# Supplementary material for: Physiological and Metabolic Response of Arthrospira maxima to Organophosphates
Source: Microorganisms. 2022 May 21;10(5):1063. doi: 10.3390/microorganisms10051063 (PMC9146548; doi:10.3390/microorganisms10051063)
Supplement: Supplementary file 1 [file microorganisms-10-01063-s001.zip]

Archive with 6 entries (6 files):
- Supplementary Table S1.pdf
- Supplementary Table S2.xlsx
- Supplementary Table S3.xlsx
- Supplementary Table S4.pdf
- Supplementary Table S5.xlsx
- Supplementary Table S6.xls
