# Supplementary material for: Physiological and Metabolic Response of Arthrospira maxima to Organophosphates
Source: Microorganisms. 2022 May 21;10(5):1063. doi: 10.3390/microorganisms10051063 (PMC9146548; doi:10.3390/microorganisms10051063)
Supplement: Supplementary file 1 [file microorganisms-10-01063-s001.zip › Supplementary Table S2.xlsx]

## Sheet: Foglio1
Supplementary Table S2 . Differentially expressed proteins identified in A. maxima samples in control cultures (CTRL) and in cultures treated with 0.2 mM glyphosate (Gly). The Uniprot idebtificative codes, the number of mass spectra assigned to each protein at the different sampling times, the Fold change (FC) for each protein for each sample treated with respect to the control at the different s…
	Statistics parameters							Total Spectrum Count
Protein name and taxonomy*	FC (Gly/CTRL) 7 days	FC (Gly/CTRL) 14 days	FC (Gly/CTRL) 21 days	Log FC (Gly/CTRL) 7 days	Log FC (Gly/CTRL) 14 days	Log FC (Gly/CTRL) 21 days	Protein IDs	CTRL7-1	CTRL7-2	CTRL7-3	CTRL14-1	CTRL14-2	CTRL14-3	CTRL21-1	CTRL21-2	CTRL21-3	Glif7-1	Glif7-2	Glif7-3	Glif14-1	Glif14-2	Glif14-3	Glif21-1	Glif21-2	Glif21-3
16S rRNA methyltransferaseA4:A653+A4:A29 [Pseudohongiella spirulinae]	2.25	0.75	10	1.16993	-0.415037	3.32193	GCL59050.1	1	1	2	1	2	1	1	1	1	3	3	3	1	1	1	10	9	11		samples	Gly/Control
HoxH, partial [Arthrospira platensis FACHB-440]	0.75	0.75	6	-0.415037	-0.415037	2.58496	EDZ95376.1	1	1	2	1	2	1	1	1	1	1	1	1	1	1	1	6	6	6		Glif7-1	Gly
6-phosphogluconate dehydrogenase [Arthrospira platensis NIES-46]	1.5	1.5	6	0.584963	0.584963	2.58496	GCE96312.1	1	1	2	1	2	1	1	1	1	2	2	2	2	2	2	6	5	7		Glif7-2	Gly
penicillin-binding protein 2 [Arthrospira sp. PLM2.Bin9]	1.5	0.75	6	0.584963	-0.415037	2.58496	GCE96397.1	1	1	2	1	2	1	1	1	1	2	2	2	1	1	1	6	6	6		Glif7-3	Gly
hypothetical protein NIES46_38410 [Arthrospira platensis NIES-46]	0.75	0.75	5	-0.415037	-0.415037	2.32193	ALO47614.1	1	1	2	1	2	1	1	1	1	1	1	1	1	1	1	5	5	5		Glif14-1	Gly
hypothetical protein NIES3807_24540 [Microcystis aeruginosa NIES-3807]	0.75	0.75	5	-0.415037	-0.415037	2.32193	GCE92360.1	1	1	2	1	2	1	1	1	1	1	1	1	1	1	1	5	4	6		Glif14-2	Gly
hypothetical protein NIES46_40990 [Arthrospira platensis NIES-46]	0.75	1.5	5	-0.415037	0.584963	2.32193	VTR98805.1	1	1	2	1	2	1	1	1	1	1	1	1	2	2	2	5	4	6		Glif14-3	Gly
dna helicase : DNA or RNA helicase of superfamily II OS=Candidatus Contendobacter odensis Run_B_J11 GN=BN874_1680028 PE=4 SV=1: Methyltransf_26 [Gemmata massiliana]	3	1.5	5	1.58496	0.584963	2.32193	BAI87888.1	1	1	2	1	2	1	1	1	1	4	5	3	2	2	2	5	4	6		Glif21-1	Gly
copper amine oxidase [Microcystis aeruginosa NIES-3807]	0.25	0.666667	4.5	-2	-0.584963	2.16993	GCL49010.1	1	1	2	2	3	1	0	1	1	1	0	0	1	1	2	3	1	5		Glif21-2	Gly
hydroxypyruvate isomerase [Pseudohongiella spirulinae]	0.75	0.5	4.5	-0.415037	-1	2.16993	GCE95143.1	1	1	2	2	3	1	0	1	1	1	1	1	1	1	1	3	3	3		Glif21-3	Gly
transposase [Microcystis aeruginosa NIES-3804]	0.75	0.5	4.5	-0.415037	-1	2.16993	GCL48514.1	1	1	2	2	3	1	0	1	1	1	1	1	1	2	0	3	3	3		CTRL7-1	Control
transposase [Microcystis aeruginosa NIES-3806]	0.75	0.5	4.5	-0.415037	-1	2.16993	GCL49037.1	1	1	2	2	3	1	0	1	1	1	1	1	1	0	2	3	1	5		CTRL7-2	Control
universal stress protein [Microcystis aeruginosa NIES-3804]	0.75	0.166667	4.5	-0.415037	-2.58496	2.16993	GCL49341.1	1	1	2	2	3	1	0	1	1	1	1	1	1	0	0	3	4	2		CTRL7-3	Control
hypothetical protein B9S53_14905 [Arthrospira sp. O9.13F]	0.75	0.5	4.5	-0.415037	-1	2.16993	GCL49622.1	1	1	2	2	3	1	0	1	1	1	0	2	1	1	1	3	4	2		CTRL14-1	Control
TPR domain protein [Arthrospira platensis NIES-46]	1.5	0.75	4.33333	0.584963	-0.415037	2.11548	GCE93062.1	1	1	2	1	2	1	1	1	1	2	1	3	1	0	2	4	3	6		CTRL14-2	Control
hypothetical protein NIES46_44690 [Arthrospira platensis NIES-46]	0.75	0.75	4	-0.415037	-0.415037	2	ALO46533.1	1	1	2	1	2	1	1	1	1	1	1	1	1	1	1	4	4	4		CTRL14-3	Control
methionine synthase [Arthrospira sp. O9.13F]	0.75	0.75	4	-0.415037	-0.415037	2	ALO46677.1	1	1	2	1	2	1	1	1	1	1	1	1	1	1	1	4	5	3		CTRL21-1	Control
Heterocyst differentiation protein [Arthrospira sp. SRM16]	0.75	1.5	4	-0.415037	0.584963	2	AMW28956.1	1	1	2	1	2	1	1	1	1	1	0	2	2	2	2	4	5	3		CTRL21-2	Control
hypothetical protein NIES46_24140 [Arthrospira platensis NIES-46]	0.75	0.75	4	-0.415037	-0.415037	2	EKD07239.1	1	1	2	1	2	1	1	1	1	1	1	1	1	1	1	4	4	4		CTRL21-3	Control
putative alpha-mannosidase [Microcystis aeruginosa NIES-3804]	0.75	1.5	4	-0.415037	0.584963	2	GCE92335.1	1	1	2	1	2	1	1	1	1	1	1	1	2	2	2	4	2	6
chorismate synthase [Microcystis aeruginosa NIES-3804]	0.75	0.75	4	-0.415037	-0.415037	2	GCE92370.1	1	1	2	1	2	1	1	1	1	1	1	1	1	1	1	4	5	3
wd-40 repeat protein : WD40 repeat-containing protein OS=Singulisphaera acidiphila (strain ATCC BAA-1392 / DSM 18658 / VKM B-2454 / MOB10) GN=Sinac_5385 PE=4 SV=1: PSCyt1: WD40: WD40: WD40: WD40 [Gemmata massiliana]	0.75	1.5	4	-0.415037	0.584963	2	GCE92418.1	1	1	2	1	2	1	1	1	1	1	1	1	2	2	2	4	4	4
Acetyltransferase component of pyruvate dehydrogenase complex [Pseudohongiella spirulinae]	0.75	0.75	4	-0.415037	-0.415037	2	GCE92614.1	1	1	2	1	2	1	1	1	1	1	1	1	1	1	1	4	4	4
putative multifunctional protein glycosyl transferase, tetratricopeptide domains and SAM methyltransferase domains [Limnospira indica PCC 8005]	0.75	0.75	4	-0.415037	-0.415037	2	GCE93275.1	1	1	2	1	2	1	1	1	1	1	1	1	1	1	1	4	4	4
PQQ enzyme repeat domain protein OS=Haloferax sp. ATCC BAA-645 GN=C459_15691 PE=4 SV=1: PQQ_2: PQQ_2 [Gemmataceae bacterium]	0.75	0.75	4	-0.415037	-0.415037	2	GCE96231.1	1	1	2	1	2	1	1	1	1	1	1	1	1	1	1	4	4	4
hypothetical protein NIES3806_23390 [Microcystis aeruginosa NIES-3806]	0.75	2.25	4	-0.415037	1.16993	2	GCE96346.1	1	1	2	1	2	1	1	1	1	1	1	1	3	3	3	4	3	5
(myosin heavy-chain) kinase : WD-40 repeat protein OS=Nostoc punctiforme (strain ATCC 29133 / PCC 73102) GN=Npun_F1222 PE=4 SV=1: WD40: WD40 [Gemmata massiliana]	0.75	0.75	4	-0.415037	-0.415037	2	GCL49992.1	1	1	2	1	2	1	1	1	1	1	1	1	1	1	1	4	4	4
phosphate acetyltransferase [Arthrospira platensis NIES-46]	0.75	0.75	4	-0.415037	-0.415037	2	GCL50871.1	1	1	2	1	2	1	1	1	1	1	1	1	1	1	1	4	5	3
Transporter, OMR family [Pseudohongiella spirulinae]	0.75	0.75	4	-0.415037	-0.415037	2	GCL52209.1	1	1	2	1	2	1	1	1	1	1	1	1	1	1	1	4	4	4
hypothetical protein NIES46_27100 [Arthrospira platensis NIES-46]	0.75	0.75	4	-0.415037	-0.415037	2	GCL55249.1	1	1	2	1	2	1	1	1	1	1	1	1	1	1	1	4	4	4
hypothetical protein NIES46_31040 [Arthrospira platensis NIES-46]	0.75	0.75	4	-0.415037	-0.415037	2	GCL55361.1	1	1	2	1	2	1	1	1	1	1	1	1	1	1	1	4	2	6
hypothetical protein NIES46_32140 [Arthrospira platensis NIES-46]	0.75	0.75	4	-0.415037	-0.415037	2	tr|H1W8U7|H1W8U7_9CYAN	1	1	2	1	2	1	1	1	1	1	1	1	1	1	1	4	4	4
exonuclease SbcC homolog [Microcystis aeruginosa NIES-3804]	0.75	0.75	4	-0.415037	-0.415037	2	VTU01960.1	1	1	2	1	2	1	1	1	1	1	1	1	1	1	1	4	5	3
hypothetical protein NIES3804_05880 [Microcystis aeruginosa NIES-3804]	0.75	0.75	4	-0.415037	-0.415037	2	WP_046320831.1	1	1	2	1	2	1	1	1	1	1	1	1	1	1	1	4	2	6
protein of function [Limnospira indica PCC 8005]	1.5	0.75	4	0.584963	-0.415037	2	ALO46521.1	1	1	2	1	2	1	1	1	1	2	2	2	1	1	1	4	4	4
transposase [Microcystis aeruginosa NIES-3804]	1.5	0.75	4	0.584963	-0.415037	2	GCE94368.1	1	1	2	1	2	1	1	1	1	2	2	2	1	1	1	4	3	5
hypothetical protein NIES3806_31500 [Microcystis aeruginosa NIES-3806]	1.5	0.75	4	0.584963	-0.415037	2	GCE96253.1	1	1	2	1	2	1	1	1	1	2	2	2	1	1	1	4	4	4
hypothetical protein NIES46_48480 [Arthrospira platensis NIES-46]	1.5	0.75	4	0.584963	-0.415037	2	GCL50795.1	1	1	2	1	2	1	1	1	1	2	2	2	1	1	1	4	4	4
two-component sensor histidine kinase [Microcystis aeruginosa NIES-3804]	1.5	0.75	4	0.584963	-0.415037	2	GCL51973.1	1	1	2	1	2	1	1	1	1	2	2	2	1	1	1	4	4	4
heat shock protein DnaJ-like [Microcystis aeruginosa NIES-3787]	3.75	2.25	4	1.90689	1.16993	2	GCL56478.1	1	1	2	1	2	1	1	1	1	5	6	4	3	3	3	4	3	5
hypothetical protein NIES3787_26490 [Microcystis aeruginosa NIES-3787]	0.75	1.5	3.66667	-0.415037	0.584963	1.87447	WP_046321251.1	1	1	2	1	2	1	1	1	1	1	1	1	2	2	2	4	2	5
hypothetical protein NIES46_13250 [Arthrospira platensis NIES-46]	0.5	0.75	3	-1	-0.415037	1.58496	ALO47421.1	2	1	3	2	3	3	2	1	2	1	0	2	2	2	2	5	3	7
DNA polymerase III alpha subunit [Arthrospira platensis C1]	0.75	0.6	3	-0.415037	-0.736966	1.58496	ALO44782.1	1	1	2	1	2	2	1	1	1	1	1	1	1	1	1	3	3	3
hypothetical protein NIES3807_22200 [Microcystis aeruginosa NIES-3807]	0.75	0.6	3	-0.415037	-0.736966	1.58496	ALO44808.1	1	1	2	1	2	2	1	1	1	1	1	1	1	1	1	3	3	3
hypothetical protein SPLC1_S131720 [Arthrospira platensis C1]	0.75	0.6	3	-0.415037	-0.736966	1.58496	ALO44907.1	1	1	2	1	2	2	1	1	1	1	1	1	1	1	1	3	3	3
PD-(D/E)XK nuclease family protein [Arthrospira sp. O9.13F]	0.75	0.6	3	-0.415037	-0.736966	1.58496	ALO45039.1	1	1	2	1	2	2	1	1	1	1	0	2	1	1	1	3	1	5
LysR family transcriptional regulator [Arthrospira platensis NIES-46]	0.75	0.6	3	-0.415037	-0.736966	1.58496	ALO45052.1	1	1	2	1	2	2	1	1	1	1	1	1	1	1	1	3	4	2
Diguanylate cyclase with PAS/PAC and GAF sensors [Arthrospira sp. SRM16]	0.75	1.2	3	-0.415037	0.263034	1.58496	ALO45077.1	1	1	2	1	2	2	1	1	1	1	1	1	2	2	2	3	3	3
beta-ketoacyl synthase [Microcystis aeruginosa NIES-3806]	0.75	0.6	3	-0.415037	-0.736966	1.58496	ALO45107.1	1	1	2	1	2	2	1	1	1	1	1	1	1	1	1	3	3	3
two-component sensor histidine kinase [Arthrospira platensis NIES-46]	0.75	0.6	3	-0.415037	-0.736966	1.58496	ALO45262.1	1	1	2	1	2	2	1	1	1	1	1	1	1	1	1	3	3	3
beta-ketoacyl synthase [Microcystis aeruginosa NIES-3806]	0.75	1.2	3	-0.415037	0.263034	1.58496	ALO45547.1	1	1	2	1	2	2	1	1	1	1	1	1	2	2	2	3	3	3
WD-40 repeat-containing protein [Microcystis aeruginosa NIES-3807]	0.75	0.6	3	-0.415037	-0.736966	1.58496	ALO45702.1	1	1	2	1	2	2	1	1	1	1	1	1	1	1	1	3	3	3
hypothetical protein NIES46_03990 [Arthrospira platensis NIES-46]	0.75	0.6	3	-0.415037	-0.736966	1.58496	ALO45739.1	1	1	2	1	2	2	1	1	1	1	1	1	1	1	1	3	3	3
hypothetical protein NIES46_01380 [Arthrospira platensis NIES-46]	0.75	0.6	3	-0.415037	-0.736966	1.58496	ALO45889.1	1	1	2	1	2	2	1	1	1	1	1	1	1	1	1	3	3	3
heat shock protein DnaJ domain protein [Arthrospira platensis C1]	0.75	0.6	3	-0.415037	-0.736966	1.58496	ALO46075.1	1	1	2	1	2	2	1	1	1	1	1	1	1	1	1	3	3	3
hypothetical protein NIES46_13980 [Arthrospira platensis NIES-46]	0.75	0.6	3	-0.415037	-0.736966	1.58496	ALO46176.1	1	1	2	1	2	2	1	1	1	1	1	1	1	1	1	3	3	3
hypothetical protein NIES3804_24430 [Microcystis aeruginosa NIES-3804]	0.75	1.2	3	-0.415037	0.263034	1.58496	ALO46207.1	1	1	2	1	2	2	1	1	1	1	1	1	2	2	2	3	3	3
hypothetical protein ARTHRO_41311 [Limnospira indica PCC 8005]	0.75	0.6	3	-0.415037	-0.736966	1.58496	ALO46267.1	1	1	2	1	2	2	1	1	1	1	1	1	1	1	1	3	3	3
IMP dehydrogenase [Pseudohongiella spirulinae]	0.75	0.75	3	-0.415037	-0.415037	1.58496	ALO46353.1	1	1	2	1	2	1	1	1	1	1	1	1	1	1	1	3	3	3
NADP-dependent malic enzyme [Pseudohongiella spirulinae]	0.75	0.75	3	-0.415037	-0.415037	1.58496	ALO46433.1	1	1	2	1	2	1	1	1	1	1	1	1	1	1	1	3	3	3
adenylate/guanylate cyclase with GAF and PAS/PAC sensor [Arthrospira platensis C1]	0.75	0.75	3	-0.415037	-0.415037	1.58496	ALO46628.1	1	1	2	1	2	1	1	1	1	1	1	1	1	1	1	3	2	4
hypothetical protein NIES3804_24520 [Microcystis aeruginosa NIES-3804]	0.75	0.75	3	-0.415037	-0.415037	1.58496	ALO46930.1	1	1	2	1	2	1	1	1	1	1	1	1	1	1	1	3	3	3
putative monooxygenase [Arthrospira platensis NIES-46]	0.75	0.75	3	-0.415037	-0.415037	1.58496	ALO46935.1	1	1	2	1	2	1	1	1	1	1	1	1	1	1	1	3	3	3
LOG family protein ygdH [Pseudohongiella spirulinae]	0.75	0.75	3	-0.415037	-0.415037	1.58496	ALO47074.1	1	1	2	1	2	1	1	1	1	1	1	1	1	1	1	3	3	3
hypothetical protein NIES3804_35610 [Microcystis aeruginosa NIES-3804]	0.75	0.75	3	-0.415037	-0.415037	1.58496	ALO47106.1	1	1	2	1	2	1	1	1	1	1	1	1	1	1	1	3	2	4
D-alanine--D-alanine ligase [Microcystis aeruginosa NIES-3804]	0.75	0.75	3	-0.415037	-0.415037	1.58496	ALO47194.1	1	1	2	1	2	1	1	1	1	1	1	1	1	1	1	3	3	3
CRISPR-associated protein Crm2 family [Arthrospira platensis C1]	0.75	2.25	3	-0.415037	1.16993	1.58496	ALO47371.1	1	1	2	1	2	1	1	1	1	1	1	1	3	2	4	3	4	2
ferredoxin-dependent glutamate synthase [Microcystis aeruginosa NIES-3804]	0.75	0.75	3	-0.415037	-0.415037	1.58496	AMW26801.1	1	1	2	1	2	1	1	1	1	1	1	1	1	1	1	3	3	3
penicillin-binding protein [Arthrospira platensis NIES-46]	0.75	0.75	3	-0.415037	-0.415037	1.58496	AMW29926.1	1	1	2	1	2	1	1	1	1	1	1	1	1	1	1	3	4	2
Glycosyl transferase group 1 OS=Acidithiobacillus caldus (strain SM-1) GN=Atc_0781 PE=4 SV=1: Glycos_transf_2: Glyco_tranf_2_3: Glyco_trans_4_4: Glycos_transf_1 [Tuwongella immobilis]	0.75	1.5	3	-0.415037	0.584963	1.58496	CDM95413.1	1	1	2	1	2	1	1	1	1	1	1	1	2	2	2	3	3	3
hypothetical protein NIES3804_22170 [Microcystis aeruginosa NIES-3804]	0.75	0.75	3	-0.415037	-0.415037	1.58496	CDM96906.1	1	1	2	1	2	1	1	1	1	1	1	1	1	1	1	3	3	3
hypothetical protein B9S53_18735, partial [Arthrospira sp. O9.13F]	0.75	0.75	3	-0.415037	-0.415037	1.58496	EDZ92891.1	1	1	2	1	2	1	1	1	1	1	1	1	1	1	1	3	3	3
hypothetical protein NIES3804_28050 [Microcystis aeruginosa NIES-3804]	0.75	0.75	3	-0.415037	-0.415037	1.58496	EKD08754.1	1	1	2	1	2	1	1	1	1	1	1	1	1	1	1	3	3	3
Methionine synthase [Pseudohongiella spirulinae]	0.75	0.75	3	-0.415037	-0.415037	1.58496	EKD10398.1	1	1	2	1	2	1	1	1	1	1	1	1	1	1	1	3	3	3
RNA polymerase subunit gamma [Microcystis aeruginosa NIES-3804]	0.75	0.75	3	-0.415037	-0.415037	1.58496	EKD11392.1	1	1	2	1	2	1	1	1	1	1	0	2	1	1	1	3	1	5
hypothetical protein NIES3804_20300 [Microcystis aeruginosa NIES-3804]	0.75	1.5	3	-0.415037	0.584963	1.58496	GCE92190.1	1	1	2	1	2	1	1	1	1	1	1	1	2	2	2	3	3	3
Methyltransferase regulatory domain-containing protein [Pseudohongiella spirulinae]	0.75	0.75	3	-0.415037	-0.415037	1.58496	GCE92329.1	1	1	2	1	2	1	1	1	1	1	1	1	1	1	1	3	3	3
helicase domain protein [Microcystis aeruginosa NIES-3806]	0.75	0.75	3	-0.415037	-0.415037	1.58496	GCE92520.1	1	1	2	1	2	1	1	1	1	1	1	1	1	1	1	3	3	3
conserved hypothetical protein : [Limnospira indica PCC 8005]	0.75	0.75	3	-0.415037	-0.415037	1.58496	GCE92583.1	1	1	2	1	2	1	1	1	1	1	1	1	1	1	1	3	3	3
hypothetical protein [Arthrospira sp. TJSD091]	0.75	0.75	3	-0.415037	-0.415037	1.58496	GCE92711.1	1	1	2	1	2	1	1	1	1	1	1	1	1	1	1	3	3	3
putative glycosyl transferase [Arthrospira platensis NIES-46]	0.75	1.5	3	-0.415037	0.584963	1.58496	GCE92821.1	1	1	2	1	2	1	1	1	1	1	1	1	2	2	2	3	3	3
hypothetical protein PS2015_2397 [Pseudohongiella spirulinae]	0.75	0.75	3	-0.415037	-0.415037	1.58496	GCE92987.1	1	1	2	1	2	1	1	1	1	1	1	1	1	1	1	3	3	3
polyketide synthase [Microcystis aeruginosa NIES-3807]	0.75	0.75	3	-0.415037	-0.415037	1.58496	GCE93280.1	1	1	2	1	2	1	1	1	1	1	1	1	1	1	1	3	3	3
tetratricopeptide repeat protein [Arthrospira sp. TJSD091]	0.75	1.5	3	-0.415037	0.584963	1.58496	GCE93348.1	1	1	2	1	2	1	1	1	1	1	1	1	2	2	2	3	3	3
glycosyltransferase [Arthrospira sp. PLM2.Bin9]	0.75	0.75	3	-0.415037	-0.415037	1.58496	GCE93416.1	1	1	2	1	2	1	1	1	1	1	1	1	1	1	1	3	3	3
DUF4115 domain-containing protein [Arthrospira sp. O9.13F]	0.75	0.75	3	-0.415037	-0.415037	1.58496	GCE93558.1	1	1	2	1	2	1	1	1	1	1	1	1	1	1	1	3	3	3
TIGR02710 family CRISPR-associated protein [Arthrospira sp. O9.13F]	0.75	0.75	3	-0.415037	-0.415037	1.58496	GCE93839.1	1	1	2	1	2	1	1	1	1	1	1	1	1	1	1	3	4	2
hypothetical protein, partial : Uncharacterized protein OS=Singulisphaera acidiphila (strain ATCC BAA-1392 / DSM 18658 / VKM B-2454 / MOB10) GN=Sinac_1079 PE=4 SV=1: DUF790 [Gemmata obscuriglobus UQM 2246]	0.75	0.75	3	-0.415037	-0.415037	1.58496	GCE93947.1	1	1	2	1	2	1	1	1	1	1	1	1	1	1	1	3	1	5
Pyruvate dehydrogenase E1 component [Pseudohongiella spirulinae]	0.75	0.75	3	-0.415037	-0.415037	1.58496	GCE94252.1	1	1	2	1	2	1	1	1	1	1	1	1	1	1	1	3	2	4
hypothetical protein NIES3804_25050 [Microcystis aeruginosa NIES-3804]	0.75	2.25	3	-0.415037	1.16993	1.58496	GCE94284.1	1	1	2	1	2	1	1	1	1	1	1	1	3	4	2	3	4	2
methyltransferase FkbM [Microcystis aeruginosa NIES-3806]	0.75	0.75	3	-0.415037	-0.415037	1.58496	GCE94569.1	1	1	2	1	2	1	1	1	1	1	1	1	1	1	1	3	3	3
WD-40 repeat protein [Arthrospira platensis NIES-46]	0.75	0.75	3	-0.415037	-0.415037	1.58496	GCE94610.1	1	1	2	1	2	1	1	1	1	1	1	1	1	1	1	3	3	3
4-alpha-glucanotransferase [Microcystis aeruginosa NIES-3804]	0.75	0.75	3	-0.415037	-0.415037	1.58496	GCE94620.1	1	1	2	1	2	1	1	1	1	1	1	1	1	1	1	3	3	3
integrase [Pseudohongiella spirulinae]	0.75	0.75	3	-0.415037	-0.415037	1.58496	GCE94651.1	1	1	2	1	2	1	1	1	1	1	1	1	1	1	1	3	3	3
Nitroreductase [Pseudohongiella spirulinae]	0.75	0.75	3	-0.415037	-0.415037	1.58496	GCE94674.1	1	1	2	1	2	1	1	1	1	1	1	1	1	1	1	3	1	5
hypothetical protein NIES46_25580 [Arthrospira platensis NIES-46]	0.75	0.75	3	-0.415037	-0.415037	1.58496	GCE94810.1	1	1	2	1	2	1	1	1	1	1	1	1	1	1	1	3	3	3
hypothetical protein PS2015_894 [Pseudohongiella spirulinae]	0.75	0.75	3	-0.415037	-0.415037	1.58496	GCE94920.1	1	1	2	1	2	1	1	1	1	1	1	1	1	1	1	3	3	3
hypothetical protein PS2015_524 [Pseudohongiella spirulinae]	0.75	0.75	3	-0.415037	-0.415037	1.58496	GCE95043.1	1	1	2	1	2	1	1	1	1	1	1	1	1	0	2	3	1	5
RNA polymerase beta prime subunit [Microcystis aeruginosa NIES-3804]	0.75	0.75	3	-0.415037	-0.415037	1.58496	GCE95050.1	1	1	2	1	2	1	1	1	1	1	1	1	1	1	1	3	3	3
hypothetical protein NIES3804_23870 [Microcystis aeruginosa NIES-3804]	0.75	0.75	3	-0.415037	-0.415037	1.58496	GCE95152.1	1	1	2	1	2	1	1	1	1	1	1	1	1	1	1	3	3	3
Protein GrpE [Pseudohongiella spirulinae]	0.75	0.75	3	-0.415037	-0.415037	1.58496	GCE95191.1	1	1	2	1	2	1	1	1	1	1	1	1	1	1	1	3	3	3
hypothetical protein NIES46_03740 [Arthrospira platensis NIES-46]	0.75	0.75	3	-0.415037	-0.415037	1.58496	GCE95511.1	1	1	2	1	2	1	1	1	1	1	1	1	1	1	1	3	3	3
multi-sensor signal transduction histidine kinase [Arthrospira platensis NIES-46]	0.75	0.75	3	-0.415037	-0.415037	1.58496	GCE95584.1	1	1	2	1	2	1	1	1	1	1	1	1	1	1	1	3	3	3
radical SAM domain protein [Arthrospira platensis NIES-46]	0.75	0.75	3	-0.415037	-0.415037	1.58496	GCE96032.1	1	1	2	1	2	1	1	1	1	1	1	1	1	1	1	3	3	3
Amidophosphoribosyltransferase [Pseudohongiella spirulinae]	0.75	0.75	3	-0.415037	-0.415037	1.58496	GCE96070.1	1	1	2	1	2	1	1	1	1	1	1	1	1	1	1	3	2	4
WD-40 repeat protein [Arthrospira platensis C1]	0.75	0.75	3	-0.415037	-0.415037	1.58496	GCE96183.1	1	1	2	1	2	1	1	1	1	1	1	1	1	1	1	3	3	3
hypothetical protein PS2015_2044 [Pseudohongiella spirulinae]	0.75	0.75	3	-0.415037	-0.415037	1.58496	GCE96260.1	1	1	2	1	2	1	1	1	1	1	1	1	1	1	1	3	3	3
DNA polymerase [Arthrospira platensis YZ]	0.75	0.75	3	-0.415037	-0.415037	1.58496	GCE96452.1	1	1	2	1	2	1	1	1	1	1	1	1	1	1	1	3	3	3
hypothetical protein NIES3804_26320 [Microcystis aeruginosa NIES-3804]	0.75	0.75	3	-0.415037	-0.415037	1.58496	GCL44962.1	1	1	2	1	2	1	1	1	1	1	1	1	1	1	1	3	3	3
hypothetical protein PS2015_2475 [Pseudohongiella spirulinae]	0.75	0.75	3	-0.415037	-0.415037	1.58496	GCL46121.1	1	1	2	1	2	1	1	1	1	1	1	1	1	1	1	3	3	3
wd-40 repeat : Uncultured bacterium genome assembly Metasoil_fosmids_resub OS=uncultured bacterium PE=4 SV=1: Sigma70_r2: Sigma70_r4_2 [Gemmata massiliana]	0.75	0.75	3	-0.415037	-0.415037	1.58496	GCL46949.1	1	1	2	1	2	1	1	1	1	1	1	1	1	1	1	3	3	3
hydrogenase expression/formation protein HypD [Arthrospira platensis C1]	0.75	0.75	3	-0.415037	-0.415037	1.58496	GCL48505.1	1	1	2	1	2	1	1	1	1	1	1	1	1	0	2	3	4	2
DUF3883 domain-containing protein [Arthrospira sp. PLM2.Bin9]	0.75	1.5	3	-0.415037	0.584963	1.58496	GCL48555.1	1	1	2	1	2	1	1	1	1	1	0	2	2	1	3	3	3	3
ATPase [Arthrospira sp. O9.13F]	0.75	0.75	3	-0.415037	-0.415037	1.58496	GCL49031.1	1	1	2	1	2	1	1	1	1	1	1	1	1	0	2	3	5	1
two-component response regulator [Arthrospira platensis NIES-46]	0.75	0.75	3	-0.415037	-0.415037	1.58496	GCL49275.1	1	1	2	1	2	1	1	1	1	1	0	2	1	1	1	3	1	5
competence protein ComE [Microcystis aeruginosa NIES-3804]	0.75	1.5	3	-0.415037	0.584963	1.58496	GCL49431.1	1	1	2	1	2	1	1	1	1	1	1	1	2	1	3	3	4	2
cobyrinic acid ac-diamide synthase [Arthrospira platensis C1]	0.75	0.75	3	-0.415037	-0.415037	1.58496	GCL49505.1	1	1	2	1	2	1	1	1	1	1	0	2	1	2	0	3	4	2
hypothetical protein NIES46_18320 [Arthrospira platensis NIES-46]	0.75	0.75	3	-0.415037	-0.415037	1.58496	GCL49615.1	1	1	2	1	2	1	1	1	1	1	1	1	1	1	1	3	3	3
hypothetical protein NIES3804_19380 [Microcystis aeruginosa NIES-3804]	0.75	0.75	3	-0.415037	-0.415037	1.58496	GCL49725.1	1	1	2	1	2	1	1	1	1	1	1	1	1	1	1	3	2	4
Putative PAS/PAC sensor protein [Pseudohongiella spirulinae]	0.75	1.5	3	-0.415037	0.584963	1.58496	GCL50140.1	1	1	2	1	2	1	1	1	1	1	1	1	2	2	2	3	3	3
threonyl-tRNA synthetase [Arthrospira platensis NIES-46]	0.75	1.5	3	-0.415037	0.584963	1.58496	GCL50142.1	1	1	2	1	2	1	1	1	1	1	1	1	2	2	2	3	3	3
signal recognition particle protein [Arthrospira platensis NIES-46]	0.75	1.5	3	-0.415037	0.584963	1.58496	GCL50187.1	1	1	2	1	2	1	1	1	1	1	1	1	2	2	2	3	3	3
hypothetical protein NIES3806_27180 [Microcystis aeruginosa NIES-3806]	0.75	0.75	3	-0.415037	-0.415037	1.58496	GCL50356.1	1	1	2	1	2	1	1	1	1	1	1	1	1	1	1	3	3	3
NADH dehydrogenase subunit 7 [Microcystis aeruginosa NIES-3804]	0.75	0.75	3	-0.415037	-0.415037	1.58496	GCL50548.1	1	1	2	1	2	1	1	1	1	1	1	1	1	1	1	3	3	3
hypothetical protein PS2015_2472 [Pseudohongiella spirulinae]	0.75	0.75	3	-0.415037	-0.415037	1.58496	GCL50711.1	1	1	2	1	2	1	1	1	1	1	1	1	1	1	1	3	3	3
hypothetical protein NIES3804_35940 [Microcystis aeruginosa NIES-3804]	0.75	1.5	3	-0.415037	0.584963	1.58496	GCL50769.1	1	1	2	1	2	1	1	1	1	1	1	1	2	2	2	3	3	3
transposase [Microcystis aeruginosa NIES-3806]	0.75	1.5	3	-0.415037	0.584963	1.58496	GCL50816.1	1	1	2	1	2	1	1	1	1	1	1	1	2	2	2	3	3	3
putative peptidase [Arthrospira platensis NIES-46]	0.75	0.75	3	-0.415037	-0.415037	1.58496	GCL50889.1	1	1	2	1	2	1	1	1	1	1	1	1	1	1	1	3	4	2
Glutathione synthase [Pseudohongiella spirulinae]	0.75	0.75	3	-0.415037	-0.415037	1.58496	GCL50957.1	1	1	2	1	2	1	1	1	1	1	1	1	1	1	1	3	3	3
DNA mismatch repair protein MutS [Arthrospira platensis NIES-46]	0.75	0.75	3	-0.415037	-0.415037	1.58496	GCL50966.1	1	1	2	1	2	1	1	1	1	1	1	1	1	1	1	3	3	3
heat shock protein 40 [Microcystis aeruginosa NIES-3804]	0.75	1.5	3	-0.415037	0.584963	1.58496	GCL51057.1	1	1	2	1	2	1	1	1	1	1	1	1	2	2	2	3	3	3
hypothetical protein NIES46_05600 [Arthrospira platensis NIES-46]	0.75	0.75	3	-0.415037	-0.415037	1.58496	GCL51164.1	1	1	2	1	2	1	1	1	1	1	1	1	1	1	1	3	3	3
hypothetical protein B9S53_24895, partial [Arthrospira sp. O9.13F]	0.75	0.75	3	-0.415037	-0.415037	1.58496	GCL51295.1	1	1	2	1	2	1	1	1	1	1	1	1	1	1	1	3	3	3
heat shock protein DnaJ-like [Microcystis aeruginosa NIES-3804]	0.75	0.75	3	-0.415037	-0.415037	1.58496	GCL51402.1	1	1	2	1	2	1	1	1	1	1	1	1	1	1	1	3	3	3
restriction endonuclease [Arthrospira sp. PLM2.Bin9]	0.75	0.75	3	-0.415037	-0.415037	1.58496	GCL51534.1	1	1	2	1	2	1	1	1	1	1	1	1	1	1	1	3	3	3
Methylamine utilization protein MauE [Pseudohongiella spirulinae]	0.75	1.5	3	-0.415037	0.584963	1.58496	GCL51760.1	1	1	2	1	2	1	1	1	1	1	1	1	2	2	2	3	3	3
1-pyrroline-5 carboxylate dehydrogenase [Arthrospira platensis NIES-46]	0.75	0.75	3	-0.415037	-0.415037	1.58496	GCL51779.1	1	1	2	1	2	1	1	1	1	1	1	1	1	1	1	3	3	3
3-phosphoshikimate 1-carboxyvinyltransferase [Microcystis aeruginosa NIES-3804]	0.75	0.75	3	-0.415037	-0.415037	1.58496	GCL51834.1	1	1	2	1	2	1	1	1	1	1	1	1	1	1	1	3	3	3
group 1 glycosyl transferase : Glycosyltransferase OS=Microcoleus sp. PCC 7113 GN=Mic7113_5759 PE=4 SV=1: Glyco_trans_4_4: Glycos_transf_1 [Gemmata obscuriglobus UQM 2246]	0.75	0.75	3	-0.415037	-0.415037	1.58496	GCL51860.1	1	1	2	1	2	1	1	1	1	1	1	1	1	1	1	3	3	3
hypothetical protein EA414_12290 [Arthrospira sp. PLM2.Bin9]	0.75	0.75	3	-0.415037	-0.415037	1.58496	GCL51985.1	1	1	2	1	2	1	1	1	1	1	1	1	1	1	1	3	3	3
wd40 repeat-containing protein : WD-40 repeat protein OS=Arthrospira maxima CS-328 GN=AmaxDRAFT_0527 PE=4 SV=1: WD40: WD40: WD40: WD40: WD40: WD40 [Tuwongella immobilis]	0.75	0.75	3	-0.415037	-0.415037	1.58496	GCL52006.1	1	1	2	1	2	1	1	1	1	1	1	1	1	1	1	3	3	3
Phosphoribosylformylglycinamidine synthase [Pseudohongiella spirulinae]	0.75	0.75	3	-0.415037	-0.415037	1.58496	GCL52010.1	1	1	2	1	2	1	1	1	1	1	1	1	1	1	1	3	3	3
CRISPR-associated protein [Arthrospira sp. TJSD091]	0.75	0.75	3	-0.415037	-0.415037	1.58496	GCL52402.1	1	1	2	1	2	1	1	1	1	1	1	1	1	1	1	3	3	3
wd-40 repeat : Uncultured bacterium genome assembly Metasoil_fosmids_resub OS=uncultured bacterium PE=4 SV=1: Sigma70_r2: Sigma70_r4_2: WD40: WD40: WD40: WD40 [Gemmata massiliana]	0.75	0.75	3	-0.415037	-0.415037	1.58496	GCL52956.1	1	1	2	1	2	1	1	1	1	1	1	1	1	1	1	3	3	3
hypothetical protein NIES3807_21840 [Microcystis aeruginosa NIES-3807]	0.75	1.5	3	-0.415037	0.584963	1.58496	GCL53315.1	1	1	2	1	2	1	1	1	1	1	1	1	2	2	2	3	3	3
hypothetical protein PS2015_479 [Pseudohongiella spirulinae]	0.75	0.75	3	-0.415037	-0.415037	1.58496	GCL54043.1	1	1	2	1	2	1	1	1	1	1	1	1	1	1	1	3	3	3
putative diguanylate cyclase [Arthrospira platensis NIES-46]	0.75	0.75	3	-0.415037	-0.415037	1.58496	GCL54123.1	1	1	2	1	2	1	1	1	1	1	1	1	1	1	1	3	3	3
hypothetical protein NIES46_05240 [Arthrospira platensis NIES-46]	0.75	0.75	3	-0.415037	-0.415037	1.58496	GCL54137.1	1	1	2	1	2	1	1	1	1	1	1	1	1	1	1	3	3	3
tetratricopeptide repeat family protein : Uncharacterized protein OS=Singulisphaera acidiphila (strain ATCC BAA-1392 / DSM 18658 / VKM B-2454 / MOB10) GN=Sinac_5030 PE=4 SV=1: Transglut_core2: TPR_9 [Gemmataceae bacterium]	0.75	0.75	3	-0.415037	-0.415037	1.58496	GCL54487.1	1	1	2	1	2	1	1	1	1	1	1	1	1	1	1	3	3	3
Aculeacin A acylase [Pseudohongiella spirulinae]	0.75	1.5	3	-0.415037	0.584963	1.58496	GCL54821.1	1	1	2	1	2	1	1	1	1	1	1	1	2	2	2	3	3	3
hypothetical protein NIES46_12520 [Arthrospira platensis NIES-46]	0.75	0.75	3	-0.415037	-0.415037	1.58496	GCL55041.1	1	1	2	1	2	1	1	1	1	1	1	1	1	1	1	3	3	3
cobalamin biosynthesis protein CobD [Microcystis aeruginosa NIES-3806]	0.75	0.75	3	-0.415037	-0.415037	1.58496	GCL55796.1	1	1	2	1	2	1	1	1	1	1	1	1	1	1	1	3	3	3
hypothetical protein PS2015_913 [Pseudohongiella spirulinae]	0.75	0.75	3	-0.415037	-0.415037	1.58496	GCL55834.1	1	1	2	1	2	1	1	1	1	1	1	1	1	1	1	3	3	3
chromosome partitioning protein [Arthrospira platensis]	0.75	0.75	3	-0.415037	-0.415037	1.58496	GCL56109.1	1	1	2	1	2	1	1	1	1	1	1	1	1	1	1	3	3	3
hypothetical protein NIES3807_20230 [Microcystis aeruginosa NIES-3807]	0.75	0.75	3	-0.415037	-0.415037	1.58496	GCL56838.1	1	1	2	1	2	1	1	1	1	1	1	1	1	1	1	3	3	3
3-hydroxydecanoyl-ACP dehydratase [Pseudohongiella spirulinae]	0.75	1.5	3	-0.415037	0.584963	1.58496	GCL59051.1	1	1	2	1	2	1	1	1	1	1	1	1	2	2	2	3	3	3
hypothetical protein NIES46_38780 [Arthrospira platensis NIES-46]	0.75	0.75	3	-0.415037	-0.415037	1.58496	GCL59897.1	1	1	2	1	2	1	1	1	1	1	1	1	1	1	1	3	3	3
m1 family peptidase : Peptidase, M1 (Aminopeptidase N) family OS=Myxococcus xanthus (strain DK 1622) GN=MXAN_0644 PE=4 SV=1: Peptidase_M1: HEAT_2 [Tuwongella immobilis]	0.75	0.75	3	-0.415037	-0.415037	1.58496	RAQ38716.1	1	1	2	1	2	1	1	1	1	1	1	1	1	1	1	3	3	3
putative ABC transporter ATP-binding protein [Arthrospira platensis NIES-46]	0.75	0.75	3	-0.415037	-0.415037	1.58496	RAQ40448.1	1	1	2	1	2	1	1	1	1	1	1	1	1	1	1	3	3	3
transglutaminase-like domain protein [Arthrospira platensis NIES-46]	0.75	0.75	3	-0.415037	-0.415037	1.58496	RAQ40522.1	1	1	2	1	2	1	1	1	1	1	1	1	1	1	1	3	4	2
hypothetical protein AP285_29220 [Arthrospira platensis YZ]	0.75	0.75	3	-0.415037	-0.415037	1.58496	RAQ42588.1	1	1	2	1	2	1	1	1	1	1	1	1	1	1	1	3	3	3
AAA famiry ATPase central region [Microcystis aeruginosa NIES-3804]	0.75	0.75	3	-0.415037	-0.415037	1.58496	RAQ43332.1	1	1	2	1	2	1	1	1	1	1	1	1	1	1	1	3	3	3
wd-40 repeat-containing protein : Uncultured bacterium genome assembly Metasoil_fosmids_resub OS=uncultured bacterium PE=4 SV=1: Sigma70_r2: Sigma70_r4_2 [Gemmata obscuriglobus UQM 2246]	0.75	1.5	3	-0.415037	0.584963	1.58496	RAQ45356.1	1	1	2	1	2	1	1	1	1	1	1	1	2	2	2	3	3	3
hypothetical protein NIES46_07520 [Arthrospira platensis NIES-46]	0.75	0.75	3	-0.415037	-0.415037	1.58496	RAQ45915.1	1	1	2	1	2	1	1	1	1	1	1	1	1	1	1	3	3	3
methionyl-tRNA formyltransferase [Microcystis aeruginosa NIES-3806]	0.75	0.75	3	-0.415037	-0.415037	1.58496	RAQ47004.1	1	1	2	1	2	1	1	1	1	1	1	1	1	1	1	3	3	3
putative ABC transporter permease protein [Arthrospira platensis NIES-46]	0.75	0.75	3	-0.415037	-0.415037	1.58496	SPD79481.1	1	1	2	1	2	1	1	1	1	1	1	1	1	1	1	3	3	3
DNA repair protein RecN [Microcystis aeruginosa NIES-3804]	0.75	0.75	3	-0.415037	-0.415037	1.58496	TVU54284.1	1	1	2	1	2	1	1	1	1	1	1	1	1	1	1	3	3	3
hypothetical protein NIES3804_01490 [Microcystis aeruginosa NIES-3804]	0.75	2	3	-0.415037	1	1.58496	TVU55119.1	1	1	2	2	3	1	0	1	1	1	1	1	4	4	4	2	2	2
hypothetical protein NIES46_29800 [Arthrospira platensis NIES-46]	0.75	1.5	3	-0.415037	0.584963	1.58496	TVU55427.1	1	1	2	1	2	1	1	1	1	1	1	1	2	2	2	3	3	3
cation-transporting P-type ATPase [Microcystis aeruginosa NIES-3807]	0.75	0.75	3	-0.415037	-0.415037	1.58496	VIP03920.1	1	1	2	1	2	1	1	1	1	1	1	1	1	1	1	3	3	3
magnesium chelatase H subunit [Arthrospira platensis]	0.75	2.25	3	-0.415037	1.16993	1.58496	VTR92544.1	1	1	2	1	2	1	1	1	1	1	1	1	3	3	3	3	3	3
glycosyl transferase family 1 [Pseudohongiella spirulinae]	0.75	0.75	3	-0.415037	-0.415037	1.58496	VTR94710.1	1	1	2	1	2	1	1	1	1	1	1	1	1	1	1	3	3	3
glutamyl-tRNA(Gln) amidotransferase subunit A [Arthrospira platensis NIES-46]	0.75	0.75	3	-0.415037	-0.415037	1.58496	VTS03217.1	1	1	2	1	2	1	1	1	1	1	1	1	1	1	1	3	3	3
hypothetical protein NIES3804_39920 [Microcystis aeruginosa NIES-3804]	0.75	0.75	3	-0.415037	-0.415037	1.58496	VTS11826.1	1	1	2	1	2	1	1	1	1	1	1	1	1	1	1	3	3	3
HAD family hydrolase [Pseudohongiella spirulinae]	0.75	0.75	3	-0.415037	-0.415037	1.58496	VTT99252.1	1	1	2	1	2	1	1	1	1	1	1	1	1	1	1	3	3	3
hypothetical protein PS2015_213 [Pseudohongiella spirulinae]	0.75	0.75	3	-0.415037	-0.415037	1.58496	VTU01302.1	1	1	2	1	2	1	1	1	1	1	1	1	1	1	1	3	3	3
ATPase AAA [Pseudohongiella spirulinae]	0.75	0.75	3	-0.415037	-0.415037	1.58496	WP_108614978.1	1	1	2	1	2	1	1	1	1	1	1	1	1	1	1	3	3	3
ATP-dependent DNA helicase [Pseudohongiella spirulinae]	1.5	0.375	3	0.584963	-1.41504	1.58496	ALO44826.1	1	1	2	2	3	3	1	2	2	2	2	2	1	1	1	5	5	5
phosphoenolpyruvate synthase [Arthrospira platensis NIES-46]	1.5	0.6	3	0.584963	-0.736966	1.58496	ALO45068.1	1	1	2	1	2	2	1	1	1	2	2	2	1	1	1	3	2	4
hypothetical protein NIES3804_08260 [Microcystis aeruginosa NIES-3804]	1.5	0.6	3	0.584963	-0.736966	1.58496	ALO45541.1	1	1	2	1	2	2	1	1	1	2	2	2	1	1	1	3	3	3
Acriflavin resistance protein [Pseudohongiella spirulinae]	1.5	0.75	3	0.584963	-0.415037	1.58496	ALO47132.1	1	1	2	1	2	1	1	1	1	2	2	2	1	1	1	3	3	3
Uncharacterized protein OS=Cystobacter violaceus Cb vi76 GN=Q664_20155 PE=4 SV=1: Pentapeptide: Pentapeptide_4: Pentapeptide: Pentapeptide: Pentapeptide: Pentapeptide [Gemmata massiliana]	1.5	0.75	3	0.584963	-0.415037	1.58496	ALO47582.1	1	1	2	1	2	1	1	1	1	2	2	2	1	1	1	3	3	3
preprotein translocase SecA subunit [Microcystis aeruginosa NIES-3804]	1.5	0.75	3	0.584963	-0.415037	1.58496	EKD08222.1	1	1	2	1	2	1	1	1	1	2	2	2	1	1	1	3	3	3
hypothetical protein NIES3806_01260 [Microcystis aeruginosa NIES-3806]	1.5	3	3	0.584963	1.58496	1.58496	EKD09492.1	1	1	2	1	2	1	1	1	1	2	2	2	4	4	4	3	3	3
Catalase-peroxidase [Pseudohongiella spirulinae]	1.5	0.75	3	0.584963	-0.415037	1.58496	GCE92448.1	1	1	2	1	2	1	1	1	1	2	2	2	1	1	1	3	3	3
hypothetical protein NIES46_43220 [Arthrospira platensis NIES-46]	1.5	0.75	3	0.584963	-0.415037	1.58496	GCE93438.1	1	1	2	1	2	1	1	1	1	2	2	2	1	1	1	3	3	3
glucosamine--fructose-6-phosphate aminotransferase [Pseudohongiella spirulinae]	1.5	1.5	3	0.584963	0.584963	1.58496	GCE94353.1	1	1	2	1	2	1	1	1	1	2	2	2	2	2	2	3	2	4
hypothetical protein [Arthrospira sp. TJSD091]	1.5	0.75	3	0.584963	-0.415037	1.58496	GCE94563.1	1	1	2	1	2	1	1	1	1	2	2	2	1	1	1	3	3	3
protein-tyrosine kinase [Microcystis aeruginosa NIES-3804]	1.5	0.75	3	0.584963	-0.415037	1.58496	GCE94802.1	1	1	2	1	2	1	1	1	1	2	2	2	1	1	1	3	3	3
putative peptidase [Microcystis aeruginosa NIES-3804]	1.5	0.75	3	0.584963	-0.415037	1.58496	GCE95540.1	1	1	2	1	2	1	1	1	1	2	2	2	1	1	1	3	3	3
restriction endonuclease subunit R [Arthrospira platensis YZ]	1.5	2.25	3	0.584963	1.16993	1.58496	GCE95600.1	1	1	2	1	2	1	1	1	1	2	2	2	3	3	3	3	3	3
transposase [Microcystis aeruginosa NIES-3806]	1.5	0.75	3	0.584963	-0.415037	1.58496	GCE95897.1	1	1	2	1	2	1	1	1	1	2	2	2	1	1	1	3	3	3
protein containing peptidase domain [Arthrospira platensis C1]	1.5	0.75	3	0.584963	-0.415037	1.58496	GCE96189.1	1	1	2	1	2	1	1	1	1	2	2	2	1	1	1	3	3	3
Cation/multidrug efflux pump [Pseudohongiella spirulinae]	1.5	0.75	3	0.584963	-0.415037	1.58496	GCE96541.1	1	1	2	1	2	1	1	1	1	2	2	2	1	1	1	3	3	3
NADH oxidase [Pseudohongiella spirulinae]	1.5	2.25	3	0.584963	1.16993	1.58496	GCL47232.1	1	1	2	1	2	1	1	1	1	2	2	2	3	3	3	3	3	3
ribonucleoside-diphosphate reductase, alpha subunit [Microcystis aeruginosa NIES-3807]	1.5	0.75	3	0.584963	-0.415037	1.58496	GCL48597.1	1	1	2	1	2	1	1	1	1	2	0	4	1	0	2	3	4	2
leucine aminopeptidase [Arthrospira platensis NIES-46]	1.5	0.75	3	0.584963	-0.415037	1.58496	GCL49406.1	1	1	2	1	2	1	1	1	1	2	3	1	1	1	1	3	1	5
asparaginyl-tRNA synthetase [Microcystis aeruginosa NIES-3804]	1.5	0.75	3	0.584963	-0.415037	1.58496	GCL50164.1	1	1	2	1	2	1	1	1	1	2	2	2	1	1	1	3	3	3
hypothetical protein NIES46_03680 [Arthrospira platensis NIES-46]	1.5	0.75	3	0.584963	-0.415037	1.58496	GCL52551.1	1	1	2	1	2	1	1	1	1	2	2	2	1	1	1	3	2	4
alpha/beta hydrolase fold protein [Arthrospira platensis NIES-46]	1.5	1.5	3	0.584963	0.584963	1.58496	GCL52629.1	1	1	2	1	2	1	1	1	1	2	2	2	2	2	2	3	3	3
TPP-binding enzymes family protein [Arthrospira platensis NIES-46]	1.5	0.75	3	0.584963	-0.415037	1.58496	GCL55554.1	1	1	2	1	2	1	1	1	1	2	2	2	1	1	1	3	3	3
seryl-tRNA synthetase [Arthrospira platensis NIES-46]	1.5	0.75	3	0.584963	-0.415037	1.58496	RAQ39445.1	1	1	2	1	2	1	1	1	1	2	2	2	1	1	1	3	3	3
glycosyl transferase [Microcystis aeruginosa NIES-3804]	1.5	0.75	3	0.584963	-0.415037	1.58496	TVU53586.1	1	1	2	1	2	1	1	1	1	2	2	2	1	1	1	3	3	3
Holliday junction DNA helicase RuvB [Arthrospira platensis NIES-46]	2.25	1.5	3	1.16993	0.584963	1.58496	GCE93727.1	1	1	2	1	2	1	1	1	1	3	3	3	2	2	2	3	3	3
hypothetical protein NIES3804_07720 [Microcystis aeruginosa NIES-3804]	2.25	0.75	3	1.16993	-0.415037	1.58496	GCE94979.1	1	1	2	1	2	1	1	1	1	3	3	3	1	1	1	3	3	3
hypothetical protein NIES46_04880 [Arthrospira platensis NIES-46]	2.25	0.75	3	1.16993	-0.415037	1.58496	GCE95474.1	1	1	2	1	2	1	1	1	1	3	3	3	1	1	1	3	3	3
Glycosyl transferase OS=Oscillatoriales cyanobacterium JSC-12 GN=OsccyDRAFT_0485 PE=4 SV=1: Glyco_tranf_2_3 [Gemmataceae bacterium]	2.25	1.5	3	1.16993	0.584963	1.58496	GCE96273.1	1	1	2	1	2	1	1	1	1	3	3	3	2	2	2	3	3	3
Uncharacterized protein OS=Limnospira indica PCC 8005 OX=376219 GN=ARTHRO_1300042 PE=4 SV=1	2.25	0.75	3	1.16993	-0.415037	1.58496	GCL52307.1	1	1	2	1	2	1	1	1	1	3	2	4	1	1	1	3	3	3
hypothetical protein ARTHRO_41315 [Limnospira indica PCC 8005]	2.25	1.5	3	1.16993	0.584963	1.58496	RAQ47585.1	1	1	2	1	2	1	1	1	1	3	3	3	2	2	2	3	3	3
geranylgeranyl hydrogenase [Arthrospira platensis NIES-46]	2.77778	2.36364	3	1.47393	1.24101	1.58496	VTT99839.1	3	2	4	3	4	4	3	2	3	9	7	9	10	7	9	8	7	9
two-component hybrid sensor and regulator [Arthrospira platensis NIES-46]	3	0.75	3	1.58496	-0.415037	1.58496	GCE92273.1	1	1	2	1	2	1	1	1	1	4	4	4	1	1	1	3	3	3
hypothetical protein PS2015_2972 [Pseudohongiella spirulinae]	3.75	1.5	3	1.90689	0.584963	1.58496	GCE94103.1	1	1	2	1	2	1	1	1	1	5	4	6	2	1	3	3	2	4
transcription-repair coupling factor [Pseudohongiella spirulinae]	0.75	0.75	2.66667	-0.415037	-0.415037	1.41504	GCE93320.1	1	1	2	1	2	1	1	1	1	1	0	2	1	1	1	3	0	5
50S ribosomal protein L6 [Pseudohongiella spirulinae]	0.75	0.75	2.66667	-0.415037	-0.415037	1.41504	WP_046320891.1	1	1	2	1	2	1	1	1	1	1	1	1	1	1	1	3	4	1
phosphate transport ATP-binding protein [Microcystis aeruginosa NIES-3804]	0.5	0.6	2.5	-1	-0.736966	1.32193	GCE93998.1	2	1	3	1	2	2	3	2	1	1	1	1	1	0	2	5	3	7
aldolase/epimerase [Microcystis aeruginosa NIES-3804]	0.5	0.375	2.4	-1	-1.41504	1.26303	ALO45161.1	2	1	3	2	3	3	2	1	2	1	1	1	1	1	1	4	4	4
chromosome segregation protein [Microcystis aeruginosa NIES-3804]	0.5	0.375	2.4	-1	-1.41504	1.26303	GCE95530.1	2	1	3	2	3	3	2	1	2	1	1	1	1	1	1	4	4	4
PBS lyase heat-like repeat protein [Microcystis aeruginosa NIES-3804]	0.5	0.75	2.4	-1	-0.415037	1.26303	GCE96060.1	2	1	3	2	3	3	2	1	2	1	1	1	2	2	2	4	4	4
hypothetical protein NIES3804_41420 [Microcystis aeruginosa NIES-3804]	0.5	0.75	2.4	-1	-0.415037	1.26303	GCL44353.1	2	1	3	2	3	3	2	1	2	1	1	1	2	2	2	4	4	4
lytic transglycosylase catalytic precursor [Microcystis aeruginosa NIES-3804]	0.5	0.375	2.4	-1	-1.41504	1.26303	GCL46959.1	2	1	3	2	3	3	2	1	2	1	1	1	1	1	1	4	4	4
membrane-fusion protein [Microcystis aeruginosa NIES-3804]	0.5	0.375	2.4	-1	-1.41504	1.26303	GCL50623.1	2	1	3	2	3	3	2	1	2	1	1	1	1	1	1	4	4	4
putative DNA helicase [Microcystis aeruginosa NIES-3804]	0.5	0.375	2.4	-1	-1.41504	1.26303	GCL52800.1	2	1	3	2	3	3	2	1	2	1	1	1	1	1	1	4	4	4
60 kDa molecular chaperonin 2 [Microcystis aeruginosa NIES-3804]	0.5	0.375	2.4	-1	-1.41504	1.26303	RAQ47071.1	2	1	3	2	3	3	2	1	2	1	1	1	1	1	1	4	4	4
Protein containing DUF288 OS=Rhodopirellula maiorica SM1 GN=RMSM_05182 PE=4 SV=1: Glycos_transf_2: DUF288 [Gemmataceae bacterium]	1	0.75	2.4	0	-0.415037	1.26303	AAQ63963.1	1	1	2	2	3	3	1	2	2	1	1	2	2	1	3	4	3	5
glycosyl transferase family 2 [Arthrospira platensis C1]	1	1.125	2.4	0	0.169925	1.26303	ALO45693.1	2	1	3	2	3	3	2	1	2	2	2	2	3	3	3	4	4	4
hypothetical protein PS2015_1942 [Pseudohongiella spirulinae]	1	0.75	2.4	0	-0.415037	1.26303	ALO47131.1	2	1	3	2	3	3	2	1	2	2	1	3	2	2	2	4	3	5
GTPase SAR1 [Pseudohongiella spirulinae]	1	1.5	2.4	0	0.584963	1.26303	RAQ46791.1	2	1	3	2	3	3	2	1	2	2	2	2	4	4	4	4	4	4
hypothetical protein SPLC1_S531570 [Arthrospira platensis C1]	1.5	1.125	2.4	0.584963	0.169925	1.26303	GCL50734.1	2	1	3	2	3	3	2	1	2	3	3	3	3	3	3	4	4	4
ATP-dependent zinc metalloprotease FtsH [Pseudohongiella spirulinae]	0.5	0.272727	2.25	-1	-1.87447	1.16993	GCL48974.1	2	1	3	3	4	4	1	0	3	1	2	0	1	1	1	3	5	1
helicase domain-containing protein [Microcystis aeruginosa NIES-3806]	0.75	1.5	2.25	-0.415037	0.584963	1.16993	ALO47031.1	1	1	2	0	1	1	2	1	1	1	1	1	1	1	1	3	4	2
hypothetical protein AP285_05915 [Arthrospira platensis YZ]	0.75	1.5	2.25	-0.415037	0.584963	1.16993	GCE93470.1	1	1	2	0	1	1	2	1	1	1	1	1	1	1	1	3	2	4
putative methionine adenosyltransferase [Arthrospira platensis NIES-46]	0.75	1.5	2.25	-0.415037	0.584963	1.16993	GCE93984.1	1	1	2	0	1	1	2	1	1	1	1	1	1	1	1	3	3	3
Nitrilase/cyanide hydratase and apolipoprotein N-acyltransferase [Pseudohongiella spirulinae]	0.75	1.5	2.25	-0.415037	0.584963	1.16993	GCL48598.1	1	1	2	0	1	1	2	1	1	1	1	1	1	2	0	3	2	4
ferredoxin--nitrite reductase [Microcystis aeruginosa NIES-3804]	0.75	1.5	2.25	-0.415037	0.584963	1.16993	GCL48917.1	1	1	2	0	1	1	2	1	1	1	1	1	1	1	1	3	2	4
hypothetical protein B9S53_21815, partial [Arthrospira sp. O9.13F]	0.75	1.5	2.25	-0.415037	0.584963	1.16993	GCL49141.1	1	1	2	0	1	1	2	1	1	1	1	1	1	2	0	3	1	5
hypothetical protein NIES46_08940 [Arthrospira platensis NIES-46]	0.75	1.5	2.25	-0.415037	0.584963	1.16993	GCL49355.1	1	1	2	0	1	1	2	1	1	1	2	0	1	1	1	3	4	2
putative tetratricopeptide TPR_2 [Arthrospira platensis C1]	0.75	1.5	2.25	-0.415037	0.584963	1.16993	GCL49368.1	1	1	2	0	1	1	2	1	1	1	2	0	1	1	1	3	4	2
two-component sensor histidine kinase [Microcystis aeruginosa NIES-3804]	0.75	3	2.25	-0.415037	1.58496	1.16993	GCL52530.1	1	1	2	0	1	1	2	1	1	1	1	1	2	2	2	3	3	3
molecular chaperone DnaK [Arthrospira platensis NIES-46]	0.75	1.5	2.25	-0.415037	0.584963	1.16993	GCL52553.1	1	1	2	0	1	1	2	1	1	1	2	0	1	1	1	3	3	3
DNA topoisomerase IV [Arthrospira sp. O9.13F]	0.75	1.5	2.25	-0.415037	0.584963	1.16993	GCL52835.1	1	1	2	0	1	1	2	1	1	1	1	1	1	1	1	3	3	3
hypothetical protein NIES3804_06950 [Microcystis aeruginosa NIES-3804]	0.75	1.5	2.25	-0.415037	0.584963	1.16993	RAQ39932.1	1	1	2	0	1	1	2	1	1	1	1	1	1	1	1	3	3	3
hypothetical protein PS2015_1028 [Pseudohongiella spirulinae]	1	0.6	2.25	0	-0.736966	1.16993	ALO44744.1	1	1	2	1	2	2	2	1	1	1	2	1	1	1	1	3	3	3
hypothetical protein NIES3804_18440 [Microcystis aeruginosa NIES-3804]	1.5	6	2.25	0.584963	2.58496	1.16993	GCE94522.1	1	1	2	0	1	1	2	1	1	2	2	2	4	3	5	3	2	4
hypothetical protein NIES46_33570 [Arthrospira platensis NIES-46]	1.5	1.5	2.25	0.584963	0.584963	1.16993	GCL48667.1	1	1	2	0	1	1	2	1	1	2	1	3	1	2	0	3	1	5
hypothetical protein NIES46_36060 [Arthrospira platensis NIES-46]	0.5	1.2	2	-1	0.263034	1	GCL49272.1	2	1	3	1	2	2	3	2	1	1	1	1	2	2	2	4	5	3
hypothetical protein PS2015_2802 [Pseudohongiella spirulinae]	0.666667	1.8	2	-0.584963	0.847997	1	ABV54998.1	2	1	3	1	2	2	1	0	1	1	1	2	3	3	3	1	1	2
two-component response regulator OmpR subfamily protein [Microcystis aeruginosa NIES-3804]	0.75	2.25	2	-0.415037	1.16993	1	CDM92508.1	1	1	2	1	2	1	1	1	1	1	1	1	3	3	3	2	2	2
hypothetical protein B9S53_06040 [Arthrospira sp. O9.13F]	0.75	3.75	2	-0.415037	1.90689	1	EKD09794.1	1	1	2	1	2	1	1	1	1	1	1	1	5	5	5	2	2	2
hypothetical protein NIES3804_04710 [Microcystis aeruginosa NIES-3804]	0.75	2.25	2	-0.415037	1.16993	1	EKD11426.1	1	1	2	1	2	1	1	1	1	1	1	1	3	3	3	2	2	2
hypothetical protein NIES3804_13650 [Microcystis aeruginosa NIES-3804]	0.75	2.25	2	-0.415037	1.16993	1	GCE93780.1	1	1	2	1	2	1	1	1	1	1	1	1	3	2	4	2	2	2
menaquinone biosynthesis protein MenD [Microcystis aeruginosa NIES-3804]	0.75	2.25	2	-0.415037	1.16993	1	GCE95183.1	1	1	2	1	2	1	1	1	1	1	1	1	3	3	3	2	2	2
hypothetical protein NIES46_37260 [Arthrospira platensis NIES-46]	0.75	3	2	-0.415037	1.58496	1	GCE95660.1	1	1	2	1	2	1	1	1	1	1	1	1	4	4	4	2	2	2
IS1 transposase [Microcystis aeruginosa NIES-3807]	0.75	2.25	2	-0.415037	1.16993	1	GCL46670.1	1	1	2	1	2	1	1	1	1	1	1	1	3	3	3	2	2	2
hypothetical protein NIES46_46130 [Arthrospira platensis NIES-46]	0.75	2.25	2	-0.415037	1.16993	1	GCL49269.1	1	1	2	1	2	1	1	1	1	1	1	1	3	1	5	2	3	1
protein of function DUF820 [Microcystis aeruginosa NIES-3807]	0.75	2.25	2	-0.415037	1.16993	1	GCL50277.1	1	1	2	1	2	1	1	1	1	1	1	1	3	3	3	2	2	2
hypothetical protein NIES46_31110 [Arthrospira platensis NIES-46]	0.75	2.25	2	-0.415037	1.16993	1	GCL51419.1	1	1	2	1	2	1	1	1	1	1	1	1	3	3	3	2	2	2
proline iminopeptidase [Arthrospira platensis NIES-46]	0.75	2.25	2	-0.415037	1.16993	1	GCL51576.1	1	1	2	1	2	1	1	1	1	1	1	1	3	3	3	2	2	2
hypothetical protein NIES3806_28610 [Microcystis aeruginosa NIES-3806]	0.75	2.25	2	-0.415037	1.16993	1	GCL51588.1	1	1	2	1	2	1	1	1	1	1	1	1	3	3	3	2	2	2
hypothetical protein NIES46_17590 [Arthrospira platensis NIES-46]	0.75	3	2	-0.415037	1.58496	1	GCL53135.1	1	1	2	1	2	1	1	1	1	1	1	1	4	4	4	2	2	2
hypothetical protein NIES3806_02830 [Microcystis aeruginosa NIES-3806]	0.75	2.25	2	-0.415037	1.16993	1	GCL57440.1	1	1	2	1	2	1	1	1	1	1	1	1	3	3	3	2	2	2
hypothetical protein PS2015_1718 [Pseudohongiella spirulinae]	0.75	2.25	2	-0.415037	1.16993	1	RAQ38817.1	1	1	2	1	2	1	1	1	1	1	1	1	3	3	3	2	2	2
transposase [Microcystis aeruginosa NIES-3806]	0.75	2.25	2	-0.415037	1.16993	1	RAQ39680.1	1	1	2	1	2	1	1	1	1	1	1	1	3	3	3	2	2	2
pentapeptide repeat-containing protein [Arthrospira platensis NIES-46]	0.75	3	2	-0.415037	1.58496	1	TVU52963.1	1	1	2	1	2	1	1	1	1	1	1	1	4	4	4	2	2	2
TPR domain protein [Arthrospira platensis NIES-46]	0.75	2.25	2	-0.415037	1.16993	1	VIP03488.1	1	1	2	1	2	1	1	1	1	1	1	1	3	3	3	2	2	2
hypothetical protein NIES3804_41440 [Microcystis aeruginosa NIES-3804]	1.33333	0.214286	2	0.415037	-2.22239	1	GCE92993.1	2	1	3	4	5	5	0	-1	4	3	1	4	1	1	1	2	2	2
cobyric acid synthase [Arthrospira platensis NIES-46]	1.5	2.25	2	0.584963	1.16993	1	GCL51472.1	1	1	2	1	2	1	1	1	1	2	2	2	3	3	3	2	2	2
urea ABC transporter ATP-binding protein [Arthrospira platensis NIES-46]	1.5	3	2	0.584963	1.58496	1	VTS01204.1	1	1	2	1	2	1	1	1	1	2	2	2	4	4	4	2	2	2
chromosome segregation protein SMC, partial [Arthrospira sp. O9.13F]	2.25	0.75	2	1.16993	-0.415037	1	ALO47016.1	1	1	2	1	2	1	1	1	1	3	3	3	1	0	2	2	2	2
Patatin [Pseudohongiella spirulinae]	2.25	0.75	2	1.16993	-0.415037	1	ALO47599.1	1	1	2	1	2	1	1	1	1	3	3	3	1	1	1	2	2	2
hypothetical protein NIES3806_04650 [Microcystis aeruginosa NIES-3806]	2.25	0.75	2	1.16993	-0.415037	1	GCE92851.1	1	1	2	1	2	1	1	1	1	3	3	3	1	1	1	2	2	2
proteinase inhibitor I4 serpin, partial [Arthrospira sp. O9.13F]	2.25	1.5	2	1.16993	0.584963	1	GCL49807.1	1	1	2	1	2	1	1	1	1	3	2	4	2	1	3	2	2	2
endoribonuclease L-PSP [Arthrospira platensis C1]	2.25	0.75	2	1.16993	-0.415037	1	GCL51228.1	1	1	2	1	2	1	1	1	1	3	3	3	1	1	1	2	2	2
hypothetical protein NIES3787_02280 [Microcystis aeruginosa NIES-3787]	2.25	0.75	2	1.16993	-0.415037	1	GCL54440.1	1	1	2	1	2	1	1	1	1	3	3	3	1	1	1	2	2	2
hypothetical protein PS2015_363 [Pseudohongiella spirulinae]	2.25	1.5	2	1.16993	0.584963	1	GCL56723.1	1	1	2	1	2	1	1	1	1	3	3	3	2	2	2	2	2	2
hypothetical protein NIES46_04070 [Arthrospira platensis NIES-46]	2.25	0.75	2	1.16993	-0.415037	1	SMN35259.1	1	1	2	1	2	1	1	1	1	3	3	3	1	1	1	2	2	2
alpha/beta fold family hydrolase [Microcystis aeruginosa NIES-3806]	3	1.5	2	1.58496	0.584963	1	GCL56355.1	1	1	2	1	2	1	1	1	1	4	4	4	2	2	2	2	2	2
precorrin-3B C17-methyltransferase [Arthrospira platensis C1]	0.333333	0.818182	1.875	-1.58496	-0.289507	0.906891	GCL49876.1	3	2	4	3	4	4	3	2	3	1	1	1	3	3	3	5	5	5
wd-40 repeat-containing protein : WD-40 repeat protein OS=Pirellula staleyi (strain ATCC 27377 / DSM 6068 / ICPB 4128) GN=Psta_3480 PE=4 SV=1: WD40: WD40: WD40 [Gemmataceae bacterium]	0.666667	0.545455	1.875	-0.584963	-0.874469	0.906891	RAQ47549.1	3	2	4	3	4	4	3	2	3	2	2	2	2	2	2	5	5	5
Putative Signal transduction histidine kinase [Arthrospira sp. SRM16]	0.5	3	1.85714	-1	1.58496	0.893085	GCL49291.1	2	1	3	0	1	1	4	3	0	1	1	1	2	2	2	4	3	6
heat repeat-containing protein : Putative uncharacterized protein OS=[Oscillatoria] sp. PCC 6506 GN=OSCI_440025 PE=4 SV=1: HEAT_2 [Tuwongella immobilis]	0.5	0.375	1.8	-1	-1.41504	0.847997	ALO45063.1	2	1	3	2	3	3	2	1	2	1	1	1	1	1	1	3	3	3
hypothetical protein NIES46_05410 [Arthrospira platensis NIES-46]	0.5	0.375	1.8	-1	-1.41504	0.847997	ALO45326.1	2	1	3	2	3	3	2	1	2	1	1	1	1	1	1	3	3	3
ATP-dependent zinc metalloprotease FtsH [Pseudohongiella spirulinae]	0.5	0.375	1.8	-1	-1.41504	0.847997	ALO45355.1	2	1	3	2	3	3	2	1	2	1	1	1	1	1	1	3	3	3
hypothetical protein B9S53_05845 [Arthrospira sp. O9.13F]	0.5	0.375	1.8	-1	-1.41504	0.847997	ALO45858.1	2	1	3	2	3	3	2	1	2	1	1	1	1	1	1	3	3	3
heat repeat-containing protein : HEAT repeat-containing protein OS=Leptolyngbya sp. PCC 7375 GN=Lepto7375DRAFT_2567 PE=4 SV=1: HEAT_2 [Gemmata obscuriglobus UQM 2246]	0.5	0.75	1.8	-1	-0.415037	0.847997	ALO46586.1	2	1	3	2	3	3	2	1	2	1	2	0	2	1	3	3	4	2
hypothetical protein [ORF-B] [Microcystis aeruginosa NIES-3806]	0.5	0.375	1.8	-1	-1.41504	0.847997	ALO46899.1	2	1	3	2	3	3	2	1	2	1	1	1	1	1	1	3	4	2
glycosyl transferase family 2 [Arthrospira platensis C1]	0.5	0.375	1.8	-1	-1.41504	0.847997	ALO47558.1	2	1	3	2	3	3	2	1	2	1	1	1	1	1	1	3	3	3
hypothetical protein NIES46_28620 [Arthrospira platensis NIES-46]	0.5	0.375	1.8	-1	-1.41504	0.847997	ALO47667.1	2	1	3	2	3	3	2	1	2	1	1	1	1	1	1	3	3	3
AAA family ATPase [Arthrospira sp. PLM2.Bin9]	0.5	0.375	1.8	-1	-1.41504	0.847997	GCE92453.1	2	1	3	2	3	3	2	1	2	1	1	1	1	1	1	3	3	3
Tetratricopeptide TPR_2 repeat protein [Arthrospira maxima CS-328]	0.5	0.375	1.8	-1	-1.41504	0.847997	GCE93593.1	2	1	3	2	3	3	2	1	2	1	1	1	1	1	1	3	3	3
hypothetical protein NIES3804_08240 [Microcystis aeruginosa NIES-3804]	0.5	0.75	1.8	-1	-0.415037	0.847997	GCE94007.1	2	1	3	2	3	3	2	1	2	1	1	1	2	2	2	3	4	2
ATPase GET3 [Microcystis aeruginosa NIES-3804]	0.5	0.375	1.8	-1	-1.41504	0.847997	GCE95294.1	2	1	3	2	3	3	2	1	2	1	1	1	1	1	1	3	3	3
pilus assembly protein [Arthrospira sp. PLM2.Bin9]	0.5	0.375	1.8	-1	-1.41504	0.847997	GCE95385.1	2	1	3	2	3	3	2	1	2	1	1	1	1	1	1	3	3	3
S1 RNA-binding domain-containing protein [Arthrospira sp. TJSD091]	0.5	0.375	1.8	-1	-1.41504	0.847997	GCE96417.1	2	1	3	2	3	3	2	1	2	1	1	1	1	1	1	3	3	3
reverse transcriptase homolog [Arthrospira platensis NIES-46]	0.5	0.375	1.8	-1	-1.41504	0.847997	GCE96598.1	2	1	3	2	3	3	2	1	2	1	1	1	1	1	1	3	3	3
DNA topoisomerase IV subunit B [Pseudohongiella spirulinae]	0.5	0.375	1.8	-1	-1.41504	0.847997	GCE96857.1	2	1	3	2	3	3	2	1	2	1	1	1	1	1	1	3	3	3
hypothetical protein NIES3804_00640 [Microcystis aeruginosa NIES-3804]	0.5	0.375	1.8	-1	-1.41504	0.847997	GCL44348.1	2	1	3	2	3	3	2	1	2	1	1	1	1	1	1	3	3	3
hypothetical protein AP285_04215 [Arthrospira platensis YZ]	0.5	0.375	1.8	-1	-1.41504	0.847997	GCL49511.1	2	1	3	2	3	3	2	1	2	1	1	1	1	1	1	3	1	5
phenylalanyl-tRNA synthetase [Microcystis aeruginosa NIES-3804]	0.5	0.375	1.8	-1	-1.41504	0.847997	GCL50191.1	2	1	3	2	3	3	2	1	2	1	1	1	1	1	1	3	3	3
hypothetical protein NIES3804_36910 [Microcystis aeruginosa NIES-3804]	0.5	0.375	1.8	-1	-1.41504	0.847997	GCL50243.1	2	1	3	2	3	3	2	1	2	1	1	1	1	1	1	3	3	3
WD-repeat protein Hat [Microcystis aeruginosa NIES-3804]	0.5	0.375	1.8	-1	-1.41504	0.847997	GCL50247.1	2	1	3	2	3	3	2	1	2	1	1	1	1	1	1	3	3	3
transposase IS204/IS1001/IS1096/IS1165 family protein [Microcystis aeruginosa NIES-3804]	0.5	0.375	1.8	-1	-1.41504	0.847997	GCL50371.1	2	1	3	2	3	3	2	1	2	1	1	1	1	1	1	3	3	3
transposase [Microcystis aeruginosa NIES-3804]	0.5	0.375	1.8	-1	-1.41504	0.847997	GCL51409.1	2	1	3	2	3	3	2	1	2	1	1	1	1	1	1	3	3	3
GTPase Era [Microcystis aeruginosa NIES-3806]	0.5	0.375	1.8	-1	-1.41504	0.847997	GCL51467.1	2	1	3	2	3	3	2	1	2	1	1	1	1	1	1	3	3	3
adenylate cyclase [Arthrospira platensis NIES-46]	0.5	0.375	1.8	-1	-1.41504	0.847997	GCL51537.1	2	1	3	2	3	3	2	1	2	1	1	1	1	1	1	3	3	3
two-component sensor histidine kinase [Arthrospira platensis NIES-46]	0.5	0.375	1.8	-1	-1.41504	0.847997	GCL52103.1	2	1	3	2	3	3	2	1	2	1	1	1	1	1	1	3	3	3
arginyl-tRNA-synthetase [Microcystis aeruginosa NIES-3804]	0.5	0.375	1.8	-1	-1.41504	0.847997	GCL52373.1	2	1	3	2	3	3	2	1	2	1	1	1	1	1	1	3	3	3
pentapeptide repeat family protein [Microcystis aeruginosa NIES-3806]	0.5	0.375	1.8	-1	-1.41504	0.847997	GCL60619.1	2	1	3	2	3	3	2	1	2	1	1	1	1	1	1	3	3	3
hypothetical protein NIES46_42910 [Arthrospira platensis NIES-46]	0.5	0.375	1.8	-1	-1.41504	0.847997	RAQ40775.1	2	1	3	2	3	3	2	1	2	1	1	1	1	1	1	3	3	3
putative restriction enzyme [Microcystis aeruginosa NIES-3804]	0.5	1.125	1.8	-1	0.169925	0.847997	RAQ48331.1	2	1	3	2	3	3	2	1	2	1	1	1	3	3	3	3	3	3
type I DNA topoisomerase, partial [Arthrospira sp. PLM2.Bin9]	0.5	0.375	1.8	-1	-1.41504	0.847997	RAQ48678.1	2	1	3	2	3	3	2	1	2	1	1	1	1	1	1	3	3	3
wd-40 repeat protein : Uncultured bacterium genome assembly Metasoil_fosmids_resub OS=uncultured bacterium PE=4 SV=1: Sigma70_r2: Sigma70_r4_2: WD40: WD40: WD40 [Gemmata massiliana]	0.5	0.375	1.8	-1	-1.41504	0.847997	VTR91003.1	2	1	3	2	3	3	2	1	2	1	1	1	1	1	1	3	3	3
dihydrodipicolinate reductase [Microcystis aeruginosa NIES-3804]	0.5	0.375	1.8	-1	-1.41504	0.847997	VTR99319.1	2	1	3	2	3	3	2	1	2	1	1	1	1	1	1	3	3	3
hypothetical protein NIES46_39260 [Arthrospira platensis NIES-46]	0.666667	0.75	1.8	-0.584963	-0.415037	0.847997	ALO45046.1	2	1	3	2	3	3	2	1	2	1	2	1	2	2	2	3	3	3
serine/threonine protein kinase with WD-40 repeats [Arthrospira platensis NIES-46]	1	0.375	1.8	0	-1.41504	0.847997	ALO45310.1	1	1	2	2	3	3	1	2	2	1	1	2	1	1	1	3	3	3
TonB-dependent outer membrane receptor [Pseudohongiella spirulinae]	1	0.375	1.8	0	-1.41504	0.847997	ALO45920.1	2	1	3	2	3	3	2	1	2	2	2	2	1	1	1	3	3	3
hypothetical protein NIES3807_29560 [Microcystis aeruginosa NIES-3807]	1	0.75	1.8	0	-0.415037	0.847997	EKD09731.1	2	1	3	2	3	3	2	1	2	2	2	2	2	2	2	3	3	3
SMP-30/Gluconolaconase/LRE domain protein [Microcystis aeruginosa NIES-3787]	1	0.75	1.8	0	-0.415037	0.847997	RAQ46741.1	2	1	3	2	3	3	2	1	2	2	2	2	2	2	2	3	2	4
(P)ppGpp synthetase, RelA/SpoT family [Pseudohongiella spirulinae]	1	0.375	1.8	0	-1.41504	0.847997	VTS06586.1	2	1	3	2	3	3	2	1	2	2	2	2	1	1	1	3	3	3
hypothetical protein NIES46_25800 [Arthrospira platensis NIES-46]	1.5	1.125	1.8	0.584963	0.169925	0.847997	ALO45119.1	1	1	2	2	3	3	1	2	2	2	2	2	3	3	3	3	3	3
glycosyl transferase group 1 [Arthrospira platensis C1]	1.5	0.375	1.8	0.584963	-1.41504	0.847997	ALO46022.1	2	1	3	2	3	3	2	1	2	3	3	3	1	1	1	3	3	3
Type II secretion system protein E [Pseudohongiella spirulinae]	1.5	0.75	1.8	0.584963	-0.415037	0.847997	EKD09005.1	2	1	3	2	3	3	2	1	2	3	3	3	2	2	2	3	3	3
TPR domain protein [Arthrospira platensis NIES-46]	0.333333	0.642857	1.71429	-1.58496	-0.63743	0.777608	GCE93452.1	3	2	4	4	5	5	2	1	4	1	0	2	3	2	4	4	5	3
sec-c motif domain protein : Uncharacterized protein OS=Singulisphaera acidiphila (strain ATCC BAA-1392 / DSM 18658 / VKM B-2454 / MOB10) GN=Sinac_6242 PE=4 SV=1: SEC-C: TPR_19: TPR_16 [Gemmata obscuriglobus UQM 2246]	0.888889	1	1.66667	-0.169925	0	0.736966	ALO46090.1	3	2	4	2	1	3	4	3	2	3	1	4	2	2	2	5	4	6
light-dependent NADPH-protochlorophyllide oxidoreductase [Arthrospira platensis NIES-46]	0.2	0.166667	1.63636	-2.32193	-2.58496	0.710493	GCE92151.1	5	4	6	6	5	7	3	2	6	1	0	2	1	1	1	6	7	5
hypothetical protein NIES3804_21830 [Microcystis aeruginosa NIES-3804]	0.333333	0.2	1.5	-1.58496	-2.32193	0.584963	ALO46908.1	3	2	4	5	4	6	1	0	5	1	1	1	1	2	0	3	1	5
TPR domain protein [Arthrospira platensis NIES-46]	0.333333	0.818182	1.5	-1.58496	-0.289507	0.584963	EKD09935.1	3	2	4	3	4	4	3	2	3	1	1	1	3	3	3	4	4	4
hypothetical protein NIES3806_03000 [Microcystis aeruginosa NIES-3806]	0.333333	0.176471	1.5	-1.58496	-2.5025	0.584963	GCL48599.1	3	2	4	5	6	6	1	0	5	1	0	2	1	1	1	3	5	1
Cobyric acid synthase [Pseudohongiella spirulinae]	0.333333	0.272727	1.5	-1.58496	-1.87447	0.584963	GCL50963.1	3	2	4	3	4	4	3	2	3	1	1	1	1	1	1	4	4	4
hypothetical protein NIES3804_19230 [Microcystis aeruginosa NIES-3804]	0.333333	0.272727	1.5	-1.58496	-1.87447	0.584963	RAQ41462.1	3	2	4	3	4	4	3	2	3	1	1	1	1	1	1	4	4	4
hypothetical protein NIES46_08070 [Arthrospira platensis NIES-46]	0.333333	1.09091	1.5	-1.58496	0.125531	0.584963	RAQ44173.1	3	2	4	3	4	4	3	2	3	1	1	1	4	4	4	4	4	4
hypothetical protein NIES46_02740 [Arthrospira platensis NIES-46]	0.5	0.6	1.5	-1	-0.736966	0.584963	ALO46444.1	2	1	3	1	2	2	3	2	1	1	0	2	1	2	0	3	4	2
hypothetical protein NIES3787_23680 [Microcystis aeruginosa NIES-3787]	0.5	1.8	1.5	-1	0.847997	0.584963	GCE94322.1	2	1	3	1	2	2	3	2	1	1	1	1	3	2	4	3	3	3
hypothetical protein NIES3804_02180 [Microcystis aeruginosa NIES-3804]	0.5	0.6	1.5	-1	-0.736966	0.584963	GCL49347.1	2	1	3	1	2	2	3	2	1	1	1	1	1	0	2	3	1	5
putative helicase [Microcystis aeruginosa NIES-3804]	0.5	1.8	1.5	-1	0.847997	0.584963	GCL50870.1	2	1	3	1	2	2	3	2	1	1	1	1	3	3	3	3	3	3
wd40 repeat-containing protein : (Myosin heavy-chain) kinase OS=Calothrix sp. PCC 6303 GN=Cal6303_2739 PE=4 SV=1: WD40: WD40: WD40: WD40: WD40 [Gemmataceae bacterium]	0.5	0.375	1.5	-1	-1.41504	0.584963	VTS11136.1	2	1	3	2	3	3	2	2	2	1	1	1	1	1	1	3	3	3
hypothetical protein [Arthrospira sp. TJSD091]	0.5	0.375	1.5	-1	-1.41504	0.584963	VTS12076.1	2	1	3	2	3	3	2	2	2	1	1	1	1	1	1	3	3	3
hypothetical protein NIES46_42510 [Arthrospira platensis NIES-46]	0.5	0.75	1.5	-1	-0.415037	0.584963	YP_005098423.1	2	1	3	2	3	3	2	2	2	1	1	1	2	2	2	3	3	3
proline oxidase [Microcystis aeruginosa NIES-3804]	0.75	1.5	1.5	-0.415037	0.584963	0.584963	EDZ94485.1	1	1	2	2	3	1	0	1	1	1	1	1	3	3	3	1	1	1
primosomal protein N' [Arthrospira platensis NIES-46]	0.75	4.5	1.5	-0.415037	2.16993	0.584963	GCE92402.1	1	1	2	0	1	1	2	1	1	1	2	0	3	4	2	2	2	2
two-component hybrid sensor and regulator [Microcystis aeruginosa NIES-3804]	0.75	4.5	1.5	-0.415037	2.16993	0.584963	GCL48566.1	1	1	2	0	1	1	2	1	1	1	1	1	3	5	1	2	1	3
ferredoxin : Ferredoxin OS=Isosphaera pallida (strain ATCC 43644 / DSM 9630 / IS1B) GN=Isop_2222 PE=4 SV=1: Fer2 [Tuwongella immobilis]	0.75	4.5	1.5	-0.415037	2.16993	0.584963	VIP01172.1	1	1	2	0	1	1	2	1	1	1	1	1	3	3	3	2	2	2
putative sulfotransferase protein [Arthrospira platensis C1]	1	0.6	1.5	0	-0.736966	0.584963	GCL49110.1	2	1	3	1	2	2	3	2	1	2	3	1	1	0	2	3	4	2
pantothenate metabolism flavoprotein [Microcystis aeruginosa NIES-3804]	1.33333	0.272727	1.5	0.415037	-1.87447	0.584963	GCL56477.1	3	2	4	3	4	4	3	2	3	4	4	4	1	1	1	4	4	4
hypothetical protein NIES46_27030 [Arthrospira platensis NIES-46]	1.5	0.6	1.5	0.584963	-0.736966	0.584963	ALO44998.1	2	1	3	1	2	2	3	2	1	3	2	4	1	1	1	3	4	2
Oligopeptidase A [Pseudohongiella spirulinae]	2.25	1.2	1.5	1.16993	0.263034	0.584963	ALO44772.1	1	1	2	1	2	2	2	1	1	3	3	3	2	2	2	2	2	2
hypothetical protein NIES46_43290 [Arthrospira platensis NIES-46]	2.25	0.5	1.5	1.16993	-1	0.584963	TVU53417.1	1	1	2	2	3	1	0	1	1	3	3	3	1	1	1	1	1	1
hypothetical protein NIES46_35500 [Arthrospira platensis NIES-46]	0.333333	1.125	1.33333	-1.58496	0.169925	0.415037	GCE93729.1	3	2	4	2	3	3	4	3	2	1	0	2	3	1	5	4	4	4
glutamate 5-kinase [Microcystis aeruginosa NIES-3804]	0.333333	0.375	1.33333	-1.58496	-1.41504	0.415037	GCL48859.1	3	2	4	2	3	3	4	3	2	1	1	1	1	0	2	4	5	3
putative pyroglutamyl-peptidase [Microcystis aeruginosa NIES-3804]	0.75	3	1.33333	-0.415037	1.58496	0.415037	AAX68410.1	1	1	2	1	2	2	1	1	1	1	1	1	5	6	4	1	2	1
undecaprenyl-phosphate galactose phosphotransferase [Microcystis aeruginosa NIES-3804]	0.75	2.25	1.33333	-0.415037	1.16993	0.415037	GCE95099.1	1	1	2	1	2	1	1	1	1	1	1	1	3	3	3	1	2	1
two-component hybrid histidine kinase [Arthrospira platensis NIES-46]	0.75	2.25	1.33333	-0.415037	1.16993	0.415037	GCE95127.1	1	1	2	1	2	1	1	1	1	1	1	1	3	2	4	1	1	2
Valine--tRNA ligase [Pseudohongiella spirulinae]	0.333333	0.214286	1.28571	-1.58496	-2.22239	0.36257	GCL49218.1	3	2	4	4	5	5	2	1	4	1	2	0	1	1	1	3	5	1
hypothetical protein NIES3806_27090 [Microcystis aeruginosa NIES-3806]	0.333333	0.214286	1.28571	-1.58496	-2.22239	0.36257	GCL51955.1	3	2	4	4	5	5	2	1	4	1	1	1	1	1	1	3	3	3
PspA/IM30 family protein [Microcystis aeruginosa NIES-3804]	1.33333	0.5	1.28571	0.415037	-1	0.36257	ALO44718.1	3	2	4	4	3	5	2	1	4	4	3	5	2	2	2	3	3	3
sulfotransferase [Arthrospira sp. O9.13F]	0.333333	0.6	1.2	-1.58496	-0.736966	0.263034	CDM95584.1	3	2	4	1	2	2	5	4	1	1	1	1	1	0	2	4	3	5
maturase [Arthrospira sp. O9.13F]	0.333333	1.2	1.2	-1.58496	0.263034	0.263034	VTR94017.1	3	2	4	1	2	2	5	4	1	1	1	1	2	2	2	4	4	4
putative ATPase [Arthrospira platensis NIES-46]	0.5	1.125	1.2	-1	0.169925	0.263034	ALO45685.1	2	1	3	2	3	3	2	1	2	1	1	1	3	4	2	2	2	2
bifunctional aconitate hydratase 2/2-methylisocitrate dehydratase [Pseudohongiella spirulinae]	0.5	1.125	1.2	-1	0.169925	0.263034	EKD09463.1	2	1	3	2	3	3	2	1	2	1	1	1	3	3	3	2	2	2
phytoene synthase [Microcystis aeruginosa NIES-3804]	0.5	1.125	1.2	-1	0.169925	0.263034	GCL49937.1	2	1	3	2	3	3	2	1	2	1	1	1	3	3	3	2	2	2
hypothetical protein NIES46_04420 [Arthrospira platensis NIES-46]	0.5	1.125	1.2	-1	0.169925	0.263034	GCL50275.1	2	1	3	2	3	3	2	1	2	1	1	1	3	3	3	2	2	2
tetratricopeptide repeat protein [Microcystis aeruginosa NIES-3804]	0.5	1.875	1.2	-1	0.906891	0.263034	GCL50649.1	2	1	3	2	3	3	2	1	2	1	1	1	5	3	7	2	1	3
prephenate dehydrogenase [Arthrospira platensis NIES-46]	0.666667	1.2	1.2	-0.584963	0.263034	0.263034	RAQ49094.1	3	2	4	1	2	2	5	4	1	2	2	2	2	2	2	4	4	4
F420H(2):quinone oxidoreductase [Arthrospira sp. O9.13F]	0.75	0.6	1.2	-0.415037	-0.736966	0.263034	ALO45091.1	4	3	5	5	4	6	3	2	5	3	3	3	3	3	3	4	4	4
putative sulfotransferase [Arthrospira platensis NIES-46]	1	1.875	1.2	0	0.906891	0.263034	SMN35255.1	2	1	3	2	3	3	2	1	2	2	2	2	5	5	5	2	2	2
type I restriction-modification system deoxyribonuclease [Arthrospira sp. SRM16]	1.5	1.125	1.2	0.584963	0.169925	0.263034	ALO46232.1	2	1	3	2	3	3	2	1	2	3	3	3	3	5	1	2	2	2
hypothetical protein NIES46_46460 [Arthrospira platensis NIES-46]	1.5	0.375	1.2	0.584963	-1.41504	0.263034	GCL50879.1	2	1	3	2	3	3	2	1	2	3	3	3	1	1	1	2	1	3
malto-oligosyltrehalose trehalohydrolase : Malto-oligosyltrehalose trehalohydrolase OS=Singulisphaera acidiphila (strain ATCC BAA-1392 / DSM 18658 / VKM B-2454 / MOB10) GN=Sinac_5854 PE=3 SV=1: CBM_48: Alpha-amylase: DUF3459 [Gemmata obscuriglobus UQM 2246]	1.5	0.375	1.2	0.584963	-1.41504	0.263034	GCL59281.1	2	1	3	2	3	3	2	1	2	3	3	3	1	1	1	2	2	2
transposase IS605 OrfB family [Arthrospira platensis C1]	1.5	0.375	1.2	0.584963	-1.41504	0.263034	VTR92436.1	2	1	3	2	3	3	2	1	2	3	3	3	1	1	1	2	2	2
cobalamin biosynthesis protein CobD [Microcystis aeruginosa NIES-3804]	0.25	1	1.15385	-2	0	0.206451	VTS09788.1	4	3	5	2	1	3	6	5	2	1	1	1	2	2	2	5	4	6
wd-40 repeat protein : Uncultured bacterium genome assembly Metasoil_fosmids_resub OS=uncultured bacterium PE=4 SV=1: Sigma70_r2: Sigma70_r4_2: WD40: WD40 [Gemmata massiliana]	0.4	0.25	1.13333	-1.32193	-2	0.180572	GCE94908.1	5	4	6	4	3	5	6	5	4	2	2	2	1	1	1	6	4	7
excinuclease ABC subunit A [Pseudohongiella spirulinae]	0.333333	0.272727	1.125	-1.58496	-1.87447	0.169925	EKD08619.1	3	2	4	3	4	4	3	2	3	1	1	1	1	1	1	3	3	3
putative phosphoenolpyruvate synthase [Arthrospira platensis NIES-46]	0.333333	0.272727	1.125	-1.58496	-1.87447	0.169925	GCE95008.1	3	2	4	3	4	4	3	2	3	1	0	2	1	1	1	3	3	3
short-chain dehydrogenase/reductase SDR [Microcystis aeruginosa NIES-3787]	0.333333	0.818182	1.125	-1.58496	-0.289507	0.169925	GCL50589.1	3	2	4	3	4	4	3	2	3	1	1	1	3	3	3	3	3	3
adenine specific DNA methyltransferase [Microcystis aeruginosa NIES-3804]	0.333333	0.272727	1.125	-1.58496	-1.87447	0.169925	GCL51885.1	3	2	4	3	4	4	3	2	3	1	1	1	1	1	1	3	3	3
na-ca exchanger integrin-beta4 : Na-Ca exchanger/integrin-beta4 OS=Trichodesmium erythraeum (strain IMS101) GN=Tery_1772 PE=4 SV=1: Calx-beta: Calx-beta: Calx-beta: Calx-beta: Calx-beta: Calx-beta: PKD: PKD: HemolysinCabind: HemolysinCabind [Gemmata massiliana]	0.666667	0.545455	1.125	-0.584963	-0.874469	0.169925	GCL55246.1	3	2	4	3	4	4	3	2	3	2	2	2	2	2	2	3	3	3
2Fe-2S ferredoxin [Arthrospira platensis NIES-46]	0.666667	0.272727	1.125	-0.584963	-1.87447	0.169925	VTU01600.1	3	2	4	3	4	4	3	2	3	2	2	2	1	1	1	3	4	2
putative transcriptional regulator [Microcystis aeruginosa NIES-3804]	0.75	0.5	1.09091	-0.415037	-1	0.125531	GCE94615.1	4	3	5	4	3	5	4	3	4	3	3	3	2	2	2	4	4	4
serine/threonine protein kinase [Arthrospira platensis NIES-46]	0.142857	0.4	1.05	-2.80735	-1.32193	0.0703893	GCE93494.1	7	6	8	5	4	6	8	7	5	1	0	2	2	1	3	7	6	8
WD-40 repeat protein [Arthrospira platensis NIES-46]	0.2	0.222222	1.03846	-2.32193	-2.16993	0.0544478	GCL51811.1	10	9	11	9	8	10	9	8	9	2	2	2	2	2	2	9	9	9
4-vinyl reductase 4VR OS=Isosphaera pallida (strain ATCC 43644 / DSM 9630 / IS1B) GN=Isop_2221 PE=4 SV=1: V4R [Gemmataceae bacterium]	0.333333	0.375	1	-1.58496	-1.41504	0	GCE94471.1	3	2	4	2	3	3	4	3	2	1	1	1	1	1	1	3	3	3
hypothetical protein NIES3804_17870 [Microcystis aeruginosa NIES-3804]	0.333333	0.176471	1	-1.58496	-2.5025	0	GCE94891.1	3	2	4	5	6	6	1	0	5	1	1	1	1	1	1	2	2	2
Crm2 family CRISPR-associated protein [Arthrospira platensis NIES-46]	0.333333	0.375	1	-1.58496	-1.41504	0	GCL49327.1	3	2	4	2	3	3	4	3	2	1	1	1	1	1	1	3	2	4
dihydropteroate synthase [Microcystis aeruginosa NIES-3804]	0.5	2.4	1	-1	1.26303	0	GCL48872.1	2	1	3	1	2	2	3	2	1	1	0	2	4	3	5	2	1	3
P700 apoprotein subunit Ia [Microcystis aeruginosa NIES-3804]	0.5	1.33333	1	-1	0.415037	0	GCL49956.1	4	3	5	3	2	4	5	4	3	2	1	3	4	3	5	4	5	3
Trigger factor [Pseudohongiella spirulinae]	0.75	1.8	1	-0.415037	0.847997	0	ALO45025.1	1	1	2	1	2	2	1	1	1	1	1	1	3	3	3	1	1	1
hypothetical protein NIES46_03550 [Arthrospira platensis NIES-46]	0.75	1.8	1	-0.415037	0.847997	0	ALO45129.1	1	1	2	1	2	2	1	1	1	1	1	1	3	3	3	1	1	1
non-ribosomal peptide synthetase/polyketide synthase hybrid enzyme [Microcystis aeruginosa NIES-3806]	0.75	1.8	1	-0.415037	0.847997	0	ALO45202.1	1	1	2	1	2	2	1	1	1	1	1	1	3	4	2	1	1	1
Lipopolysaccharide core heptose(I) kinase [Pseudohongiella spirulinae]	0.75	1.8	1	-0.415037	0.847997	0	ALO45281.1	1	1	2	1	2	2	1	1	1	1	1	1	3	3	3	1	1	1
hypothetical protein NIES46_29680 [Arthrospira platensis NIES-46]	0.75	1.8	1	-0.415037	0.847997	0	ALO45583.1	1	1	2	1	2	2	1	1	1	1	1	1	3	3	3	1	1	1
phosphomethylpyrimidine synthase ThiC [Pseudohongiella spirulinae]	0.75	1.8	1	-0.415037	0.847997	0	ALO45594.1	1	1	2	1	2	2	1	1	1	1	1	1	3	3	3	1	1	1
(myosin heavy-chain) kinase : Uncultured bacterium genome assembly Metasoil_fosmids_resub OS=uncultured bacterium PE=4 SV=1: Sigma70_r2: Sigma70_r4_2: WD40: WD40: WD40: WD40 [Gemmata massiliana]	0.75	1.8	1	-0.415037	0.847997	0	ALO45639.1	1	1	2	1	2	2	1	1	1	1	1	1	3	1	5	1	1	1
peptidase c14 caspase catalytic subunit p20 : Peptidase C14 caspase catalytic subunit p20 OS=Methylobacterium nodulans (strain ORS2060 / LMG 21967) GN=Mnod_6182 PE=4 SV=1: Peptidase_C14: TPR_9: TPR_2: TPR_11: TPR_9: TPR_1: TPR_19 [Tuwongella immobilis]	0.75	2.25	1	-0.415037	1.16993	0	ALO46318.1	1	1	2	1	2	1	1	1	1	1	1	1	3	3	3	1	1	1
cyanobacterial phytochrome [Arthrospira platensis NIES-46]	0.75	3	1	-0.415037	1.58496	0	ALO46371.1	1	1	2	1	2	1	1	1	1	1	1	1	4	3	5	1	1	1
hypothetical protein NIES3804_42230 [Microcystis aeruginosa NIES-3804]	0.75	2.25	1	-0.415037	1.16993	0	ALO46420.1	1	1	2	1	2	1	1	1	1	1	1	1	3	3	3	1	1	1
Chaperone protein DnaK [Pseudohongiella spirulinae]	0.75	2.25	1	-0.415037	1.16993	0	ALO46673.1	1	1	2	1	2	1	1	1	1	1	0	2	3	2	4	1	1	1
PAS-PAS-GGDEF-EAL domain protein [Pseudohongiella spirulinae]	0.75	2.25	1	-0.415037	1.16993	0	ALO46685.1	1	1	2	1	2	1	1	1	1	1	1	1	3	3	3	1	1	1
steroid 5-alpha reductase : Uncharacterized protein OS=Flavobacterium subsaxonicum WB 4.1-42 = DSM 21790 GN=Q766_07760 PE=4 SV=1: DUF1295 [Gemmata massiliana]	0.75	2.25	1	-0.415037	1.16993	0	ALO46692.1	1	1	2	1	2	1	1	1	1	1	1	1	3	3	3	1	1	1
hypothetical protein SPLC1_S208680 [Arthrospira platensis C1]	0.75	2.25	1	-0.415037	1.16993	0	AMW27573.1 (+7)	1	1	2	1	2	1	1	1	1	1	1	1	3	3	3	1	1	1
wd-40 repeat protein : Uncharacterized protein OS=Methanosaeta harundinacea (strain 6Ac) GN=Mhar_2360 PE=4 SV=1: WD40: WD40: WD40: WD40: WD40: WD40: WD40: Ras [Gemmata obscuriglobus UQM 2246]	0.75	3.75	1	-0.415037	1.90689	0	AMW30968.1	1	1	2	1	2	1	1	1	1	1	1	1	5	6	4	1	1	1
cobalt-chelatase subunit CobN [Microcystis aeruginosa NIES-3804]	0.75	2.25	1	-0.415037	1.16993	0	CDM94031.1 (+10)	1	1	2	1	2	1	1	1	1	1	1	1	3	2	4	1	1	1
GTP-binding protein [Microcystis aeruginosa NIES-3804]	0.75	2.25	1	-0.415037	1.16993	0	EKD11263.1	1	1	2	1	2	1	1	1	1	1	1	1	3	2	4	1	1	1
TPR domain protein [Arthrospira platensis NIES-46]	0.75	2.25	1	-0.415037	1.16993	0	EKD11466.1	1	1	2	1	2	1	1	1	1	1	1	1	3	3	3	1	1	1
flavoprotein [Microcystis aeruginosa NIES-3804]	0.75	2.25	1	-0.415037	1.16993	0	GCE92253.1	1	1	2	1	2	1	1	1	1	1	1	1	3	3	3	1	1	1
hypothetical protein NIES3806_32770 [Microcystis aeruginosa NIES-3806]	0.75	2.25	1	-0.415037	1.16993	0	GCE92484.1	1	1	2	1	2	1	1	1	1	1	1	1	3	3	3	1	1	1
amino acid adenylation participated protein like [Microcystis aeruginosa NIES-3806]	0.75	2.25	1	-0.415037	1.16993	0	GCE92487.1	1	1	2	1	2	1	1	1	1	1	1	1	3	3	3	1	1	1
hemolysin secretion protein [Microcystis aeruginosa NIES-3804]	0.75	2.25	1	-0.415037	1.16993	0	GCE94500.1	1	1	2	1	2	1	1	1	1	1	1	1	3	3	3	1	1	1
DNA gyrase A subunit [Arthrospira platensis NIES-46]	0.75	2.25	1	-0.415037	1.16993	0	GCE95132.1	1	1	2	1	2	1	1	1	1	1	0	2	3	3	3	1	1	1
ABC-transporter ATP-binding protein [Microcystis aeruginosa NIES-3804]	0.75	3	1	-0.415037	1.58496	0	GCE95330.1	1	1	2	1	2	1	1	1	1	1	1	1	4	4	4	1	1	1
hypothetical protein AP285_11470 [Arthrospira platensis YZ]	0.75	2.25	1	-0.415037	1.16993	0	GCE95614.1	1	1	2	1	2	1	1	1	1	1	1	1	3	3	3	1	1	1
DNA gyrase B subunit [Arthrospira platensis NIES-46]	0.75	2.25	1	-0.415037	1.16993	0	GCE95812.1	1	1	2	1	2	1	1	1	1	1	1	1	3	3	3	1	1	1
band 7 protein [Arthrospira platensis NIES-46]	0.75	2.25	1	-0.415037	1.16993	0	GCE95975.1	1	1	2	1	2	1	1	1	1	1	1	1	3	3	3	1	1	1
Crm2 family CRISPR-associated protein [Arthrospira platensis NIES-46]	0.75	2.25	1	-0.415037	1.16993	0	GCE95992.1	1	1	2	1	2	1	1	1	1	1	1	1	3	3	3	1	1	1
putative dolichol-phosphate mannosyltransferase [Arthrospira platensis NIES-46]	0.75	2.25	1	-0.415037	1.16993	0	GCE96053.1	1	1	2	1	2	1	1	1	1	1	1	1	3	3	3	1	1	1
50S ribosomal protein L13 [Arthrospira platensis NIES-46]	0.75	2.25	1	-0.415037	1.16993	0	GCE96111.1	1	1	2	1	2	1	1	1	1	1	1	1	3	3	3	1	1	1
wd-40 repeat protein : Uncultured bacterium genome assembly Metasoil_fosmids_resub OS=uncultured bacterium PE=4 SV=1: WD40: WD40: WD40 [Gemmata massiliana]	0.75	2.25	1	-0.415037	1.16993	0	GCE96268.1	1	1	2	1	2	1	1	1	1	1	1	1	3	3	3	1	1	1
protein-export membrane protein SecD [Microcystis aeruginosa NIES-3787]	0.75	2.25	1	-0.415037	1.16993	0	GCE96527.1	1	1	2	1	2	1	1	1	1	1	1	1	3	3	3	1	1	1
UDP-N-acetylglucosamine--N-acetylmuramyl-(pentapeptide) pyrophosphoryl-undecaprenol N-acetylglucosamine transferase [Pseudohongiella spirulinae]	0.75	2.25	1	-0.415037	1.16993	0	GCE96775.1	1	1	2	1	2	1	1	1	1	1	1	1	3	3	3	1	1	1
GTP-binding protein LepA [Arthrospira platensis NIES-46]	0.75	2.25	1	-0.415037	1.16993	0	GCE96823.1	1	1	2	1	2	1	1	1	1	1	1	1	3	3	3	1	1	1
DNA mismatch repair protein [Microcystis aeruginosa NIES-3804]	0.75	2.25	1	-0.415037	1.16993	0	GCL44552.1	1	1	2	1	2	1	1	1	1	1	1	1	3	3	3	1	1	1
hypothetical protein NIES46_08640 [Arthrospira platensis NIES-46]	0.75	2.25	1	-0.415037	1.16993	0	GCL45216.1	1	1	2	1	2	1	1	1	1	1	1	1	3	3	3	1	1	1
ribosomal protein S6 modification protein [Microcystis aeruginosa NIES-3804]	0.75	2.25	1	-0.415037	1.16993	0	GCL45761.1 (+1)	1	1	2	1	2	1	1	1	1	1	1	1	3	3	3	1	1	1
hypothetical protein NIES46_46700 [Arthrospira platensis NIES-46]	0.75	2.25	1	-0.415037	1.16993	0	GCL48792.1	1	1	2	1	2	1	1	1	1	1	1	1	3	4	2	1	1	1
hypothetical protein NIES46_30540 [Arthrospira platensis NIES-46]	0.75	2.25	1	-0.415037	1.16993	0	GCL48934.1	1	1	2	1	2	1	1	1	1	1	1	1	3	1	5	1	1	1
hypothetical protein NIES3804_33410 [Microcystis aeruginosa NIES-3804]	0.75	2.25	1	-0.415037	1.16993	0	GCL49811.1	1	1	2	1	2	1	1	1	1	1	1	1	3	3	3	1	1	1
hypothetical protein PS2015_2560 [Pseudohongiella spirulinae]	0.75	2.25	1	-0.415037	1.16993	0	GCL51076.1	1	1	2	1	2	1	1	1	1	1	1	1	3	3	3	1	1	1
chromosome segregation protein SMC [Pseudohongiella spirulinae]	0.75	2.25	1	-0.415037	1.16993	0	GCL51114.1	1	1	2	1	2	1	1	1	1	1	1	1	3	3	3	1	1	1
putative transposase [Arthrospira platensis NIES-46]	0.75	2.25	1	-0.415037	1.16993	0	GCL51556.1	1	1	2	1	2	1	1	1	1	1	1	1	3	3	3	1	1	1
tyrosyl-tRNA synthetase [Arthrospira platensis NIES-46]	0.75	2.25	1	-0.415037	1.16993	0	GCL51774.1	1	1	2	1	2	1	1	1	1	1	1	1	3	3	3	1	1	1
hypothetical protein NIES3806_25970 [Microcystis aeruginosa NIES-3806]	0.75	3	1	-0.415037	1.58496	0	GCL51984.1	1	1	2	1	2	1	1	1	1	1	1	1	4	4	4	1	1	1
carboxysome formation protein CcmA [Microcystis aeruginosa NIES-3804]	0.75	2.25	1	-0.415037	1.16993	0	GCL52032.1	1	1	2	1	2	1	1	1	1	1	1	1	3	3	3	1	1	1
type II restriction enzyme EcoRI homolog [Microcystis aeruginosa NIES-3804]	0.75	2.25	1	-0.415037	1.16993	0	GCL54469.1	1	1	2	1	2	1	1	1	1	1	1	1	3	3	3	1	1	1
putative ferrous iron transport protein A [Arthrospira platensis NIES-46]	0.75	3.75	1	-0.415037	1.90689	0	GCL54996.1 (+1)	1	1	2	1	2	1	1	1	1	1	1	1	5	5	5	1	1	1
UDP-N-acetylmuramoyl-L-alanyl-D-glutamate--2,6-diaminopimelate ligase [Pseudohongiella spirulinae]	0.75	2.25	1	-0.415037	1.16993	0	GCL58853.1	1	1	2	1	2	1	1	1	1	1	1	1	3	3	3	1	1	1
diguanylate cyclase [Pseudohongiella spirulinae]	0.75	2.25	1	-0.415037	1.16993	0	GCL59014.1	1	1	2	1	2	1	1	1	1	1	1	1	3	3	3	1	1	1
ATP-dependent Clp protease ATP-binding subunit ClpC [Arthrospira platensis NIES-46]	0.75	5.25	1	-0.415037	2.39232	0	GCL59779.1	1	1	2	1	2	1	1	1	1	1	1	1	7	7	7	1	1	1
glycogen synthase [Arthrospira platensis NIES-46]	0.75	2.25	1	-0.415037	1.16993	0	RAQ45823.1	1	1	2	1	2	1	1	1	1	1	1	1	3	3	3	1	1	1
hypothetical protein AP285_11495 [Arthrospira platensis YZ]	0.75	2.25	1	-0.415037	1.16993	0	tr|A0A2N9DMR0|A0A2N9DMR0_FUSOX	1	1	2	1	2	1	1	1	1	1	1	1	3	3	3	1	1	1
serine protease [Arthrospira sp. O9.13F]	0.75	3	1	-0.415037	1.58496	0	TVU53692.1	1	1	2	1	2	1	1	1	1	1	1	1	4	4	4	1	1	1
hypothetical protein SPLC1_S201550 [Arthrospira platensis C1]	0.75	2.25	1	-0.415037	1.16993	0	VIP01439.1	1	1	2	1	2	1	1	1	1	1	1	1	3	3	3	1	1	1
peptidase M16 [Pseudohongiella spirulinae]	0.75	2.25	1	-0.415037	1.16993	0	VIP01757.1	1	1	2	1	2	1	1	1	1	1	1	1	3	3	3	1	1	1
hypothetical protein PS2015_627 [Pseudohongiella spirulinae]	0.75	2.25	1	-0.415037	1.16993	0	VTR92413.1	1	1	2	1	2	1	1	1	1	1	1	1	3	3	3	1	1	1
lytic transglycosylase catalytic precursor [Microcystis aeruginosa NIES-3806]	0.75	2.25	1	-0.415037	1.16993	0	VTU00757.1	1	1	2	1	2	1	1	1	1	1	1	1	3	3	3	1	1	1
multidrug efflux transporter [Microcystis aeruginosa NIES-3804]	0.75	2.25	1	-0.415037	1.16993	0	VTU01377.1	1	1	2	1	2	1	1	1	1	1	1	1	3	3	3	1	0	2
group II intron reverse transcriptase/maturase [Arthrospira sp. TJSD092]	0.75	1.5	1	-0.415037	0.584963	0	WP_052741562.1	1	1	2	1	2	1	1	1	1	1	1	1	3	2	1	1	1	1
GTP-binding protein [Microcystis aeruginosa NIES-3804]	1	2.25	1	0	1.16993	0	GCL55509.1	1	1	2	1	2	1	1	1	1	1	2	1	3	3	3	1	1	1
hypothetical protein NIES3804_11780 [Microcystis aeruginosa NIES-3804]	1	1.125	1	0	0.169925	0	VTS10532.1	2	1	3	2	3	3	2	2	2	2	2	2	3	3	3	2	2	2
cation-transporting P-type ATPase [Arthrospira platensis NIES-46]	1.5	1.8	1	0.584963	0.847997	0	ALO46158.1	1	1	2	1	2	2	1	1	1	2	2	2	3	3	3	1	1	1
two-component sensor histidine kinase [Arthrospira platensis NIES-46]	1.5	3	1	0.584963	1.58496	0	GCE93164.1	1	1	2	1	2	1	1	1	1	2	2	2	4	4	4	1	1	1
GTP-binding protein [Arthrospira platensis NIES-46]	1.5	3	1	0.584963	1.58496	0	GCE93654.1	1	1	2	1	2	1	1	1	1	2	2	2	4	2	6	1	0	2
penicillin-binding protein [Microcystis aeruginosa NIES-3804]	1.5	3	1	0.584963	1.58496	0	GCL50220.1	1	1	2	1	2	1	1	1	1	2	2	2	4	4	4	1	1	1
DNA topoisomerase IV subunit A [Pseudohongiella spirulinae]	1.5	2.25	1	0.584963	1.16993	0	GCL50272.1	1	1	2	1	2	1	1	1	1	2	2	2	3	3	3	1	1	1
GntR family transcriptional regulator [Pseudohongiella spirulinae]	1.5	2.25	1	0.584963	1.16993	0	GCL58385.1	1	1	2	1	2	1	1	1	1	2	2	2	3	3	3	1	1	1
endonuclease III [Pseudohongiella spirulinae]	1.5	3	1	0.584963	1.58496	0	RAQ38927.1	1	1	2	1	2	1	1	1	1	2	2	2	4	4	4	1	1	1
phosphoenolpyruvate synthase [Microcystis aeruginosa NIES-3804]	1.5	2.25	1	0.584963	1.16993	0	RAQ40164.1	1	1	2	1	2	1	1	1	1	2	2	2	3	3	3	1	1	1
putative type IIS restriction/modification enzyme [Microcystis aeruginosa NIES-3787]	2.25	0.6	1	1.16993	-0.736966	0	ALO46243.1	1	1	2	1	2	2	1	1	1	3	4	2	1	1	1	1	1	1
helicase [Arthrospira sp. O9.13F]	2.25	0.75	1	1.16993	-0.415037	0	ALO47092.1	1	1	2	1	2	1	1	1	1	3	3	3	1	1	1	1	1	1
hypothetical protein NIES46_21550 [Arthrospira platensis NIES-46]	2.25	1.5	1	1.16993	0.584963	0	ALO47109.1	1	1	2	1	2	1	1	1	1	3	3	3	2	2	2	1	1	1
hypothetical protein NIES46_20500 [Arthrospira platensis NIES-46]	2.25	0.75	1	1.16993	-0.415037	0	ALO47378.1	1	1	2	1	2	1	1	1	1	3	3	3	1	0	2	1	2	0
putative glycosyl transferase [Arthrospira platensis NIES-46]	2.25	1.5	1	1.16993	0.584963	0	AMW26778.1	1	1	2	1	2	1	1	1	1	3	3	3	2	2	2	1	1	1
hypothetical protein NIES46_04580 [Arthrospira platensis NIES-46]	2.25	1.5	1	1.16993	0.584963	0	EKD06011.1	1	1	2	1	2	1	1	1	1	3	3	3	2	2	2	1	1	1
hypothetical protein NIES3804_08230 [Microcystis aeruginosa NIES-3804]	2.25	1.5	1	1.16993	0.584963	0	EKD10098.1	1	1	2	1	2	1	1	1	1	3	3	3	2	2	2	1	1	1
Serine--tRNA ligase [Pseudohongiella spirulinae]	2.25	0.75	1	1.16993	-0.415037	0	GCE92368.1	1	1	2	1	2	1	1	1	1	3	3	3	1	1	1	1	1	1
hypothetical protein NIES3804_15180 [Microcystis aeruginosa NIES-3804]	2.25	0.75	1	1.16993	-0.415037	0	GCE92904.1	1	1	2	1	2	1	1	1	1	3	3	3	1	1	1	1	1	1
hypothetical protein NIES3804_14970 [Microcystis aeruginosa NIES-3804]	2.25	0.75	1	1.16993	-0.415037	0	GCE93707.1	1	1	2	1	2	1	1	1	1	3	3	3	1	1	1	1	1	1
beta ketoacyl-acyl carrier protein synthase [Microcystis aeruginosa NIES-3804]	2.25	0.75	1	1.16993	-0.415037	0	GCE94186.1	1	1	2	1	2	1	1	1	1	3	3	3	1	1	1	1	1	1
serine acetyltransferase [Microcystis aeruginosa NIES-3804]	2.25	1.5	1	1.16993	0.584963	0	GCE94250.1	1	1	2	1	2	1	1	1	1	3	3	3	2	2	2	1	1	1
GTPase, partial [Arthrospira sp. O9.13F]	2.25	1.5	1	1.16993	0.584963	0	GCE94464.1	1	1	2	1	2	1	1	1	1	3	4	2	2	2	2	1	1	1
serine/threonine protein kinase [Arthrospira platensis C1]	2.25	1.5	1	1.16993	0.584963	0	GCE94922.1	1	1	2	1	2	1	1	1	1	3	3	3	2	2	2	1	1	1
hypothetical protein NIES46_01500 [Arthrospira platensis NIES-46]	2.25	2.25	1	1.16993	1.16993	0	GCE94942.1	1	1	2	1	2	1	1	1	1	3	1	5	3	3	3	1	1	1
tRNA lysidine(34) synthetase TilS, partial [Arthrospira sp. O9.13F]	2.25	0.75	1	1.16993	-0.415037	0	GCE95263.1	1	1	2	1	2	1	1	1	1	3	3	3	1	1	1	1	1	1
putative voltage-gated chloride channel [Arthrospira platensis NIES-46]	2.25	1.5	1	1.16993	0.584963	0	GCE96028.1	1	1	2	1	2	1	1	1	1	3	3	3	2	2	2	1	1	1
(myosin heavy-chain) kinase : (Myosin heavy-chain) kinase., Histone acetyltransferase OS=Haliscomenobacter hydrossis (strain ATCC 27775 / DSM 1100 / LMG 10767 / O) GN=Halhy_2265 PE=4 SV=1: WD40: WD40: WD40: WD40: WD40: PQQ_2: WD40: WD40: WD40 [Gemmataceae bacterium]	2.25	1.5	1	1.16993	0.584963	0	GCE96129.1	1	1	2	1	2	1	1	1	1	3	3	3	2	2	2	1	1	1
GAF domain-containing protein [Arthrospira sp. PLM2.Bin9]	2.25	0.75	1	1.16993	-0.415037	0	GCE96222.1	1	1	2	1	2	1	1	1	1	3	3	3	1	1	1	1	1	1
hypothetical protein NIES46_09520 [Arthrospira platensis NIES-46]	2.25	1.5	1	1.16993	0.584963	0	GCE96311.1	1	1	2	1	2	1	1	1	1	3	3	3	2	2	2	1	1	1
glycine dehydrogenase [Microcystis aeruginosa NIES-3804]	2.25	1.5	1	1.16993	0.584963	0	GCE96437.1	1	1	2	1	2	1	1	1	1	3	3	3	2	2	2	1	1	1
hypothetical protein PS2015_2258 [Pseudohongiella spirulinae]	2.25	0.75	1	1.16993	-0.415037	0	GCL44933.1	1	1	2	1	2	1	1	1	1	3	3	3	1	1	1	1	1	1
hypothetical protein NIES3804_27430 [Microcystis aeruginosa NIES-3804]	2.25	0.75	1	1.16993	-0.415037	0	GCL48572.1	1	1	2	1	2	1	1	1	1	3	4	2	1	0	2	1	1	1
hypothetical protein NIES46_16090 [Arthrospira platensis NIES-46]	2.25	1.5	1	1.16993	0.584963	0	GCL52174.1	1	1	2	1	2	1	1	1	1	3	3	3	2	2	2	1	1	1
Phosphoenolpyruvate synthase [Pseudohongiella spirulinae]	2.25	1.5	1	1.16993	0.584963	0	GCL52445.1	1	1	2	1	2	1	1	1	1	3	3	3	2	2	2	1	1	1
peptide deformylase [Arthrospira platensis NIES-46]	2.25	2.25	1	1.16993	1.16993	0	GCL53423.1	1	1	2	1	2	1	1	1	1	3	3	3	3	3	3	1	1	1
hypothetical protein NIES46_40420 [Arthrospira platensis NIES-46]	2.25	0.75	1	1.16993	-0.415037	0	GCL54297.1	1	1	2	1	2	1	1	1	1	3	1	5	1	1	1	1	1	1
Type II secretory pathway, ATPase PulE/Tfp pilus assembly pathway, ATPase PilB [Pseudohongiella spirulinae]	2.25	0.75	1	1.16993	-0.415037	0	GCL55567.1	1	1	2	1	2	1	1	1	1	3	2	4	1	1	1	1	1	1
RNA polymerase sigma 70 subunit RpoD family [Arthrospira platensis C1]	2.25	1	1	1.16993	0	0	GCL55791.1	1	1	2	1	2	1	1	1	1	3	3	3	1	2	1	1	1	1
ATP-dependent DNA helicase [Arthrospira platensis NIES-46]	2.25	0.75	1	1.16993	-0.415037	0	RAQ42577.1	1	1	2	1	2	1	1	1	1	3	3	3	1	1	1	1	1	1
adenine specific DNA methyltransferase [Microcystis aeruginosa NIES-3787]	2.25	0.75	1	1.16993	-0.415037	0	SMN35232.1	1	1	2	1	2	1	1	1	1	3	3	3	1	1	1	1	1	1
Glutamine--tRNA ligase [Pseudohongiella spirulinae]	2.25	0.75	1	1.16993	-0.415037	0	VTS10391.1	1	1	2	1	2	1	1	1	1	3	3	3	1	1	1	1	1	1
hypothetical protein B9S53_15360 [Arthrospira sp. O9.13F]	2.25	0.75	1	1.16993	-0.415037	0	WP_084831749.1	1	1	2	1	2	1	1	1	1	3	3	3	1	1	1	1	1	1
serine/threonine protein kinase [Arthrospira maxima CS-328]	2.25	0.75	1	1.16993	-0.415037	0	WP_108614728.1	1	1	2	1	2	1	1	1	1	3	3	3	1	1	1	1	1	1
transcription termination factor Rho [Pseudohongiella spirulinae]	3	1.5	1	1.58496	0.584963	0	EKD11759.1	1	1	2	1	2	1	1	1	1	4	3	5	2	2	2	1	1	1
peptide chain release factor 1 [Microcystis aeruginosa NIES-3804]	4.5	3	1	2.16993	1.58496	0	VIP01864.1	1	1	2	1	2	1	1	1	1	6	6	6	4	4	4	1	1	1
HEAT domain protein repeat-containing protein [Microcystis aeruginosa NIES-3806]	0.333333	0.25	0.857143	-1.58496	-2	-0.222392	ALO47296.1	3	2	4	4	3	5	2	1	4	1	0	2	1	2	0	2	1	3
hypothetical protein NIES3806_30440 [Microcystis aeruginosa NIES-3806]	0.333333	0.214286	0.857143	-1.58496	-2.22239	-0.222392	GCE93639.1	3	2	4	4	5	5	2	1	4	1	2	0	1	1	1	2	1	3
hypothetical protein AP285_01110 [Arthrospira platensis YZ]	0.333333	0.214286	0.857143	-1.58496	-2.22239	-0.222392	GCL50560.1	3	2	4	4	5	5	2	1	4	1	1	1	1	1	1	2	2	2
two-component sensor histidine kinase [Arthrospira platensis NIES-46]	0.333333	0.214286	0.857143	-1.58496	-2.22239	-0.222392	GCL55369.1	3	2	4	4	5	5	2	1	4	1	1	1	1	1	1	2	2	2
hypothetical protein NIES46_31150 [Arthrospira platensis NIES-46]	0.25	0.25	0.818182	-2	-2	-0.289507	GCE94359.1	4	3	5	4	3	5	4	3	4	1	1	1	1	1	1	3	3	3
amino acid adenylation domain protein [Microcystis aeruginosa NIES-3806]	0.25	1.66667	0.75	-2	0.736966	-0.415037	ALO47433.1	4	3	5	3	2	4	5	4	3	1	1	1	5	4	6	3	3	3
conserved hypothetical protein [Limnospira indica PCC 8005]	0.25	1	0.75	-2	0	-0.415037	GCL53432.1	4	3	5	1	0	2	6	5	1	1	1	1	1	1	1	3	3	3
permease [Pseudohongiella spirulinae]	0.333333	0.666667	0.75	-1.58496	-0.584963	-0.415037	ALO45219.1	3	2	4	3	2	4	3	2	3	1	1	1	2	2	2	2	2	2
Oxidoreductase, short chain dehydrogenase/reductase family protein [Pseudohongiella spirulinae]	0.333333	0.333333	0.75	-1.58496	-1.58496	-0.415037	ALO45564.1	3	2	4	3	2	4	3	2	3	1	1	1	1	1	1	2	2	2
potassium channel protein : Kef-type K+ transport system, putative NAD-binding component OS=Moorea producens 3L GN=LYNGBM3L_73440 PE=4 SV=1: TrkA_N: TrkA_C: TrkA_N [Gemmata obscuriglobus UQM 2246]	0.333333	1	0.75	-1.58496	0	-0.415037	ALO45651.1	3	2	4	3	2	4	3	2	3	1	1	1	3	3	3	2	2	2
hypothetical protein NIES46_01860 [Arthrospira platensis NIES-46]	0.333333	0.666667	0.75	-1.58496	-0.584963	-0.415037	ALO45763.1	3	2	4	3	2	4	3	2	3	1	1	1	2	2	2	2	2	2
adenine-specific methylase like protein [Microcystis aeruginosa NIES-3804]	0.333333	0.333333	0.75	-1.58496	-1.58496	-0.415037	ALO46909.1	3	2	4	3	2	4	3	2	3	1	0	2	1	1	1	2	2	2
permeases of the major facilitator superfamily protein : Uncharacterized protein OS=Hyalangium minutum GN=DB31_6149 PE=4 SV=1 [Tuwongella immobilis]	0.333333	0.545455	0.75	-1.58496	-0.874469	-0.415037	EKD10616.1	3	2	4	3	4	4	3	2	3	1	1	1	2	2	2	2	2	2
Cys/Met metabolism pyridoxal-phosphate-dependent enzyme [Arthrospira sp. O9.13F]	0.333333	0.272727	0.75	-1.58496	-1.87447	-0.415037	EKD11562.1	3	2	4	3	4	4	3	2	3	1	1	1	1	1	1	2	2	2
type I site-specific deoxyribonuclease HsdR family [Arthrospira platensis C1]	0.333333	0.272727	0.75	-1.58496	-1.87447	-0.415037	GCE92978.1	3	2	4	3	4	4	3	2	3	1	1	1	1	1	1	2	2	2
alpha/beta hydrolase [Pseudohongiella spirulinae]	0.333333	0.545455	0.75	-1.58496	-0.874469	-0.415037	GCE95868.1	3	2	4	3	4	4	3	2	3	1	1	1	2	2	2	2	2	2
hypothetical protein NIES3807_15510 [Microcystis aeruginosa NIES-3807]	0.333333	0.272727	0.75	-1.58496	-1.87447	-0.415037	GCE96000.1	3	2	4	3	4	4	3	2	3	1	1	1	1	1	1	2	2	2
Type II restriction endonuclease [Pseudohongiella spirulinae]	0.333333	0.818182	0.75	-1.58496	-0.289507	-0.415037	GCE96373.1	3	2	4	3	4	4	3	2	3	1	1	1	3	3	3	2	2	2
DNA polymerase III alpha subunit [Microcystis aeruginosa NIES-3804]	0.333333	0.272727	0.75	-1.58496	-1.87447	-0.415037	GCE96829.1	3	2	4	3	4	4	3	2	3	1	1	1	1	1	1	2	2	2
HAD-superfamily hydrolase [Arthrospira platensis NIES-46]	0.333333	0.545455	0.75	-1.58496	-0.874469	-0.415037	GCL49713.1	3	2	4	3	4	4	3	2	3	1	1	1	2	2	2	2	2	2
ferrous iron transport protein B [Microcystis aeruginosa NIES-3804]	0.333333	0.272727	0.75	-1.58496	-1.87447	-0.415037	GCL50294.1	3	2	4	3	4	4	3	2	3	1	1	1	1	1	1	2	2	2
two-component hybrid sensor and regulator [Arthrospira platensis NIES-46]	0.333333	0.272727	0.75	-1.58496	-1.87447	-0.415037	GCL51911.1	3	2	4	3	4	4	3	2	3	1	1	1	1	1	1	2	2	2
pyridine nucleotide-disulfide oxidoreductase domain protein [Arthrospira platensis NIES-46]	0.333333	0.818182	0.75	-1.58496	-0.289507	-0.415037	GCL54257.1	3	2	4	3	4	4	3	2	3	1	1	1	3	3	3	2	2	2
type I restriction-modification system R subunit [Arthrospira platensis NIES-46]	0.333333	0.272727	0.75	-1.58496	-1.87447	-0.415037	GCL54360.1	3	2	4	3	4	4	3	2	3	1	1	1	1	1	1	2	2	2
serine/threonine protein kinase [Arthrospira platensis YZ]	0.333333	0.272727	0.75	-1.58496	-1.87447	-0.415037	GCL55919.1	3	2	4	3	4	4	3	2	3	1	1	1	1	1	1	2	2	2
putative methyltransferase [Microcystis aeruginosa NIES-3804]	0.333333	0.6	0.75	-1.58496	-0.736966	-0.415037	GCL55921.1	3	2	4	1	2	2	4	3	1	1	1	1	1	1	1	2	2	2
lipopolysaccharide biosynthesis protein [Microcystis aeruginosa NIES-3804]	0.333333	0.272727	0.75	-1.58496	-1.87447	-0.415037	GCL58939.1	3	2	4	3	4	4	3	2	3	1	1	1	1	1	1	2	2	2
hypothetical protein B9S53_12515 [Arthrospira sp. O9.13F]	0.333333	0.272727	0.75	-1.58496	-1.87447	-0.415037	RAQ43317.1	3	2	4	3	4	4	3	2	3	1	1	1	1	1	1	2	2	2
putative glycosyl transferase [Microcystis aeruginosa NIES-3787]	0.333333	0.272727	0.75	-1.58496	-1.87447	-0.415037	RAQ47850.1	3	2	4	3	4	4	3	2	3	1	1	1	1	1	1	2	2	2
hypothetical protein NIES3806_16360 [Microcystis aeruginosa NIES-3806]	0.333333	0.545455	0.75	-1.58496	-0.874469	-0.415037	VTR97771.1	3	2	4	3	4	4	3	2	3	1	1	1	2	2	2	2	2	2
tyrosine protein kinase [Pseudohongiella spirulinae]	0.333333	0.272727	0.75	-1.58496	-1.87447	-0.415037	VTU01064.1	3	2	4	3	4	4	3	2	3	1	1	1	1	1	1	2	0	4
cytosine-specific methyltransferase [Microcystis aeruginosa NIES-3804]	0.5	0.333333	0.75	-1	-1.58496	-0.415037	GCE92501.1	4	3	5	3	2	4	5	4	3	2	2	2	1	0	2	3	2	4
hypothetical protein SPLC1_S130310 [Arthrospira platensis C1]	0.666667	0.333333	0.75	-0.584963	-1.58496	-0.415037	ALO47225.1	3	2	4	3	2	4	3	2	3	2	2	2	1	1	1	2	2	2
serine/threonine protein kinase containing TPR domain [Arthrospira platensis NIES-46]	0.666667	0.272727	0.75	-0.584963	-1.87447	-0.415037	GCE95485.1	3	2	4	3	4	4	3	2	3	2	2	2	1	1	1	2	2	2
Endoglucanase OS=Fusarium oxysporum OX=5507 PE=4 SV=1	0.666667	0.272727	0.75	-0.584963	-1.87447	-0.415037	GCE95775.1	3	2	4	3	4	4	3	2	3	2	2	2	1	1	1	2	2	2
putative glycosyl transferase [Microcystis aeruginosa NIES-3804]	0.75	1.8	0.75	-0.415037	0.847997	-0.415037	ALO45165.1	1	1	2	1	2	2	2	1	1	1	1	1	3	3	3	1	1	1
Helicase c2 [Pseudohongiella spirulinae]	0.75	4.5	0.75	-0.415037	2.16993	-0.415037	AMW28500.1 (+8)	1	1	2	0	1	1	2	1	1	1	1	1	3	2	4	1	1	1
adenylate cyclase [Arthrospira platensis NIES-46]	0.75	4.5	0.75	-0.415037	2.16993	-0.415037	GCL52091.1	1	1	2	0	1	1	2	1	1	1	1	1	3	3	3	1	1	1
hypothetical protein NIES39_A00470 [Arthrospira platensis NIES-39]	1	1.8	0.75	0	0.847997	-0.415037	ALO45265.1	1	1	2	1	2	2	2	1	1	1	2	1	3	2	4	1	1	1
hypothetical protein SPLC1_S030930 [Arthrospira platensis C1]	1	0.545455	0.75	0	-0.874469	-0.415037	EKD07734.1	3	2	4	3	4	4	3	2	3	3	3	3	2	2	2	2	2	2
hypothetical protein NIES46_17790 [Arthrospira platensis NIES-46]	1	1.09091	0.75	0	0.125531	-0.415037	GCE92316.1	3	2	4	3	4	4	3	2	3	3	3	3	4	3	5	2	2	2
ATP-dependent DNA helicase RecQ [Microcystis aeruginosa NIES-3804]	1	0.272727	0.75	0	-1.87447	-0.415037	GCE94196.1	3	2	4	3	4	4	3	2	3	3	3	3	1	1	1	2	2	2
aspartyl-tRNA synthetase [Pseudohongiella spirulinae]	1.5	0.272727	0.75	0.584963	-1.87447	-0.415037	GCL52972.1	2	1	3	3	4	4	1	0	3	3	3	3	1	1	1	1	1	1
1,4-alpha-glucan branching enzyme [Microcystis aeruginosa NIES-3804]	2.25	1.5	0.75	1.16993	0.584963	-0.415037	AMW31391.1	1	1	2	0	1	1	2	1	1	3	4	2	1	1	1	1	1	1
alpha-amylase [Arthrospira platensis NIES-46]	2.25	1.5	0.75	1.16993	0.584963	-0.415037	GCE92766.1	1	1	2	0	1	1	2	1	1	3	1	5	1	1	1	1	0	2
hypothetical protein NIES46_35390 [Arthrospira platensis NIES-46]	0.333333	0.375	0.666667	-1.58496	-1.41504	-0.584963	GCE94993.1	3	2	4	2	3	3	4	3	2	1	1	1	1	1	1	2	2	2
type IV pilus assembly protein PilO [Microcystis aeruginosa NIES-3804]	0.333333	0.375	0.666667	-1.58496	-1.41504	-0.584963	GCL49534.1	3	2	4	2	3	3	4	3	2	1	1	1	1	0	2	2	1	3
hypothetical protein NIES46_49320 [Arthrospira platensis NIES-46]	0.333333	0.75	0.666667	-1.58496	-0.415037	-0.584963	GCL50462.1	3	2	4	2	3	3	4	3	2	1	1	1	2	2	2	2	2	2
transcription termination factor NusA [Arthrospira platensis C1]	0.333333	0.375	0.666667	-1.58496	-1.41504	-0.584963	tr|A0A2N9DMR5|A0A2N9DMR5_FUSOX	3	2	4	2	3	3	4	3	2	1	1	1	1	1	1	2	2	2
peptidoglycan-binding protein [Arthrospira sp. O9.13F]	0.333333	0.375	0.666667	-1.58496	-1.41504	-0.584963	VTR96031.1	3	2	4	2	3	3	4	3	2	1	1	1	1	1	1	2	2	2
imidazole glycerol phosphate synthase cyclase subunit HisF [Arthrospira platensis NIES-46]	0.666667	0.75	0.666667	-0.584963	-0.415037	-0.584963	GCL48737.1	3	2	4	2	3	3	4	3	2	2	1	3	2	3	1	2	2	2
glucose 6-phosphate dehydrogenase [Microcystis aeruginosa NIES-3804]	1.33333	1.125	0.666667	0.415037	0.169925	-0.584963	EKD10387.1	3	2	4	2	3	3	4	3	2	4	3	5	3	2	4	2	2	2
carbamoyl phosphate synthase large subunit [Pseudohongiella spirulinae]	0.2	0.2	0.642857	-2.32193	-2.32193	-0.63743	GCE94644.1	5	4	6	5	4	6	5	4	5	1	1	1	1	1	1	3	3	3
hypothetical protein NIES3787_26590 [Microcystis aeruginosa NIES-3787]	0.2	0.2	0.642857	-2.32193	-2.32193	-0.63743	GCE95909.1	5	4	6	5	4	6	5	4	5	1	1	1	1	1	1	3	3	3
outer membrane adhesin like protein [Arthrospira platensis C1]	0.333333	1.2	0.6	-1.58496	0.263034	-0.736966	GCL50615.1	3	2	4	1	2	2	5	4	1	1	1	1	2	2	2	2	2	2
tRNA delta(2)-isopentenylpyrophosphate transferase [Microcystis aeruginosa NIES-3806]	0.333333	1.8	0.6	-1.58496	0.847997	-0.736966	VTS00916.1	3	2	4	1	2	2	5	4	1	1	1	1	3	3	3	2	2	2
type III-A CRISPR-associated RAMP protein Csm5 [Arthrospira sp. O9.13F]	0.4	0.25	0.6	-1.32193	-2	-0.736966	GCL49253.1	5	4	6	4	3	5	6	5	4	2	1	3	1	0	2	3	1	5
two-component sensor histidine kinase [Arthrospira platensis NIES-46]	0.4	0.75	0.6	-1.32193	-0.415037	-0.736966	VTR96478.1	5	4	6	4	3	5	6	5	4	2	2	2	3	3	3	3	3	3
putative colanic acid biosynthesis acetyltransferase wcaF [Microcystis aeruginosa NIES-3804]	0.5	1.125	0.6	-1	0.169925	-0.736966	ALO46882.1	2	1	3	2	3	3	2	1	2	1	1	1	3	3	3	1	1	1
TPR domain protein [Arthrospira platensis NIES-39]	0.5	1.125	0.6	-1	0.169925	-0.736966	AMW27306.1	2	1	3	2	3	3	2	1	2	1	1	1	3	3	3	1	1	1
carbamoyltransferase [Arthrospira platensis NIES-46]	0.5	1.125	0.6	-1	0.169925	-0.736966	AMW28495.1	2	1	3	2	3	3	2	1	2	1	1	1	3	3	3	1	1	1
Dihydrolipoyllysine-residue succinyltransferase component of 2-oxoglutarate dehydrogenase complex [Pseudohongiella spirulinae]	0.5	1.125	0.6	-1	0.169925	-0.736966	CDM96902.1	2	1	3	2	3	3	2	1	2	1	0	2	3	5	1	1	1	1
hypothetical protein NIES3804_35720 [Microcystis aeruginosa NIES-3804]	0.5	1.125	0.6	-1	0.169925	-0.736966	EKD06063.1	2	1	3	2	3	3	2	1	2	1	1	1	3	3	3	1	1	1
L-alanyl-gamma-D-glutamyl-meso-diaminopimelate ligase [Pseudohongiella spirulinae]	0.5	1.125	0.6	-1	0.169925	-0.736966	GCE93773.1	2	1	3	2	3	3	2	1	2	1	1	1	3	3	3	1	1	1
putative transcriptional regulator [Microcystis aeruginosa NIES-3806]	0.5	1.125	0.6	-1	0.169925	-0.736966	GCL45642.1	2	1	3	2	3	3	2	1	2	1	1	1	3	3	3	1	1	1
tetratricopeptide tpr_1 repeat-containing protein : Tetratricopeptide domain protein OS=Pirellula staleyi (strain ATCC 27377 / DSM 6068 / ICPB 4128) GN=Psta_3954 PE=4 SV=1: TPR_11 [Gemmata obscuriglobus UQM 2246]	0.5	1.125	0.6	-1	0.169925	-0.736966	GCL50087.1	2	1	3	2	3	3	2	1	2	1	1	1	3	3	3	1	1	1
hypothetical protein NIES46_43800 [Arthrospira platensis NIES-46]	0.5	1.125	0.6	-1	0.169925	-0.736966	GCL50116.1	2	1	3	2	3	3	2	1	2	1	1	1	3	3	3	1	1	1
3-isopropylmalate dehydratase large subunit [Microcystis aeruginosa NIES-3804]	0.5	1.125	0.6	-1	0.169925	-0.736966	GCL51166.1	2	1	3	2	3	3	2	1	2	1	1	1	3	3	3	1	1	1
phycocyanin alpha subunit, partial [Arthrospira massartii SC4]	0.5	1.125	0.6	-1	0.169925	-0.736966	GCL54088.1	2	1	3	2	3	3	2	1	2	1	1	1	3	3	3	1	1	1
hypothetical protein PS2015_2046 [Pseudohongiella spirulinae]	0.5	1.125	0.6	-1	0.169925	-0.736966	GCL57442.1	2	1	3	2	3	3	2	1	2	1	1	1	3	3	3	1	1	1
hypothetical protein NIES3807_22210 [Microcystis aeruginosa NIES-3807]	0.666667	0.6	0.6	-0.584963	-0.736966	-0.736966	GCE93215.1	3	2	4	1	2	2	5	4	1	2	2	2	1	1	1	2	2	2
Secretion protein HlyD family protein OS=Planctomyces limnophilus (strain ATCC 43296 / DSM 3776 / IFAM 1008 / 290) GN=Plim_1596 PE=4 SV=1: HlyD_2 [Gemmata obscuriglobus UQM 2246]	1	1.125	0.6	0	0.169925	-0.736966	GCE95860.1	2	1	3	2	3	3	2	1	2	2	2	2	3	3	3	1	1	1
putative glycosyl transferase [Microcystis aeruginosa NIES-3804]	1.5	0.375	0.6	0.584963	-1.41504	-0.736966	ALO45210.1	2	1	3	2	3	3	2	1	2	3	3	3	1	1	1	1	1	1
Amine oxidase, flavin-containing protein [Pseudohongiella spirulinae]	1.5	1.125	0.6	0.584963	0.169925	-0.736966	ALO46741.1	2	1	3	2	3	3	2	1	2	3	3	3	3	3	3	1	1	1
Queuine tRNA-ribosyltransferase [Pseudohongiella spirulinae]	1.5	0.375	0.6	0.584963	-1.41504	-0.736966	EKD11459.1	2	1	3	2	3	3	2	1	2	3	3	3	1	1	1	1	1	1
Long-chain acyl-CoA synthetase protein [Pseudohongiella spirulinae]	1.5	0.375	0.6	0.584963	-1.41504	-0.736966	GCL49958.1	2	1	3	2	3	3	2	1	2	3	4	2	1	1	1	1	1	1
Arsenic resistance protein ArsH [Pseudohongiella spirulinae]	1.5	0.375	0.6	0.584963	-1.41504	-0.736966	GCL50992.1	2	1	3	2	3	3	2	1	2	3	3	3	1	1	1	1	1	1
putative transposase [Microcystis aeruginosa NIES-3806]	1.5	0.75	0.6	0.584963	-0.415037	-0.736966	VTS10439.1	2	1	3	2	3	3	2	1	2	3	3	3	2	2	2	1	1	1
hypothetical protein PS2015_970 [Pseudohongiella spirulinae]	2	0.75	0.6	1	-0.415037	-0.736966	VIP03226.1	2	1	3	2	3	3	2	1	2	4	4	4	2	2	2	1	1	1
radical SAM domain protein [Arthrospira platensis NIES-46]	2.25	0.75	0.6	1.16993	-0.415037	-0.736966	ALO44964.1	1	1	2	2	3	3	1	2	2	3	3	3	2	2	2	1	1	1
sulfate adenylyltransferase [Microcystis aeruginosa NIES-3804]	3	0.375	0.6	1.58496	-1.41504	-0.736966		1	1	2	2	3	3	1	2	2	4	4	4	1	1	1	1	1	1
SNF2 helicase homolog [Arthrospira platensis NIES-46]	0.25	0.25	0.545455	-2	-2	-0.874469	ALO46492.1	4	3	5	4	3	5	4	3	4	1	1	1	1	1	1	2	2	2
two-component sensor histidine kinase [Arthrospira platensis NIES-46]	0.25	0.25	0.545455	-2	-2	-0.874469	EKD08078.1	4	3	5	4	3	5	4	3	4	1	1	1	1	1	1	2	2	2
hypothetical protein YCF45 [Microcystis aeruginosa NIES-3804]	0.5	0.5	0.545455	-1	-1	-0.874469	ALO45710.1	4	3	5	4	3	5	4	3	4	2	2	2	2	2	2	2	2	2
hypothetical protein PS2015_1794 [Pseudohongiella spirulinae]	0.25	1	0.5	-2	0	-1	GCE94237.1	4	3	5	3	2	4	5	4	3	1	1	1	3	4	2	2	2	2
hypothetical protein NIES3807_30750 [Microcystis aeruginosa NIES-3807]	0.333333	0.176471	0.5	-1.58496	-2.5025	-1	GCE93126.1	3	2	4	5	6	6	1	0	5	1	1	1	1	1	1	1	1	1
cation:proton antiporter, partial [Arthrospira sp. O9.13F]	0.5	0.333333	0.5	-1	-1.58496	-1	GCE93483.1	4	3	5	3	2	4	5	4	3	2	1	3	1	0	2	2	2	2
putative type II DNA modification enzyme [Microcystis aeruginosa NIES-3804]	0.5	1.6	0.5	-1	0.678072	-1	GCE95054.1	2	1	3	1	2	2	3	2	1	1	1	1	3	1	4	1	1	1
bifunctional DNA primase/helicase [Arthrospira sp. O9.13F]	0.5	1.8	0.5	-1	0.847997	-1	GCL49546.1	2	1	3	1	2	2	3	2	1	1	0	2	3	2	4	1	1	1
secretion protein HlyD family protein [Microcystis aeruginosa NIES-3804]	0.666667	0.176471	0.5	-0.584963	-2.5025	-1	GCL50397.1	3	2	4	5	6	6	1	0	5	2	2	2	1	1	1	1	1	1
hypothetical protein NIES46_15950 [Arthrospira platensis NIES-46]	1	1.8	0.5	0	0.847997	-1	GCL49270.1	2	1	3	1	2	2	3	2	1	2	3	1	3	1	5	1	0	2
hypothetical protein NIES46_13830 [Arthrospira platensis NIES-46]	1.5	1.2	0.5	0.584963	0.263034	-1	RAQ48378.1	2	1	3	1	2	2	3	2	1	3	3	3	2	2	2	1	1	1
hypothetical protein B9S53_03180 [Arthrospira sp. O9.13F]	0.333333	0.428571	0.428571	-1.58496	-1.22239	-1.22239	GCL48920.1	3	2	4	4	5	5	2	1	4	1	0	2	2	1	3	1	1	1
O-methyltransferase family 2 [Microcystis aeruginosa NIES-3804]	0.333333	0.214286	0.428571	-1.58496	-2.22239	-1.22239	GCL50796.1	3	2	4	4	5	5	2	1	4	1	1	1	1	1	1	1	1	1
Multicopper oxidase [Pseudohongiella spirulinae]	0.333333	0.428571	0.428571	-1.58496	-1.22239	-1.22239	RAQ48988.1	3	2	4	4	5	5	2	1	4	1	1	1	2	2	2	1	1	1
serine/threonine protein kinase [Arthrospira platensis C1]	0.666667	0.428571	0.428571	-0.584963	-1.22239	-1.22239	BAI88801.1	3	2	4	4	5	5	2	1	4	2	1	3	2	3	1	1	0	2
molecular chaperone GroEL [Pseudohongiella spirulinae]	0.4	1	0.4	-1.32193	0	-1.32193	GCE92103.1	5	4	6	2	1	3	7	6	2	2	0	4	2	2	2	2	1	3
solanesyl diphosphate synthase [Arthrospira platensis NIES-46]	0.333333	0.333333	0.375	-1.58496	-1.58496	-1.41504	ALO45819.1	3	2	4	3	2	4	3	2	3	1	1	1	1	1	1	1	1	1
calcium-translocating p-type pmca-type : Calcium-translocating P-type ATPase, PMCA-type OS=bacterium UASB270 GN=U27_05217 PE=4 SV=1: Cation_ATPase_N: E1-E2_ATPase: Hydrolase: Cation_ATPase_C [Gemmataceae bacterium]	0.333333	0.333333	0.375	-1.58496	-1.58496	-1.41504	ALO45978.1	3	2	4	3	2	4	3	2	3	1	1	1	1	1	1	1	1	1
WD-40 repeat protein [Arthrospira platensis NIES-46]	0.333333	0.666667	0.375	-1.58496	-0.584963	-1.41504	ALO46118.1	3	2	4	3	2	4	3	2	3	1	1	1	2	0	4	1	1	1
apoptotic protease-activating factor 1 like protein [Microcystis aeruginosa NIES-3806]	0.333333	0.333333	0.375	-1.58496	-1.58496	-1.41504	ALO46369.1	3	2	4	3	2	4	3	2	3	1	1	1	1	1	1	1	1	1
Ribonuclease R [Pseudohongiella spirulinae]	0.333333	0.333333	0.375	-1.58496	-1.58496	-1.41504	ALO46529.1	3	2	4	3	2	4	3	2	3	1	1	1	1	1	1	1	1	1
cation or drug efflux system protein [Microcystis aeruginosa NIES-3804]	0.333333	0.333333	0.375	-1.58496	-1.58496	-1.41504	ALO46683.1	3	2	4	3	2	4	3	2	3	1	1	1	1	1	1	1	1	1
type I restriction enzyme, modification chain [Arthrospira platensis NIES-46]	0.333333	0.666667	0.375	-1.58496	-0.584963	-1.41504	ALO46893.1	3	2	4	3	2	4	3	2	3	1	1	1	2	2	2	1	1	1
WD-40 repeat protein [Microcystis aeruginosa NIES-3806]	0.333333	0.272727	0.375	-1.58496	-1.87447	-1.41504	EKD05820.1	3	2	4	3	4	4	3	2	3	1	1	1	1	1	1	1	1	1
Elongation factor G 1 [Pseudohongiella spirulinae]	0.333333	0.272727	0.375	-1.58496	-1.87447	-1.41504	EKD05876.1	3	2	4	3	4	4	3	2	3	1	1	1	1	1	1	1	1	1
DNA primase [Pseudohongiella spirulinae]	0.333333	0.272727	0.375	-1.58496	-1.87447	-1.41504	EKD06564.1	3	2	4	3	4	4	3	2	3	1	1	1	1	1	1	1	1	1
tpr repeat-containing protein : Peptidase S1 and S6 chymotrypsin/Hap OS=Cyanothece sp. (strain PCC 8802) GN=Cyan8802_1328 PE=4 SV=1: TPR_12: TPR_1 [Gemmata obscuriglobus UQM 2246]	0.333333	0.272727	0.375	-1.58496	-1.87447	-1.41504	EKD07445.1	3	2	4	3	4	4	3	2	3	1	1	1	1	1	1	1	1	1
tpr-repeat-containing protein : TPR-repeat protein OS=Methanosaeta concilii (strain ATCC 5969 / DSM 3671 / JCM 10134 / NBRC 103675 / OCM 69 / GP-6) GN=MCON_2790 PE=4 SV=1: HTH_3: NB-ARC: TPR_12: TPR_12: TPR_12 [Gemmata massiliana]	0.333333	0.272727	0.375	-1.58496	-1.87447	-1.41504	EKD09207.1	3	2	4	3	4	4	3	2	3	1	1	1	1	1	1	1	1	1
hypothetical protein B9S53_17355, partial [Arthrospira sp. O9.13F]	0.333333	1.8	0.375	-1.58496	0.847997	-1.41504	EKD11399.1	3	2	4	1	2	2	4	3	1	1	2	0	3	4	2	1	1	1
two-component hybrid sensor and regulator [Arthrospira platensis NIES-46]	0.333333	0.818182	0.375	-1.58496	-0.289507	-1.41504	GCE92115.1	3	2	4	3	4	4	3	2	3	1	1	1	3	3	3	1	1	1
phycobilisome core-membrane linker polypeptide [Arthrospira platensis NIES-46]	0.333333	0.272727	0.375	-1.58496	-1.87447	-1.41504	GCE93014.1	3	2	4	3	4	4	3	2	3	1	1	1	1	0	2	1	1	1
hypothetical protein NIES3804_01500 [Microcystis aeruginosa NIES-3804]	0.333333	0.272727	0.375	-1.58496	-1.87447	-1.41504	GCE93203.1	3	2	4	3	4	4	3	2	3	1	1	1	1	1	1	1	1	1
hypothetical protein NIES46_30390 [Arthrospira platensis NIES-46]	0.333333	0.272727	0.375	-1.58496	-1.87447	-1.41504	GCE93244.1	3	2	4	3	4	4	3	2	3	1	1	1	1	1	1	1	1	1
hypothetical protein SPLC1_S082910 [Arthrospira platensis C1]	0.333333	0.272727	0.375	-1.58496	-1.87447	-1.41504	GCE93709.1	3	2	4	3	4	4	3	2	3	1	1	1	1	1	1	1	1	1
tyrosine recombinase [Microcystis aeruginosa NIES-3804]	0.333333	0.272727	0.375	-1.58496	-1.87447	-1.41504	GCE94488.1	3	2	4	3	4	4	3	2	3	1	1	1	1	1	1	1	1	1
TPR repeat-containing protein [Arthrospira maxima CS-328]	0.333333	0.272727	0.375	-1.58496	-1.87447	-1.41504	GCE94745.1	3	2	4	3	4	4	3	2	3	1	1	1	1	1	1	1	1	1
hypothetical protein NIES3804_17270 [Microcystis aeruginosa NIES-3804]	0.333333	0.272727	0.375	-1.58496	-1.87447	-1.41504	GCE95372.1	3	2	4	3	4	4	3	2	3	1	1	1	1	1	1	1	1	1
leucine-rich-repeat protein [Microcystis aeruginosa NIES-3787]	0.333333	0.272727	0.375	-1.58496	-1.87447	-1.41504	GCE95558.1	3	2	4	3	4	4	3	2	3	1	1	1	1	1	1	1	1	1
small GTP-binding protein domain [Microcystis aeruginosa NIES-3804]	0.333333	0.272727	0.375	-1.58496	-1.87447	-1.41504	GCE95770.1	3	2	4	3	4	4	3	2	3	1	1	1	1	1	1	1	1	1
Chaperone protein HtpG [Pseudohongiella spirulinae]	0.333333	0.272727	0.375	-1.58496	-1.87447	-1.41504	GCE96021.1	3	2	4	3	4	4	3	2	3	1	1	1	1	1	1	1	1	1
phycocyanin beta subunit [Arthrospira platensis FACHB-341]	0.333333	0.272727	0.375	-1.58496	-1.87447	-1.41504	GCE96360.1	3	2	4	3	4	4	3	2	3	1	1	1	1	1	1	1	1	1
putative glutathione S-transferase [Microcystis aeruginosa NIES-3787]	0.333333	0.272727	0.375	-1.58496	-1.87447	-1.41504	GCE96404.1	3	2	4	3	4	4	3	2	3	1	1	1	1	1	1	1	1	1
Histidine protein kinase NIK1 OS=Fusarium oxysporum OX=5507 PE=4 SV=1	0.333333	0.272727	0.375	-1.58496	-1.87447	-1.41504	GCE96574.1	3	2	4	3	4	4	3	2	3	1	1	1	1	1	1	1	1	1
DNA mismatch repair protein MutL [Arthrospira platensis YZ]	0.333333	0.272727	0.375	-1.58496	-1.87447	-1.41504	GCL48436.1	3	2	4	3	4	4	3	2	3	1	1	1	1	1	1	1	1	1
von Willebrand factor type A [Microcystis aeruginosa NIES-3806]	0.333333	0.272727	0.375	-1.58496	-1.87447	-1.41504	GCL48484.1	3	2	4	3	4	4	3	2	3	1	1	1	1	1	1	1	1	1
diguanylate cyclase, partial [Arthrospira sp. O9.13F]	0.333333	0.272727	0.375	-1.58496	-1.87447	-1.41504	GCL49853.1	3	2	4	3	4	4	3	2	3	1	1	1	1	1	1	1	1	1
DNA polymerase I [Arthrospira platensis NIES-46]	0.333333	0.545455	0.375	-1.58496	-0.874469	-1.41504	GCL49990.1	3	2	4	3	4	4	3	2	3	1	1	1	2	2	2	1	1	1
isoleucyl-tRNA synthetase [Arthrospira platensis NIES-46]	0.333333	0.272727	0.375	-1.58496	-1.87447	-1.41504	GCL50246.1	3	2	4	3	4	4	3	2	3	1	1	1	1	1	1	1	1	1
hypothetical protein B9S53_21710, partial [Arthrospira sp. O9.13F]	0.333333	0.545455	0.375	-1.58496	-0.874469	-1.41504	GCL50477.1	3	2	4	3	4	4	3	2	3	1	1	1	2	2	2	1	1	1
type 2 NADH dehydrogenase [Microcystis aeruginosa NIES-3804]	0.333333	0.272727	0.375	-1.58496	-1.87447	-1.41504	GCL50732.1	3	2	4	3	4	4	3	2	3	1	1	1	1	1	1	1	1	1
hypothetical protein NIES3804_26510 [Microcystis aeruginosa NIES-3804]	0.333333	0.272727	0.375	-1.58496	-1.87447	-1.41504	GCL51032.1	3	2	4	3	4	4	3	2	3	1	1	1	1	1	1	1	1	1
hypothetical protein NIES3804_08290 [Microcystis aeruginosa NIES-3804]	0.333333	0.272727	0.375	-1.58496	-1.87447	-1.41504	GCL51082.1	3	2	4	3	4	4	3	2	3	1	1	1	1	1	1	1	1	1
hypothetical protein NIES46_31890 [Arthrospira platensis NIES-46]	0.333333	0.272727	0.375	-1.58496	-1.87447	-1.41504	GCL51744.1	3	2	4	3	4	4	3	2	3	1	1	1	1	1	1	1	1	1
nucleotide exchange factor GrpE [Arthrospira sp. O9.13F]	0.333333	0.272727	0.375	-1.58496	-1.87447	-1.41504	GCL55544.1	3	2	4	3	4	4	3	2	3	1	1	1	1	1	1	1	1	1
DNA polymerase [Pseudohongiella spirulinae]	0.333333	0.272727	0.375	-1.58496	-1.87447	-1.41504	GCL60054.1	3	2	4	3	4	4	3	2	3	1	1	1	1	1	1	1	1	1
triosephosphate isomerase [Microcystis aeruginosa NIES-3804]	0.333333	0.545455	0.375	-1.58496	-0.874469	-1.41504	GCL60907.1	3	2	4	3	4	4	3	2	3	1	1	1	2	2	2	1	1	1
hypothetical protein PS2015_1418 [Pseudohongiella spirulinae]	0.333333	0.272727	0.375	-1.58496	-1.87447	-1.41504	RAQ38879.1	3	2	4	3	4	4	3	2	3	1	1	1	1	1	1	1	1	1
phosphoribosylglycinamide formyltransferase [Pseudohongiella spirulinae]	0.333333	0.272727	0.375	-1.58496	-1.87447	-1.41504	TVU52697.1	3	2	4	3	4	4	3	2	3	1	1	1	1	1	1	1	1	1
two-component response regulator [Arthrospira platensis NIES-46]	0.333333	0.545455	0.375	-1.58496	-0.874469	-1.41504	VTR93808.1	3	2	4	3	4	4	3	2	3	1	1	1	2	2	2	1	1	1
helicase, partial [Arthrospira sp. O9.13F]	0.333333	0.272727	0.375	-1.58496	-1.87447	-1.41504	VTR96211.1	3	2	4	3	4	4	3	2	3	1	1	1	1	1	1	1	1	1
hypothetical protein SPLC1_S411120 [Arthrospira platensis C1]	0.533333	0.666667	0.375	-0.906891	-0.584963	-1.41504	GCE93338.1	5	4	6	3	2	4	7	6	3	3	1	4	2	1	3	2	0	4
single-strand-DNA-specific exonuclease RecJ [Microcystis aeruginosa NIES-3804]	0.666667	0.666667	0.375	-0.584963	-0.584963	-1.41504	ALO45224.1	3	2	4	3	2	4	3	2	3	2	2	2	2	2	2	1	1	1
hypothetical protein NIES46_13880 [Arthrospira platensis NIES-46]	0.666667	0.333333	0.375	-0.584963	-1.58496	-1.41504	ALO45828.1	3	2	4	3	2	4	3	2	3	2	2	2	1	1	1	1	1	1
hypothetical protein NIES46_28700 [Arthrospira platensis NIES-46]	0.666667	0.666667	0.375	-0.584963	-0.584963	-1.41504	ALO46441.1	3	2	4	3	2	4	3	2	3	2	2	2	2	2	2	1	1	1
hypothetical protein PS2015_1101 [Pseudohongiella spirulinae]	0.666667	0.666667	0.375	-0.584963	-0.584963	-1.41504	ALO46739.1	3	2	4	3	2	4	3	2	3	2	2	2	2	2	2	1	1	1
dihydrofolate reductase [Pseudohongiella spirulinae]	0.666667	0.272727	0.375	-0.584963	-1.87447	-1.41504	GCE93544.1	3	2	4	3	4	4	3	2	3	2	2	2	1	1	1	1	1	1
hypothetical protein NIES3806_18110 [Microcystis aeruginosa NIES-3806]	0.666667	0.545455	0.375	-0.584963	-0.874469	-1.41504	GCL55691.1	3	2	4	3	4	4	3	2	3	2	2	2	2	2	2	1	1	1
hypothetical protein NIES3804_35980 [Microcystis aeruginosa NIES-3804]	0.666667	0.545455	0.375	-0.584963	-0.874469	-1.41504	GCL60156.1	3	2	4	3	4	4	3	2	3	2	2	2	2	2	2	1	1	1
hypothetical protein NIES46_06230 [Arthrospira platensis NIES-46]	0.666667	0.272727	0.375	-0.584963	-1.87447	-1.41504	RAQ47232.1	3	2	4	3	4	4	3	2	3	2	2	2	1	1	1	1	1	1
type I restriction enzyme EcoEI M protein homolog [Microcystis aeruginosa NIES-3806]	0.666667	0.272727	0.375	-0.584963	-1.87447	-1.41504	WP_084831741.1	3	2	4	3	4	4	3	2	3	2	2	2	1	1	1	1	1	1
hypothetical protein NIES3804_12810 [Microcystis aeruginosa NIES-3804]	0.333333	0.75	0.352941	-1.58496	-0.415037	-1.5025	GCL51432.1	6	5	7	4	3	5	7	6	4	2	1	3	3	4	2	2	1	3
unnamed protein product [Erwinia phage PEp14]	0.333333	0.375	0.333333	-1.58496	-1.41504	-1.58496	GCE93641.1	3	2	4	2	3	3	4	3	2	1	1	1	1	1	1	1	1	1
methylmalonyl-CoA mutase [Pseudohongiella spirulinae]	0.333333	0.375	0.333333	-1.58496	-1.41504	-1.58496	GCL49495.1	3	2	4	2	3	3	4	3	2	1	0	2	1	1	1	1	2	0
hypothetical protein NIES3804_25390 [Microcystis aeruginosa NIES-3804]	0.333333	0.75	0.333333	-1.58496	-0.415037	-1.58496	GCL51909.1	3	2	4	2	3	3	4	3	2	1	1	1	2	2	2	1	1	1
cell division control protein CDC48 homolog [Arthrospira platensis NIES-46]	0.333333	0.375	0.333333	-1.58496	-1.41504	-1.58496	GCL55992.1	3	2	4	2	3	3	4	3	2	1	1	1	1	1	1	1	1	1
hypothetical protein NIES3804_26900 [Microcystis aeruginosa NIES-3804]	0.333333	0.75	0.333333	-1.58496	-0.415037	-1.58496	RAQ39425.1	3	2	4	2	3	3	4	3	2	1	1	1	2	2	2	1	1	1
WD-40 repeat protein [Microcystis aeruginosa NIES-3787]	0.444444	0.5	0.333333	-1.16993	-1	-1.58496	ABF61892.1	3	2	4	2	1	3	4	3	2	1	2	1	1	1	1	1	1	1
wd-40 repeat protein : (Myosin heavy-chain) kinase OS=Calothrix sp. PCC 6303 GN=Cal6303_2739 PE=4 SV=1: WD40: WD40: WD40: WD40: WD40 [Gemmata massiliana]	0.666667	1.125	0.333333	-0.584963	0.169925	-1.58496	GCL48589.1	3	2	4	2	3	3	4	3	2	2	0	4	3	1	5	1	1	1
two-component hybrid histidine kinase [Arthrospira platensis NIES-46]	0.666667	0.375	0.333333	-0.584963	-1.41504	-1.58496	GCL50932.1	3	2	4	2	3	3	4	3	2	2	1	3	1	0	2	1	1	1
preprotein translocase SecY subunit [Microcystis aeruginosa NIES-3804]	0.333333	0.6	0.3	-1.58496	-0.736966	-1.73697	ALO47299.1	3	2	4	1	2	2	5	4	1	1	1	1	1	1	1	1	1	1
hypothetical protein NIES3804_09600 [Microcystis aeruginosa NIES-3804]	0.333333	0.6	0.3	-1.58496	-0.736966	-1.73697	GCE93333.1	3	2	4	1	2	2	5	4	1	1	1	1	1	1	1	1	1	1
Peptidase M48 Ste24p [Pseudohongiella spirulinae]	0.333333	0.6	0.3	-1.58496	-0.736966	-1.73697	TVU54640.1	3	2	4	1	2	2	5	4	1	1	1	1	1	1	1	1	1	1
two-component hybrid sensor and regulator [Arthrospira platensis NIES-46]	0.25	0.25	0.272727	-2	-2	-1.87447	GCE93388.1	4	3	5	4	3	5	4	3	4	1	1	1	1	1	1	1	1	1
hypothetical protein [Arthrospira sp. TJSD092]	0.25	0.25	0.272727	-2	-2	-1.87447	VTS02576.1	4	3	5	4	3	5	4	3	4	1	1	1	1	1	1	1	1	1
excinuclease ABC subunit A [Microcystis aeruginosa NIES-3804]	0.25	0.25	0.272727	-2	-2	-1.87447	VTT98366.1	4	3	5	4	3	5	4	3	4	1	1	1	1	1	1	1	1	1
hypothetical protein SPLC1_S032970 [Arthrospira platensis C1]	0.333333	0.375	0.272727	-1.58496	-1.41504	-1.87447	GCL52256.1	3	2	4	2	3	3	5	4	2	1	1	1	1	1	1	1	1	1
hypothetical protein NIES46_36660 [Arthrospira platensis NIES-46]	0.75	0.25	0.272727	-0.415037	-2	-1.87447	GCE92236.1	4	3	5	4	3	5	4	3	4	3	3	3	1	1	1	1	1	1
hypothetical protein NIES3806_33510 [Microcystis aeruginosa NIES-3806]	0.25	0.333333	0.25	-2	-1.58496	-2	GCL50970.1	4	3	5	3	2	4	5	4	3	1	0	2	1	1	1	1	2	0
DNA topoisomerase I [Arthrospira platensis NIES-46]	0.25	0.666667	0.25	-2	-0.584963	-2	SMN23020.1	4	3	5	3	2	4	5	4	3	1	1	1	2	2	2	1	1	1
* The format of scientific names are not in italics as they have been downloaded automatically from the NCBI databases
