# Supplementary material for: Physiological and Metabolic Response of Arthrospira maxima to Organophosphates
Source: Microorganisms. 2022 May 21;10(5):1063. doi: 10.3390/microorganisms10051063 (PMC9146548; doi:10.3390/microorganisms10051063)
Supplement: Supplementary file 1 [file microorganisms-10-01063-s001.zip › Supplementary Table S3.xlsx]

## Sheet: Foglio1
Supplementary Table S3. Statistical analysis of the "Differential expression" in A. maxima samples of cultures treated with 0.2 mM glyphosate compared to control samples.
XLSTAT 2021.3.1.1187 - Differential expression - Start time: 22/09/2021 at 16:50:26 / End time: 22/09/2021 at 16:50:30 / Microsoft Excel 12.06776
Y / Features/Individuals table: Workbook = Proteine Glifosato-1.xlsx / Sheet = Foglio2 / Range = Foglio2!$A$3:$M$663 / 660 rows and 13 columns
X / Qualitative: Workbook = Proteine Glifosato-1.xlsx / Sheet = Foglio2 / Range = Foglio2!$O$4:$P$16 / 12 rows and 2 columns
Test type: Parametric
Significance level (%): 5
p-values to keep: 663
Post-hoc corrections: None
	Results for factor Gly/Control:
	660 features with the lowest p-values (Gly/Control):
protein name	IDs	p-value	Significant	Control	Gly
DNA polymerase III alpha subunit [Arthrospira platensis C1]	ALO44782.1	0	1	1 (b)	3 (a)
hypothetical protein NIES3807_22200 [Microcystis aeruginosa NIES-3807]	ALO44808.1	0	1	1 (b)	3 (a)
hypothetical protein SPLC1_S131720 [Arthrospira platensis C1]	ALO44907.1	0	1	1 (b)	3 (a)
beta-ketoacyl synthase [Microcystis aeruginosa NIES-3806]	ALO45107.1	0	1	1 (b)	3 (a)
two-component sensor histidine kinase [Arthrospira platensis NIES-46]	ALO45262.1	0	1	1 (b)	3 (a)
WD-40 repeat-containing protein [Microcystis aeruginosa NIES-3807]	ALO45702.1	0	1	1 (b)	3 (a)
hypothetical protein NIES46_03990 [Arthrospira platensis NIES-46]	ALO45739.1	0	1	1 (b)	3 (a)
hypothetical protein NIES46_01380 [Arthrospira platensis NIES-46]	ALO45889.1	0	1	1 (b)	3 (a)
heat shock protein DnaJ domain protein [Arthrospira platensis C1]	ALO46075.1	0	1	1 (b)	3 (a)
hypothetical protein NIES46_13980 [Arthrospira platensis NIES-46]	ALO46176.1	0	1	1 (b)	3 (a)
hypothetical protein ARTHRO_41311 [Limnospira indica PCC 8005]	ALO46267.1	0	1	1 (b)	3 (a)
IMP dehydrogenase [Pseudohongiella spirulinae]	ALO46353.1	0	1	1 (b)	3 (a)
NADP-dependent malic enzyme [Pseudohongiella spirulinae]	ALO46433.1	0	1	1 (b)	3 (a)
hypothetical protein NIES46_44690 [Arthrospira platensis NIES-46]	ALO46533.1	0	1	1 (b)	4 (a)
hypothetical protein NIES3804_24520 [Microcystis aeruginosa NIES-3804]	ALO46930.1	0	1	1 (b)	3 (a)
putative monooxygenase [Arthrospira platensis NIES-46]	ALO46935.1	0	1	1 (b)	3 (a)
LOG family protein ygdH [Pseudohongiella spirulinae]	ALO47074.1	0	1	1 (b)	3 (a)
D-alanine--D-alanine ligase [Microcystis aeruginosa NIES-3804]	ALO47194.1	0	1	1 (b)	3 (a)
hypothetical protein NIES46_38410 [Arthrospira platensis NIES-46]	ALO47614.1	0	1	1 (b)	5 (a)
ferredoxin-dependent glutamate synthase [Microcystis aeruginosa NIES-3804]	AMW26801.1	0	1	1 (b)	3 (a)
hypothetical protein NIES3804_22170 [Microcystis aeruginosa NIES-3804]	CDM96906.1	0	1	1 (b)	3 (a)
hypothetical protein B9S53_18735, partial [Arthrospira sp. O9.13F]	EDZ92891.1	0	1	1 (b)	3 (a)
HoxH, partial [Arthrospira platensis FACHB-440]	EDZ95376.1	0	1	1 (b)	6 (a)
hypothetical protein NIES46_24140 [Arthrospira platensis NIES-46]	EKD07239.1	0	1	1 (b)	4 (a)
hypothetical protein NIES3804_28050 [Microcystis aeruginosa NIES-3804]	EKD08754.1	0	1	1 (b)	3 (a)
hypothetical protein NIES3807_29560 [Microcystis aeruginosa NIES-3807]	EKD09731.1	0	1	2 (b)	3 (a)
Methionine synthase [Pseudohongiella spirulinae]	EKD10398.1	0	1	1 (b)	3 (a)
Methyltransferase regulatory domain-containing protein [Pseudohongiella spirulinae]	GCE92329.1	0	1	1 (b)	3 (a)
helicase domain protein [Microcystis aeruginosa NIES-3806]	GCE92520.1	0	1	1 (b)	3 (a)
conserved hypothetical protein : [Limnospira indica PCC 8005]	GCE92583.1	0	1	1 (b)	3 (a)
Acetyltransferase component of pyruvate dehydrogenase complex [Pseudohongiella spirulinae]	GCE92614.1	0	1	1 (b)	4 (a)
hypothetical protein [Arthrospira sp. TJSD091]	GCE92711.1	0	1	1 (b)	3 (a)
hypothetical protein PS2015_2397 [Pseudohongiella spirulinae]	GCE92987.1	0	1	1 (b)	3 (a)
putative multifunctional protein glycosyl transferase, tetratricopeptide domains and SAM methyltransferase domains [Limnospira indica PCC 8005]	GCE93275.1	0	1	1 (b)	4 (a)
polyketide synthase [Microcystis aeruginosa NIES-3807]	GCE93280.1	0	1	1 (b)	3 (a)
glycosyltransferase [Arthrospira sp. PLM2.Bin9]	GCE93416.1	0	1	1 (b)	3 (a)
DUF4115 domain-containing protein [Arthrospira sp. O9.13F]	GCE93558.1	0	1	1 (b)	3 (a)
methyltransferase FkbM [Microcystis aeruginosa NIES-3806]	GCE94569.1	0	1	1 (b)	3 (a)
WD-40 repeat protein [Arthrospira platensis NIES-46]	GCE94610.1	0	1	1 (b)	3 (a)
4-alpha-glucanotransferase [Microcystis aeruginosa NIES-3804]	GCE94620.1	0	1	1 (b)	3 (a)
integrase [Pseudohongiella spirulinae]	GCE94651.1	0	1	1 (b)	3 (a)
hypothetical protein NIES46_25580 [Arthrospira platensis NIES-46]	GCE94810.1	0	1	1 (b)	3 (a)
hypothetical protein PS2015_894 [Pseudohongiella spirulinae]	GCE94920.1	0	1	1 (b)	3 (a)
RNA polymerase beta prime subunit [Microcystis aeruginosa NIES-3804]	GCE95050.1	0	1	1 (b)	3 (a)
hypothetical protein NIES3804_23870 [Microcystis aeruginosa NIES-3804]	GCE95152.1	0	1	1 (b)	3 (a)
Protein GrpE [Pseudohongiella spirulinae]	GCE95191.1	0	1	1 (b)	3 (a)
hypothetical protein NIES46_03740 [Arthrospira platensis NIES-46]	GCE95511.1	0	1	1 (b)	3 (a)
multi-sensor signal transduction histidine kinase [Arthrospira platensis NIES-46]	GCE95584.1	0	1	1 (b)	3 (a)
radical SAM domain protein [Arthrospira platensis NIES-46]	GCE96032.1	0	1	1 (b)	3 (a)
WD-40 repeat protein [Arthrospira platensis C1]	GCE96183.1	0	1	1 (b)	3 (a)
PQQ enzyme repeat domain protein OS=Haloferax sp. ATCC BAA-645 GN=C459_15691 PE=4 SV=1: PQQ_2: PQQ_2 [Gemmataceae bacterium]	GCE96231.1	0	1	1 (b)	4 (a)
hypothetical protein PS2015_2044 [Pseudohongiella spirulinae]	GCE96260.1	0	1	1 (b)	3 (a)
DNA polymerase [Arthrospira platensis YZ]	GCE96452.1	0	1	1 (b)	3 (a)
hypothetical protein NIES3804_26320 [Microcystis aeruginosa NIES-3804]	GCL44962.1	0	1	1 (b)	3 (a)
hypothetical protein PS2015_2475 [Pseudohongiella spirulinae]	GCL46121.1	0	1	1 (b)	3 (a)
wd-40 repeat : Uncultured bacterium genome assembly Metasoil_fosmids_resub OS=uncultured bacterium PE=4 SV=1: Sigma70_r2: Sigma70_r4_2 [Gemmata massiliana]	GCL46949.1	0	1	1 (b)	3 (a)
hypothetical protein NIES46_18320 [Arthrospira platensis NIES-46]	GCL49615.1	0	1	1 (b)	3 (a)
(myosin heavy-chain) kinase : WD-40 repeat protein OS=Nostoc punctiforme (strain ATCC 29133 / PCC 73102) GN=Npun_F1222 PE=4 SV=1: WD40: WD40 [Gemmata massiliana]	GCL49992.1	0	1	1 (b)	4 (a)
hypothetical protein NIES3806_27180 [Microcystis aeruginosa NIES-3806]	GCL50356.1	0	1	1 (b)	3 (a)
NADH dehydrogenase subunit 7 [Microcystis aeruginosa NIES-3804]	GCL50548.1	0	1	1 (b)	3 (a)
hypothetical protein PS2015_2472 [Pseudohongiella spirulinae]	GCL50711.1	0	1	1 (b)	3 (a)
Glutathione synthase [Pseudohongiella spirulinae]	GCL50957.1	0	1	1 (b)	3 (a)
DNA mismatch repair protein MutS [Arthrospira platensis NIES-46]	GCL50966.1	0	1	1 (b)	3 (a)
hypothetical protein NIES46_05600 [Arthrospira platensis NIES-46]	GCL51164.1	0	1	1 (b)	3 (a)
hypothetical protein B9S53_24895, partial [Arthrospira sp. O9.13F]	GCL51295.1	0	1	1 (b)	3 (a)
heat shock protein DnaJ-like [Microcystis aeruginosa NIES-3804]	GCL51402.1	0	1	1 (b)	3 (a)
restriction endonuclease [Arthrospira sp. PLM2.Bin9]	GCL51534.1	0	1	1 (b)	3 (a)
1-pyrroline-5 carboxylate dehydrogenase [Arthrospira platensis NIES-46]	GCL51779.1	0	1	1 (b)	3 (a)
3-phosphoshikimate 1-carboxyvinyltransferase [Microcystis aeruginosa NIES-3804]	GCL51834.1	0	1	1 (b)	3 (a)
group 1 glycosyl transferase : Glycosyltransferase OS=Microcoleus sp. PCC 7113 GN=Mic7113_5759 PE=4 SV=1: Glyco_trans_4_4: Glycos_transf_1 [Gemmata obscuriglobus UQM 2246]	GCL51860.1	0	1	1 (b)	3 (a)
hypothetical protein EA414_12290 [Arthrospira sp. PLM2.Bin9]	GCL51985.1	0	1	1 (b)	3 (a)
wd40 repeat-containing protein : WD-40 repeat protein OS=Arthrospira maxima CS-328 GN=AmaxDRAFT_0527 PE=4 SV=1: WD40: WD40: WD40: WD40: WD40: WD40 [Tuwongella immobilis]	GCL52006.1	0	1	1 (b)	3 (a)
Phosphoribosylformylglycinamidine synthase [Pseudohongiella spirulinae]	GCL52010.1	0	1	1 (b)	3 (a)
Transporter, OMR family [Pseudohongiella spirulinae]	GCL52209.1	0	1	1 (b)	4 (a)
CRISPR-associated protein [Arthrospira sp. TJSD091]	GCL52402.1	0	1	1 (b)	3 (a)
wd-40 repeat : Uncultured bacterium genome assembly Metasoil_fosmids_resub OS=uncultured bacterium PE=4 SV=1: Sigma70_r2: Sigma70_r4_2: WD40: WD40: WD40: WD40 [Gemmata massiliana]	GCL52956.1	0	1	1 (b)	3 (a)
hypothetical protein PS2015_479 [Pseudohongiella spirulinae]	GCL54043.1	0	1	1 (b)	3 (a)
putative diguanylate cyclase [Arthrospira platensis NIES-46]	GCL54123.1	0	1	1 (b)	3 (a)
hypothetical protein NIES46_05240 [Arthrospira platensis NIES-46]	GCL54137.1	0	1	1 (b)	3 (a)
tetratricopeptide repeat family protein : Uncharacterized protein OS=Singulisphaera acidiphila (strain ATCC BAA-1392 / DSM 18658 / VKM B-2454 / MOB10) GN=Sinac_5030 PE=4 SV=1: Transglut_core2: TPR_9 [Gemmataceae bacterium]	GCL54487.1	0	1	1 (b)	3 (a)
hypothetical protein NIES46_12520 [Arthrospira platensis NIES-46]	GCL55041.1	0	1	1 (b)	3 (a)
hypothetical protein NIES46_27100 [Arthrospira platensis NIES-46]	GCL55249.1	0	1	1 (b)	4 (a)
cobalamin biosynthesis protein CobD [Microcystis aeruginosa NIES-3806]	GCL55796.1	0	1	1 (b)	3 (a)
hypothetical protein PS2015_913 [Pseudohongiella spirulinae]	GCL55834.1	0	1	1 (b)	3 (a)
chromosome partitioning protein [Arthrospira platensis]	GCL56109.1	0	1	1 (b)	3 (a)
hypothetical protein NIES3807_20230 [Microcystis aeruginosa NIES-3807]	GCL56838.1	0	1	1 (b)	3 (a)
hypothetical protein NIES46_38780 [Arthrospira platensis NIES-46]	GCL59897.1	0	1	1 (b)	3 (a)
m1 family peptidase : Peptidase, M1 (Aminopeptidase N) family OS=Myxococcus xanthus (strain DK 1622) GN=MXAN_0644 PE=4 SV=1: Peptidase_M1: HEAT_2 [Tuwongella immobilis]	RAQ38716.1	0	1	1 (b)	3 (a)
putative ABC transporter ATP-binding protein [Arthrospira platensis NIES-46]	RAQ40448.1	0	1	1 (b)	3 (a)
hypothetical protein AP285_29220 [Arthrospira platensis YZ]	RAQ42588.1	0	1	1 (b)	3 (a)
AAA famiry ATPase central region [Microcystis aeruginosa NIES-3804]	RAQ43332.1	0	1	1 (b)	3 (a)
hypothetical protein NIES46_07520 [Arthrospira platensis NIES-46]	RAQ45915.1	0	1	1 (b)	3 (a)
methionyl-tRNA formyltransferase [Microcystis aeruginosa NIES-3806]	RAQ47004.1	0	1	1 (b)	3 (a)
putative ABC transporter permease protein [Arthrospira platensis NIES-46]	SPD79481.1	0	1	1 (b)	3 (a)
hypothetical protein NIES46_32140 [Arthrospira platensis NIES-46]	tr|H1W8U7|H1W8U7_9CYAN	0	1	1 (b)	4 (a)
DNA repair protein RecN [Microcystis aeruginosa NIES-3804]	TVU54284.1	0	1	1 (b)	3 (a)
cation-transporting P-type ATPase [Microcystis aeruginosa NIES-3807]	VIP03920.1	0	1	1 (b)	3 (a)
glycosyl transferase family 1 [Pseudohongiella spirulinae]	VTR94710.1	0	1	1 (b)	3 (a)
glutamyl-tRNA(Gln) amidotransferase subunit A [Arthrospira platensis NIES-46]	VTS03217.1	0	1	1 (b)	3 (a)
hypothetical protein NIES3804_39920 [Microcystis aeruginosa NIES-3804]	VTS11826.1	0	1	1 (b)	3 (a)
HAD family hydrolase [Pseudohongiella spirulinae]	VTT99252.1	0	1	1 (b)	3 (a)
hypothetical protein PS2015_213 [Pseudohongiella spirulinae]	VTU01302.1	0	1	1 (b)	3 (a)
ATPase AAA [Pseudohongiella spirulinae]	WP_108614978.1	0	1	1 (b)	3 (a)
penicillin-binding protein 2 [Arthrospira sp. PLM2.Bin9]	GCE96397.1	2.3207e-08	1	1,333 (b)	6 (a)
hypothetical protein NIES3807_24540 [Microcystis aeruginosa NIES-3807]	GCE92360.1	1.01644e-07	1	1 (b)	5 (a)
16S rRNA methyltransferase [Pseudohongiella spirulinae]	GCL59050.1	1.98825e-07	1	1,667 (b)	10 (a)
ATP-dependent DNA helicase [Pseudohongiella spirulinae]	ALO44826.1	5.07282e-07	1	1,444 (b)	5 (a)
6-phosphogluconate dehydrogenase [Arthrospira platensis NIES-46]	GCE96312.1	1.23627e-06	1	1,667 (b)	6 (a)
methionine synthase [Arthrospira sp. O9.13F]	ALO46677.1	1.50154e-06	1	1 (b)	4 (a)
chorismate synthase [Microcystis aeruginosa NIES-3804]	GCE92370.1	1.50154e-06	1	1 (b)	4 (a)
phosphate acetyltransferase [Arthrospira platensis NIES-46]	GCL50871.1	1.50154e-06	1	1 (b)	4 (a)
exonuclease SbcC homolog [Microcystis aeruginosa NIES-3804]	VTU01960.1	1.50154e-06	1	1 (b)	4 (a)
aldolase/epimerase [Microcystis aeruginosa NIES-3804]	ALO45161.1	4.37557e-06	1	1,333 (b)	4 (a)
protein of function [Limnospira indica PCC 8005]	ALO46521.1	4.37557e-06	1	1,333 (b)	4 (a)
wd-40 repeat protein : WD40 repeat-containing protein OS=Singulisphaera acidiphila (strain ATCC BAA-1392 / DSM 18658 / VKM B-2454 / MOB10) GN=Sinac_5385 PE=4 SV=1: PSCyt1: WD40: WD40: WD40: WD40 [Gemmata massiliana]	GCE92418.1	4.37557e-06	1	1,333 (b)	4 (a)
chromosome segregation protein [Microcystis aeruginosa NIES-3804]	GCE95530.1	4.37557e-06	1	1,333 (b)	4 (a)
hypothetical protein NIES3806_31500 [Microcystis aeruginosa NIES-3806]	GCE96253.1	4.37557e-06	1	1,333 (b)	4 (a)
lytic transglycosylase catalytic precursor [Microcystis aeruginosa NIES-3804]	GCL46959.1	4.37557e-06	1	1,333 (b)	4 (a)
membrane-fusion protein [Microcystis aeruginosa NIES-3804]	GCL50623.1	4.37557e-06	1	1,333 (b)	4 (a)
hypothetical protein NIES46_48480 [Arthrospira platensis NIES-46]	GCL50795.1	4.37557e-06	1	1,333 (b)	4 (a)
two-component sensor histidine kinase [Microcystis aeruginosa NIES-3804]	GCL51973.1	4.37557e-06	1	1,333 (b)	4 (a)
putative DNA helicase [Microcystis aeruginosa NIES-3804]	GCL52800.1	4.37557e-06	1	1,333 (b)	4 (a)
60 kDa molecular chaperonin 2 [Microcystis aeruginosa NIES-3804]	RAQ47071.1	4.37557e-06	1	1,333 (b)	4 (a)
wd-40 repeat-containing protein : WD-40 repeat protein OS=Pirellula staleyi (strain ATCC 27377 / DSM 6068 / ICPB 4128) GN=Psta_3480 PE=4 SV=1: WD40: WD40: WD40 [Gemmataceae bacterium]	RAQ47549.1	4.37557e-06	1	2,333 (b)	5 (a)
hypothetical protein NIES46_40990 [Arthrospira platensis NIES-46]	VTR98805.1	5.6284e-06	1	1,333 (b)	5 (a)
PBS lyase heat-like repeat protein [Microcystis aeruginosa NIES-3804]	GCE96060.1	1.42648e-05	1	1,667 (b)	4 (a)
hypothetical protein NIES3804_41420 [Microcystis aeruginosa NIES-3804]	GCL44353.1	1.42648e-05	1	1,667 (b)	4 (a)
hypothetical protein PS2015_1028 [Pseudohongiella spirulinae]	ALO44744.1	4.97266e-05	1	1,222 (b)	3 (a)
serine/threonine protein kinase with WD-40 repeats [Arthrospira platensis NIES-46]	ALO45310.1	4.97266e-05	1	1,222 (b)	3 (a)
LysR family transcriptional regulator [Arthrospira platensis NIES-46]	ALO45052.1	5.31018e-05	1	1 (b)	3 (a)
adenylate/guanylate cyclase with GAF and PAS/PAC sensor [Arthrospira platensis C1]	ALO46628.1	5.31018e-05	1	1 (b)	3 (a)
hypothetical protein NIES3804_35610 [Microcystis aeruginosa NIES-3804]	ALO47106.1	5.31018e-05	1	1 (b)	3 (a)
penicillin-binding protein [Arthrospira platensis NIES-46]	AMW29926.1	5.31018e-05	1	1 (b)	3 (a)
TIGR02710 family CRISPR-associated protein [Arthrospira sp. O9.13F]	GCE93839.1	5.31018e-05	1	1 (b)	3 (a)
putative methionine adenosyltransferase [Arthrospira platensis NIES-46]	GCE93984.1	5.31018e-05	1	1 (b)	3 (a)
Pyruvate dehydrogenase E1 component [Pseudohongiella spirulinae]	GCE94252.1	5.31018e-05	1	1 (b)	3 (a)
hydroxypyruvate isomerase [Pseudohongiella spirulinae]	GCE95143.1	5.31018e-05	1	1 (b)	3 (a)
Amidophosphoribosyltransferase [Pseudohongiella spirulinae]	GCE96070.1	5.31018e-05	1	1 (b)	3 (a)
hypothetical protein NIES3804_19380 [Microcystis aeruginosa NIES-3804]	GCL49725.1	5.31018e-05	1	1 (b)	3 (a)
putative peptidase [Arthrospira platensis NIES-46]	GCL50889.1	5.31018e-05	1	1 (b)	3 (a)
DNA topoisomerase IV [Arthrospira sp. O9.13F]	GCL52835.1	5.31018e-05	1	1 (b)	3 (a)
hypothetical protein NIES3804_06950 [Microcystis aeruginosa NIES-3804]	RAQ39932.1	5.31018e-05	1	1 (b)	3 (a)
transglutaminase-like domain protein [Arthrospira platensis NIES-46]	RAQ40522.1	5.31018e-05	1	1 (b)	3 (a)
transposase [Microcystis aeruginosa NIES-3804]	GCE94368.1	8.63022e-05	1	1,333 (b)	4 (a)
Amine oxidase, flavin-containing protein [Pseudohongiella spirulinae]	ALO46741.1	0.000230819	1	2,667 (a)	1 (b)
heat repeat-containing protein : Putative uncharacterized protein OS=[Oscillatoria] sp. PCC 6506 GN=OSCI_440025 PE=4 SV=1: HEAT_2 [Tuwongella immobilis]	ALO45063.1	0.000230819	1	1,333 (b)	3 (a)
Diguanylate cyclase with PAS/PAC and GAF sensors [Arthrospira sp. SRM16]	ALO45077.1	0.000230819	1	1,333 (b)	3 (a)
hypothetical protein NIES46_05410 [Arthrospira platensis NIES-46]	ALO45326.1	0.000230819	1	1,333 (b)	3 (a)
ATP-dependent zinc metalloprotease FtsH [Pseudohongiella spirulinae]	ALO45355.1	0.000230819	1	1,333 (b)	3 (a)
hypothetical protein NIES3804_08260 [Microcystis aeruginosa NIES-3804]	ALO45541.1	0.000230819	1	1,333 (b)	3 (a)
beta-ketoacyl synthase [Microcystis aeruginosa NIES-3806]	ALO45547.1	0.000230819	1	1,333 (b)	3 (a)
hypothetical protein B9S53_05845 [Arthrospira sp. O9.13F]	ALO45858.1	0.000230819	1	1,333 (b)	3 (a)
hypothetical protein NIES3804_24430 [Microcystis aeruginosa NIES-3804]	ALO46207.1	0.000230819	1	1,333 (b)	3 (a)
Acriflavin resistance protein [Pseudohongiella spirulinae]	ALO47132.1	0.000230819	1	1,333 (b)	3 (a)
glycosyl transferase family 2 [Arthrospira platensis C1]	ALO47558.1	0.000230819	1	1,333 (b)	3 (a)
Uncharacterized protein OS=Cystobacter violaceus Cb vi76 GN=Q664_20155 PE=4 SV=1: Pentapeptide: Pentapeptide_4: Pentapeptide: Pentapeptide: Pentapeptide: Pentapeptide [Gemmata massiliana]	ALO47582.1	0.000230819	1	1,333 (b)	3 (a)
hypothetical protein NIES46_28620 [Arthrospira platensis NIES-46]	ALO47667.1	0.000230819	1	1,333 (b)	3 (a)
Glycosyl transferase group 1 OS=Acidithiobacillus caldus (strain SM-1) GN=Atc_0781 PE=4 SV=1: Glycos_transf_2: Glyco_tranf_2_3: Glyco_trans_4_4: Glycos_transf_1 [Tuwongella immobilis]	CDM95413.1	0.000230819	1	1,333 (b)	3 (a)
preprotein translocase SecA subunit [Microcystis aeruginosa NIES-3804]	EKD08222.1	0.000230819	1	1,333 (b)	3 (a)
hypothetical protein NIES3804_20300 [Microcystis aeruginosa NIES-3804]	GCE92190.1	0.000230819	1	1,333 (b)	3 (a)
Catalase-peroxidase [Pseudohongiella spirulinae]	GCE92448.1	0.000230819	1	1,333 (b)	3 (a)
AAA family ATPase [Arthrospira sp. PLM2.Bin9]	GCE92453.1	0.000230819	1	1,333 (b)	3 (a)
putative glycosyl transferase [Arthrospira platensis NIES-46]	GCE92821.1	0.000230819	1	1,333 (b)	3 (a)
tetratricopeptide repeat protein [Arthrospira sp. TJSD091]	GCE93348.1	0.000230819	1	1,333 (b)	3 (a)
hypothetical protein NIES46_43220 [Arthrospira platensis NIES-46]	GCE93438.1	0.000230819	1	1,333 (b)	3 (a)
Tetratricopeptide TPR_2 repeat protein [Arthrospira maxima CS-328]	GCE93593.1	0.000230819	1	1,333 (b)	3 (a)
hypothetical protein [Arthrospira sp. TJSD091]	GCE94563.1	0.000230819	1	1,333 (b)	3 (a)
protein-tyrosine kinase [Microcystis aeruginosa NIES-3804]	GCE94802.1	0.000230819	1	1,333 (b)	3 (a)
ATPase GET3 [Microcystis aeruginosa NIES-3804]	GCE95294.1	0.000230819	1	1,333 (b)	3 (a)
pilus assembly protein [Arthrospira sp. PLM2.Bin9]	GCE95385.1	0.000230819	1	1,333 (b)	3 (a)
putative peptidase [Microcystis aeruginosa NIES-3804]	GCE95540.1	0.000230819	1	1,333 (b)	3 (a)
transposase [Microcystis aeruginosa NIES-3806]	GCE95897.1	0.000230819	1	1,333 (b)	3 (a)
protein containing peptidase domain [Arthrospira platensis C1]	GCE96189.1	0.000230819	1	1,333 (b)	3 (a)
S1 RNA-binding domain-containing protein [Arthrospira sp. TJSD091]	GCE96417.1	0.000230819	1	1,333 (b)	3 (a)
Cation/multidrug efflux pump [Pseudohongiella spirulinae]	GCE96541.1	0.000230819	1	1,333 (b)	3 (a)
reverse transcriptase homolog [Arthrospira platensis NIES-46]	GCE96598.1	0.000230819	1	1,333 (b)	3 (a)
DNA topoisomerase IV subunit B [Pseudohongiella spirulinae]	GCE96857.1	0.000230819	1	1,333 (b)	3 (a)
hypothetical protein NIES3804_00640 [Microcystis aeruginosa NIES-3804]	GCL44348.1	0.000230819	1	1,333 (b)	3 (a)
Putative PAS/PAC sensor protein [Pseudohongiella spirulinae]	GCL50140.1	0.000230819	1	1,333 (b)	3 (a)
threonyl-tRNA synthetase [Arthrospira platensis NIES-46]	GCL50142.1	0.000230819	1	1,333 (b)	3 (a)
asparaginyl-tRNA synthetase [Microcystis aeruginosa NIES-3804]	GCL50164.1	0.000230819	1	1,333 (b)	3 (a)
signal recognition particle protein [Arthrospira platensis NIES-46]	GCL50187.1	0.000230819	1	1,333 (b)	3 (a)
phenylalanyl-tRNA synthetase [Microcystis aeruginosa NIES-3804]	GCL50191.1	0.000230819	1	1,333 (b)	3 (a)
hypothetical protein NIES3804_36910 [Microcystis aeruginosa NIES-3804]	GCL50243.1	0.000230819	1	1,333 (b)	3 (a)
WD-repeat protein Hat [Microcystis aeruginosa NIES-3804]	GCL50247.1	0.000230819	1	1,333 (b)	3 (a)
transposase IS204/IS1001/IS1096/IS1165 family protein [Microcystis aeruginosa NIES-3804]	GCL50371.1	0.000230819	1	1,333 (b)	3 (a)
hypothetical protein NIES3804_35940 [Microcystis aeruginosa NIES-3804]	GCL50769.1	0.000230819	1	1,333 (b)	3 (a)
transposase [Microcystis aeruginosa NIES-3806]	GCL50816.1	0.000230819	1	1,333 (b)	3 (a)
heat shock protein 40 [Microcystis aeruginosa NIES-3804]	GCL51057.1	0.000230819	1	1,333 (b)	3 (a)
transposase [Microcystis aeruginosa NIES-3804]	GCL51409.1	0.000230819	1	1,333 (b)	3 (a)
GTPase Era [Microcystis aeruginosa NIES-3806]	GCL51467.1	0.000230819	1	1,333 (b)	3 (a)
adenylate cyclase [Arthrospira platensis NIES-46]	GCL51537.1	0.000230819	1	1,333 (b)	3 (a)
Methylamine utilization protein MauE [Pseudohongiella spirulinae]	GCL51760.1	0.000230819	1	1,333 (b)	3 (a)
two-component sensor histidine kinase [Arthrospira platensis NIES-46]	GCL52103.1	0.000230819	1	1,333 (b)	3 (a)
arginyl-tRNA-synthetase [Microcystis aeruginosa NIES-3804]	GCL52373.1	0.000230819	1	1,333 (b)	3 (a)
hypothetical protein NIES3807_21840 [Microcystis aeruginosa NIES-3807]	GCL53315.1	0.000230819	1	1,333 (b)	3 (a)
Aculeacin A acylase [Pseudohongiella spirulinae]	GCL54821.1	0.000230819	1	1,333 (b)	3 (a)
TPP-binding enzymes family protein [Arthrospira platensis NIES-46]	GCL55554.1	0.000230819	1	1,333 (b)	3 (a)
3-hydroxydecanoyl-ACP dehydratase [Pseudohongiella spirulinae]	GCL59051.1	0.000230819	1	1,333 (b)	3 (a)
pentapeptide repeat family protein [Microcystis aeruginosa NIES-3806]	GCL60619.1	0.000230819	1	1,333 (b)	3 (a)
seryl-tRNA synthetase [Arthrospira platensis NIES-46]	RAQ39445.1	0.000230819	1	1,333 (b)	3 (a)
hypothetical protein NIES46_42910 [Arthrospira platensis NIES-46]	RAQ40775.1	0.000230819	1	1,333 (b)	3 (a)
wd-40 repeat-containing protein : Uncultured bacterium genome assembly Metasoil_fosmids_resub OS=uncultured bacterium PE=4 SV=1: Sigma70_r2: Sigma70_r4_2 [Gemmata obscuriglobus UQM 2246]	RAQ45356.1	0.000230819	1	1,333 (b)	3 (a)
type I DNA topoisomerase, partial [Arthrospira sp. PLM2.Bin9]	RAQ48678.1	0.000230819	1	1,333 (b)	3 (a)
glycosyl transferase [Microcystis aeruginosa NIES-3804]	TVU53586.1	0.000230819	1	1,333 (b)	3 (a)
hypothetical protein NIES46_29800 [Arthrospira platensis NIES-46]	TVU55427.1	0.000230819	1	1,333 (b)	3 (a)
wd-40 repeat protein : Uncultured bacterium genome assembly Metasoil_fosmids_resub OS=uncultured bacterium PE=4 SV=1: Sigma70_r2: Sigma70_r4_2: WD40: WD40: WD40 [Gemmata massiliana]	VTR91003.1	0.000230819	1	1,333 (b)	3 (a)
dihydrodipicolinate reductase [Microcystis aeruginosa NIES-3804]	VTR99319.1	0.000230819	1	1,333 (b)	3 (a)
wd40 repeat-containing protein : (Myosin heavy-chain) kinase OS=Calothrix sp. PCC 6303 GN=Cal6303_2739 PE=4 SV=1: WD40: WD40: WD40: WD40: WD40 [Gemmataceae bacterium]	VTS11136.1	0.000230819	1	1,333 (b)	3 (a)
hypothetical protein [Arthrospira sp. TJSD091]	VTS12076.1	0.000230819	1	1,333 (b)	3 (a)
glycosyl transferase family 2 [Arthrospira platensis C1]	ALO45693.1	0.000230819	1	2,333 (b)	4 (a)
Heterocyst differentiation protein [Arthrospira sp. SRM16]	AMW28956.1	0.000422781	1	1,333 (b)	4 (a)
hypothetical protein NIES46_31040 [Arthrospira platensis NIES-46]	GCL55361.1	0.000513254	1	1 (b)	4 (a)
hypothetical protein NIES3804_05880 [Microcystis aeruginosa NIES-3804]	WP_046320831.1	0.000513254	1	1 (b)	4 (a)
helicase domain-containing protein [Microcystis aeruginosa NIES-3806]	ALO47031.1	0.000788031	1	1 (b)	3 (a)
hypothetical protein PS2015_1942 [Pseudohongiella spirulinae]	ALO47131.1	0.000788031	1	2 (b)	4 (a)
hypothetical protein AP285_05915 [Arthrospira platensis YZ]	GCE93470.1	0.000788031	1	1 (b)	3 (a)
hydrogenase expression/formation protein HypD [Arthrospira platensis C1]	GCL48505.1	0.000788031	1	1 (b)	3 (a)
transposase [Microcystis aeruginosa NIES-3804]	GCL48514.1	0.000788031	1	1 (b)	3 (a)
ferredoxin--nitrite reductase [Microcystis aeruginosa NIES-3804]	GCL48917.1	0.000788031	1	1 (b)	3 (a)
molecular chaperone DnaK [Arthrospira platensis NIES-46]	GCL52553.1	0.000788031	1	1 (b)	3 (a)
Protein containing DUF288 OS=Rhodopirellula maiorica SM1 GN=RMSM_05182 PE=4 SV=1: Glycos_transf_2: DUF288 [Gemmataceae bacterium]	AAQ63963.1	0.000910332	1	1,556 (b)	4 (a)
hypothetical protein NIES46_39260 [Arthrospira platensis NIES-46]	ALO45046.1	0.000910332	1	1,778 (b)	3 (a)
phosphate transport ATP-binding protein [Microcystis aeruginosa NIES-3804]	GCE93998.1	0.000910332	1	1,333 (b)	5 (a)
hypothetical protein NIES46_13250 [Arthrospira platensis NIES-46]	ALO47421.1	0.0010352	1	1,667 (b)	5 (a)
hypothetical protein NIES46_36060 [Arthrospira platensis NIES-46]	GCL49272.1	0.00111095	1	1,667 (b)	4 (a)
hypothetical protein SPLC1_S531570 [Arthrospira platensis C1]	GCL50734.1	0.00119347	1	2,667 (b)	4 (a)
TonB-dependent outer membrane receptor [Pseudohongiella spirulinae]	ALO45920.1	0.00119347	1	1,667 (b)	3 (a)
universal stress protein [Microcystis aeruginosa NIES-3804]	GCL49341.1	0.00119347	1	0,778 (b)	3 (a)
precorrin-3B C17-methyltransferase [Arthrospira platensis C1]	GCL49876.1	0.00119347	1	2,333 (b)	5 (a)
alpha/beta hydrolase fold protein [Arthrospira platensis NIES-46]	GCL52629.1	0.00119347	1	1,667 (b)	3 (a)
(P)ppGpp synthetase, RelA/SpoT family [Pseudohongiella spirulinae]	VTS06586.1	0.00119347	1	1,667 (b)	3 (a)
hypothetical protein NIES46_42510 [Arthrospira platensis NIES-46]	YP_005098423.1	0.00119347	1	1,667 (b)	3 (a)
single-strand-DNA-specific exonuclease RecJ [Microcystis aeruginosa NIES-3804]	ALO45224.1	0.00119347	1	2,333 (a)	1 (b)
hypothetical protein NIES46_28700 [Arthrospira platensis NIES-46]	ALO46441.1	0.00119347	1	2,333 (a)	1 (b)
hypothetical protein PS2015_1101 [Pseudohongiella spirulinae]	ALO46739.1	0.00119347	1	2,333 (a)	1 (b)
Secretion protein HlyD family protein OS=Planctomyces limnophilus (strain ATCC 43296 / DSM 3776 / IFAM 1008 / 290) GN=Plim_1596 PE=4 SV=1: HlyD_2 [Gemmata obscuriglobus UQM 2246]	GCE95860.1	0.00119347	1	2,333 (a)	1 (b)
hypothetical protein NIES3806_18110 [Microcystis aeruginosa NIES-3806]	GCL55691.1	0.00119347	1	2,333 (a)	1 (b)
hypothetical protein NIES3804_35980 [Microcystis aeruginosa NIES-3804]	GCL60156.1	0.00119347	1	2,333 (a)	1 (b)
putative transposase [Microcystis aeruginosa NIES-3806]	VTS10439.1	0.00119347	1	2,333 (a)	1 (b)
TPR domain protein [Arthrospira platensis NIES-46]	GCE93062.1	0.0014276	1	1,333 (b)	4,333 (a)
hypothetical protein NIES3787_26490 [Microcystis aeruginosa NIES-3787]	WP_046321251.1	0.00159471	1	1,333 (b)	3,667 (a)
putative alpha-mannosidase [Microcystis aeruginosa NIES-3804]	GCE92335.1	0.00251833	1	1,333 (b)	4 (a)
phosphoenolpyruvate synthase [Arthrospira platensis NIES-46]	ALO45068.1	0.00271773	1	1,333 (b)	3 (a)
hypothetical protein [ORF-B] [Microcystis aeruginosa NIES-3806]	ALO46899.1	0.00271773	1	1,333 (b)	3 (a)
two-component sensor histidine kinase [Microcystis aeruginosa NIES-3804]	GCL52530.1	0.00271773	1	1,333 (b)	3 (a)
hypothetical protein NIES46_03680 [Arthrospira platensis NIES-46]	GCL52551.1	0.00271773	1	1,333 (b)	3 (a)
Cobyric acid synthase [Pseudohongiella spirulinae]	GCL50963.1	0.00289856	1	1,667 (b)	4 (a)
hypothetical protein NIES3804_19230 [Microcystis aeruginosa NIES-3804]	RAQ41462.1	0.00289856	1	1,667 (b)	4 (a)
Nitrilase/cyanide hydratase and apolipoprotein N-acyltransferase [Pseudohongiella spirulinae]	GCL48598.1	0.00309409	1	1 (b)	3 (a)
hypothetical protein NIES46_08940 [Arthrospira platensis NIES-46]	GCL49355.1	0.00309409	1	1 (b)	3 (a)
putative tetratricopeptide TPR_2 [Arthrospira platensis C1]	GCL49368.1	0.00309409	1	1 (b)	3 (a)
cobyrinic acid ac-diamide synthase [Arthrospira platensis C1]	GCL49505.1	0.00309409	1	1 (b)	3 (a)
hypothetical protein B9S53_14905 [Arthrospira sp. O9.13F]	GCL49622.1	0.00309409	1	1 (b)	3 (a)
50S ribosomal protein L6 [Pseudohongiella spirulinae]	WP_046320891.1	0.00439181	1	1 (b)	2,667 (a)
sec-c motif domain protein : Uncharacterized protein OS=Singulisphaera acidiphila (strain ATCC BAA-1392 / DSM 18658 / VKM B-2454 / MOB10) GN=Sinac_6242 PE=4 SV=1: SEC-C: TPR_19: TPR_16 [Gemmata obscuriglobus UQM 2246]	ALO46090.1	0.00463869	1	2,556 (b)	5 (a)
hypothetical protein NIES3806_23390 [Microcystis aeruginosa NIES-3806]	GCE96346.1	0.00572651	1	1,667 (b)	4 (a)
hypothetical protein, partial : Uncharacterized protein OS=Singulisphaera acidiphila (strain ATCC BAA-1392 / DSM 18658 / VKM B-2454 / MOB10) GN=Sinac_1079 PE=4 SV=1: DUF790 [Gemmata obscuriglobus UQM 2246]	GCE93947.1	0.00731462	1	1 (b)	3 (a)
Nitroreductase [Pseudohongiella spirulinae]	GCE94674.1	0.00731462	1	1 (b)	3 (a)
SMP-30/Gluconolaconase/LRE domain protein [Microcystis aeruginosa NIES-3787]	RAQ46741.1	0.00731462	1	2 (b)	3 (a)
Putative Signal transduction histidine kinase [Arthrospira sp. SRM16]	GCL49291.1	0.00797446	1	1,667 (b)	4,333 (a)
DUF3883 domain-containing protein [Arthrospira sp. PLM2.Bin9]	GCL48555.1	0.00905946	1	1,333 (b)	3 (a)
competence protein ComE [Microcystis aeruginosa NIES-3804]	GCL49431.1	0.00905946	1	1,333 (b)	3 (a)
hypothetical protein NIES3804_08240 [Microcystis aeruginosa NIES-3804]	GCE94007.1	0.0101196	1	1,667 (b)	3 (a)
glucosamine--fructose-6-phosphate aminotransferase [Pseudohongiella spirulinae]	GCE94353.1	0.0101196	1	1,667 (b)	3 (a)
hypothetical protein NIES46_17790 [Arthrospira platensis NIES-46]	GCE92316.1	0.0101196	1	3,333 (a)	2 (b)
hypothetical protein NIES46_13830 [Arthrospira platensis NIES-46]	RAQ48378.1	0.0101196	1	2,333 (a)	1 (b)
light-dependent NADPH-protochlorophyllide oxidoreductase [Arthrospira platensis NIES-46]	GCE92151.1	0.0132255	1	2,222 (b)	6 (a)
PD-(D/E)XK nuclease family protein [Arthrospira sp. O9.13F]	ALO45039.1	0.0133437	1	1 (b)	3 (a)
RNA polymerase subunit gamma [Microcystis aeruginosa NIES-3804]	EKD11392.1	0.0133437	1	1 (b)	3 (a)
hypothetical protein PS2015_524 [Pseudohongiella spirulinae]	GCE95043.1	0.0133437	1	1 (b)	3 (a)
ATPase [Arthrospira sp. O9.13F]	GCL49031.1	0.0133437	1	1 (b)	3 (a)
two-component response regulator [Arthrospira platensis NIES-46]	GCL49275.1	0.0133437	1	1 (b)	3 (a)
dna helicase : DNA or RNA helicase of superfamily II OS=Candidatus Contendobacter odensis Run_B_J11 GN=BN874_1680028 PE=4 SV=1: Methyltransf_26 [Gemmata massiliana]	BAI87888.1	0.0137741	1	2,333 (b)	5 (a)
glutamate 5-kinase [Microcystis aeruginosa NIES-3804]	GCL48859.1	0.0143361	1	1,667 (b)	4 (a)
hypothetical protein PS2015_970 [Pseudohongiella spirulinae]	VIP03226.1	0.0189537	1	2,667 (a)	1 (b)
TPR domain protein [Arthrospira platensis NIES-46]	EKD09935.1	0.0189537	1	2,333 (b)	4 (a)
copper amine oxidase [Microcystis aeruginosa NIES-3807]	GCL49010.1	0.0191429	1	0,889 (b)	3 (a)
transposase [Microcystis aeruginosa NIES-3806]	GCL49037.1	0.0208824	1	1 (b)	3 (a)
hypothetical protein B9S53_21815, partial [Arthrospira sp. O9.13F]	GCL49141.1	0.0208824	1	1 (b)	3 (a)
cobalamin biosynthesis protein CobD [Microcystis aeruginosa NIES-3804]	VTS09788.1	0.0273229	1	2,333 (b)	5 (a)
maturase [Arthrospira sp. O9.13F]	VTR94017.1	0.0295925	1	2 (b)	4 (a)
hypothetical protein NIES46_02740 [Arthrospira platensis NIES-46]	ALO46444.1	0.0314468	1	1,333 (b)	3 (a)
hypothetical protein AP285_04215 [Arthrospira platensis YZ]	GCL49511.1	0.0314468	1	1,333 (b)	3 (a)
prephenate dehydrogenase [Arthrospira platensis NIES-46]	RAQ49094.1	0.0314468	1	2,333 (b)	4 (a)
wd-40 repeat protein : Uncultured bacterium genome assembly Metasoil_fosmids_resub OS=uncultured bacterium PE=4 SV=1: Sigma70_r2: Sigma70_r4_2: WD40: WD40 [Gemmata massiliana]	GCE94908.1	0.0320025	1	2,667 (b)	5,667 (a)
sulfotransferase [Arthrospira sp. O9.13F]	CDM95584.1	0.0328298	1	1,667 (b)	4 (a)
radical SAM domain protein [Arthrospira platensis NIES-46]	ALO44964.1	0.0383721	1	2,111 (a)	1 (b)
leucine aminopeptidase [Arthrospira platensis NIES-46]	GCL49406.1	0.0456165	1	1,333 (b)	3 (a)
GTPase SAR1 [Pseudohongiella spirulinae]	RAQ46791.1	0.0493322	1	2,667 (b)	4 (a)
heat repeat-containing protein : HEAT repeat-containing protein OS=Leptolyngbya sp. PCC 7375 GN=Lepto7375DRAFT_2567 PE=4 SV=1: HEAT_2 [Gemmata obscuriglobus UQM 2246]	ALO46586.1	0.0493322	1	1,667 (b)	3 (a)
hypothetical protein SPLC1_S030930 [Arthrospira platensis C1]	EKD07734.1	0.0493322	1	2,667 (a)	2 (b)
excinuclease ABC subunit A [Pseudohongiella spirulinae]	EKD08619.1	0.0493322	1	1,667 (b)	3 (a)
glucose 6-phosphate dehydrogenase [Microcystis aeruginosa NIES-3804]	EKD10387.1	0.0493322	1	3,333 (a)	2 (b)
two-component hybrid sensor and regulator [Arthrospira platensis NIES-46]	GCE92115.1	0.0493322	1	2,333 (a)	1 (b)
hypothetical protein NIES3804_07720 [Microcystis aeruginosa NIES-3804]	GCE94979.1	0.0493322	1	1,667 (b)	3 (a)
hypothetical protein NIES46_04880 [Arthrospira platensis NIES-46]	GCE95474.1	0.0493322	1	1,667 (b)	3 (a)
adenine specific DNA methyltransferase [Microcystis aeruginosa NIES-3804]	GCL51885.1	0.0493322	1	1,667 (b)	3 (a)
peptide deformylase [Arthrospira platensis NIES-46]	GCL53423.1	0.0493322	1	2,333 (a)	1 (b)
magnesium chelatase H subunit [Arthrospira platensis]	VTR92544.1	0.0493322	1	1,667 (b)	3 (a)
Type II secretion system protein E [Pseudohongiella spirulinae]	EKD09005.1	0.0493322	1	2,333 (b)	3 (a)
na-ca exchanger integrin-beta4 : Na-Ca exchanger/integrin-beta4 OS=Trichodesmium erythraeum (strain IMS101) GN=Tery_1772 PE=4 SV=1: Calx-beta: Calx-beta: Calx-beta: Calx-beta: Calx-beta: Calx-beta: PKD: PKD: HemolysinCabind: HemolysinCabind [Gemmata massiliana]	GCL55246.1	0.0493322	1	2,333 (b)	3 (a)
serine/threonine protein kinase [Arthrospira platensis NIES-46]	GCE93494.1	0.051281	0	3,222 (a)	7 (a)
hypothetical protein NIES46_36660 [Arthrospira platensis NIES-46]	GCE92236.1	0.0607466	0	2,667 (a)	1 (a)
ribonucleoside-diphosphate reductase, alpha subunit [Microcystis aeruginosa NIES-3807]	GCL48597.1	0.0607466	0	1,333 (a)	3 (a)
ATP-dependent zinc metalloprotease FtsH [Pseudohongiella spirulinae]	GCL48974.1	0.0607466	0	1,333 (a)	3 (a)
hypothetical protein NIES3804_02180 [Microcystis aeruginosa NIES-3804]	GCL49347.1	0.0607466	0	1,333 (a)	3 (a)
WD-40 repeat protein [Arthrospira platensis NIES-46]	GCL51811.1	0.0645022	0	4,444 (a)	9 (a)
transcription-repair coupling factor [Pseudohongiella spirulinae]	GCE93320.1	0.0659098	0	1 (a)	2,667 (a)
peptide chain release factor 1 [Microcystis aeruginosa NIES-3804]	VIP01864.1	0.0672875	0	3,667 (a)	1 (a)
serine/threonine protein kinase [Arthrospira platensis C1]	BAI88801.1	0.073388	0	2,333 (a)	1 (a)
4-vinyl reductase 4VR OS=Isosphaera pallida (strain ATCC 43644 / DSM 9630 / IS1B) GN=Isop_2221 PE=4 SV=1: V4R [Gemmataceae bacterium]	GCE94471.1	0.073388	0	1,667 (a)	3 (a)
putative phosphoenolpyruvate synthase [Arthrospira platensis NIES-46]	GCE95008.1	0.073388	0	1,667 (a)	3 (a)
putative sulfotransferase protein [Arthrospira platensis C1]	GCL49110.1	0.073388	0	1,667 (a)	3 (a)
hypothetical protein NIES3806_27090 [Microcystis aeruginosa NIES-3806]	GCL51955.1	0.073388	0	1,667 (a)	3 (a)
Uncharacterized protein OS=Limnospira indica PCC 8005 OX=376219 GN=ARTHRO_1300042 PE=4 SV=1	GCL52307.1	0.073388	0	1,667 (a)	3 (a)
TPR domain protein [Arthrospira platensis NIES-46]	GCE93452.1	0.0763252	0	2,333 (a)	4 (a)
hypothetical protein NIES46_33570 [Arthrospira platensis NIES-46]	GCL48667.1	0.0763252	0	1,333 (a)	3 (a)
putative glycosyl transferase [Microcystis aeruginosa NIES-3804]	ALO45210.1	0.0815534	0	2 (a)	1 (a)
hypothetical protein NIES46_13880 [Arthrospira platensis NIES-46]	ALO45828.1	0.0815534	0	2 (a)	1 (a)
cation-transporting P-type ATPase [Arthrospira platensis NIES-46]	ALO46158.1	0.0815534	0	2 (a)	1 (a)
putative colanic acid biosynthesis acetyltransferase wcaF [Microcystis aeruginosa NIES-3804]	ALO46882.1	0.0815534	0	2 (a)	1 (a)
type I restriction enzyme, modification chain [Arthrospira platensis NIES-46]	ALO46893.1	0.0815534	0	2 (a)	1 (a)
hypothetical protein NIES46_21550 [Arthrospira platensis NIES-46]	ALO47109.1	0.0815534	0	2 (a)	1 (a)
putative glycosyl transferase [Arthrospira platensis NIES-46]	AMW26778.1	0.0815534	0	2 (a)	1 (a)
TPR domain protein [Arthrospira platensis NIES-39]	AMW27306.1	0.0815534	0	2 (a)	1 (a)
carbamoyltransferase [Arthrospira platensis NIES-46]	AMW28495.1	0.0815534	0	2 (a)	1 (a)
hypothetical protein NIES46_04580 [Arthrospira platensis NIES-46]	EKD06011.1	0.0815534	0	2 (a)	1 (a)
hypothetical protein NIES3804_35720 [Microcystis aeruginosa NIES-3804]	EKD06063.1	0.0815534	0	2 (a)	1 (a)
hypothetical protein NIES3804_08230 [Microcystis aeruginosa NIES-3804]	EKD10098.1	0.0815534	0	2 (a)	1 (a)
Queuine tRNA-ribosyltransferase [Pseudohongiella spirulinae]	EKD11459.1	0.0815534	0	2 (a)	1 (a)
dihydrofolate reductase [Pseudohongiella spirulinae]	GCE93544.1	0.0815534	0	2 (a)	1 (a)
L-alanyl-gamma-D-glutamyl-meso-diaminopimelate ligase [Pseudohongiella spirulinae]	GCE93773.1	0.0815534	0	2 (a)	1 (a)
serine acetyltransferase [Microcystis aeruginosa NIES-3804]	GCE94250.1	0.0815534	0	2 (a)	1 (a)
serine/threonine protein kinase [Arthrospira platensis C1]	GCE94922.1	0.0815534	0	2 (a)	1 (a)
putative voltage-gated chloride channel [Arthrospira platensis NIES-46]	GCE96028.1	0.0815534	0	2 (a)	1 (a)
(myosin heavy-chain) kinase : (Myosin heavy-chain) kinase., Histone acetyltransferase OS=Haliscomenobacter hydrossis (strain ATCC 27775 / DSM 1100 / LMG 10767 / O) GN=Halhy_2265 PE=4 SV=1: WD40: WD40: WD40: WD40: WD40: PQQ_2: WD40: WD40: WD40 [Gemmataceae bacterium]	GCE96129.1	0.0815534	0	2 (a)	1 (a)
hypothetical protein NIES46_09520 [Arthrospira platensis NIES-46]	GCE96311.1	0.0815534	0	2 (a)	1 (a)
glycine dehydrogenase [Microcystis aeruginosa NIES-3804]	GCE96437.1	0.0815534	0	2 (a)	1 (a)
putative transcriptional regulator [Microcystis aeruginosa NIES-3806]	GCL45642.1	0.0815534	0	2 (a)	1 (a)
DNA polymerase I [Arthrospira platensis NIES-46]	GCL49990.1	0.0815534	0	2 (a)	1 (a)
tetratricopeptide tpr_1 repeat-containing protein : Tetratricopeptide domain protein OS=Pirellula staleyi (strain ATCC 27377 / DSM 6068 / ICPB 4128) GN=Psta_3954 PE=4 SV=1: TPR_11 [Gemmata obscuriglobus UQM 2246]	GCL50087.1	0.0815534	0	2 (a)	1 (a)
hypothetical protein NIES46_43800 [Arthrospira platensis NIES-46]	GCL50116.1	0.0815534	0	2 (a)	1 (a)
DNA topoisomerase IV subunit A [Pseudohongiella spirulinae]	GCL50272.1	0.0815534	0	2 (a)	1 (a)
hypothetical protein B9S53_21710, partial [Arthrospira sp. O9.13F]	GCL50477.1	0.0815534	0	2 (a)	1 (a)
Arsenic resistance protein ArsH [Pseudohongiella spirulinae]	GCL50992.1	0.0815534	0	2 (a)	1 (a)
3-isopropylmalate dehydratase large subunit [Microcystis aeruginosa NIES-3804]	GCL51166.1	0.0815534	0	2 (a)	1 (a)
hypothetical protein NIES46_16090 [Arthrospira platensis NIES-46]	GCL52174.1	0.0815534	0	2 (a)	1 (a)
Phosphoenolpyruvate synthase [Pseudohongiella spirulinae]	GCL52445.1	0.0815534	0	2 (a)	1 (a)
phycocyanin alpha subunit, partial [Arthrospira massartii SC4]	GCL54088.1	0.0815534	0	2 (a)	1 (a)
hypothetical protein PS2015_2046 [Pseudohongiella spirulinae]	GCL57442.1	0.0815534	0	2 (a)	1 (a)
GntR family transcriptional regulator [Pseudohongiella spirulinae]	GCL58385.1	0.0815534	0	2 (a)	1 (a)
triosephosphate isomerase [Microcystis aeruginosa NIES-3804]	GCL60907.1	0.0815534	0	2 (a)	1 (a)
phosphoenolpyruvate synthase [Microcystis aeruginosa NIES-3804]	RAQ40164.1	0.0815534	0	2 (a)	1 (a)
hypothetical protein NIES46_06230 [Arthrospira platensis NIES-46]	RAQ47232.1	0.0815534	0	2 (a)	1 (a)
two-component response regulator [Arthrospira platensis NIES-46]	VTR93808.1	0.0815534	0	2 (a)	1 (a)
type I restriction enzyme EcoEI M protein homolog [Microcystis aeruginosa NIES-3806]	WP_084831741.1	0.0815534	0	2 (a)	1 (a)
glycosyl transferase group 1 [Arthrospira platensis C1]	ALO46022.1	0.0815534	0	2 (a)	3 (a)
Holliday junction DNA helicase RuvB [Arthrospira platensis NIES-46]	GCE93727.1	0.0815534	0	2 (a)	3 (a)
putative transcriptional regulator [Microcystis aeruginosa NIES-3804]	GCE94615.1	0.0815534	0	3 (a)	4 (a)
restriction endonuclease subunit R [Arthrospira platensis YZ]	GCE95600.1	0.0815534	0	2 (a)	3 (a)
Glycosyl transferase OS=Oscillatoriales cyanobacterium JSC-12 GN=OsccyDRAFT_0485 PE=4 SV=1: Glyco_tranf_2_3 [Gemmataceae bacterium]	GCE96273.1	0.0815534	0	2 (a)	3 (a)
NADH oxidase [Pseudohongiella spirulinae]	GCL47232.1	0.0815534	0	2 (a)	3 (a)
hypothetical protein ARTHRO_41315 [Limnospira indica PCC 8005]	RAQ47585.1	0.0815534	0	2 (a)	3 (a)
putative restriction enzyme [Microcystis aeruginosa NIES-3804]	RAQ48331.1	0.0815534	0	2 (a)	3 (a)
hypothetical protein NIES46_25800 [Arthrospira platensis NIES-46]	ALO45119.1	0.0856384	0	2,111 (a)	3 (a)
CRISPR-associated protein Crm2 family [Arthrospira platensis C1]	ALO47371.1	0.0978546	0	1,667 (a)	3 (a)
hypothetical protein NIES3804_25050 [Microcystis aeruginosa NIES-3804]	GCE94284.1	0.0978546	0	1,667 (a)	3 (a)
Crm2 family CRISPR-associated protein [Arthrospira platensis NIES-46]	GCL49327.1	0.0978546	0	1,667 (a)	3 (a)
hypothetical protein NIES46_35500 [Arthrospira platensis NIES-46]	GCE93729.1	0.107541	0	2,333 (a)	4 (a)
wd-40 repeat protein : (Myosin heavy-chain) kinase OS=Calothrix sp. PCC 6303 GN=Cal6303_2739 PE=4 SV=1: WD40: WD40: WD40: WD40: WD40 [Gemmata massiliana]	GCL48589.1	0.107541	0	2,667 (a)	1 (a)
pantothenate metabolism flavoprotein [Microcystis aeruginosa NIES-3804]	GCL56477.1	0.121849	0	2,667 (a)	4 (a)
hypothetical protein NIES46_08070 [Arthrospira platensis NIES-46]	RAQ44173.1	0.121849	0	2,667 (a)	4 (a)
two-component sensor histidine kinase [Arthrospira platensis NIES-46]	GCE93164.1	0.121849	0	2,333 (a)	1 (a)
penicillin-binding protein [Microcystis aeruginosa NIES-3804]	GCL50220.1	0.121849	0	2,333 (a)	1 (a)
endonuclease III [Pseudohongiella spirulinae]	RAQ38927.1	0.121849	0	2,333 (a)	1 (a)
GTPase, partial [Arthrospira sp. O9.13F]	GCE94464.1	0.124464	0	2 (a)	1 (a)
Long-chain acyl-CoA synthetase protein [Pseudohongiella spirulinae]	GCL49958.1	0.124464	0	2 (a)	1 (a)
hypothetical protein NIES3804_25390 [Microcystis aeruginosa NIES-3804]	GCL51909.1	0.124464	0	2 (a)	1 (a)
aspartyl-tRNA synthetase [Pseudohongiella spirulinae]	GCL52972.1	0.124464	0	2 (a)	1 (a)
hypothetical protein NIES3804_26900 [Microcystis aeruginosa NIES-3804]	RAQ39425.1	0.124464	0	2 (a)	1 (a)
Multicopper oxidase [Pseudohongiella spirulinae]	RAQ48988.1	0.124464	0	2 (a)	1 (a)
putative helicase [Microcystis aeruginosa NIES-3804]	GCL50870.1	0.124464	0	2 (a)	3 (a)
2Fe-2S ferredoxin [Arthrospira platensis NIES-46]	VTU01600.1	0.124464	0	2 (a)	3 (a)
transcription termination factor Rho [Pseudohongiella spirulinae]	EKD11759.1	0.144928	0	2,333 (a)	1 (a)
hypothetical protein NIES46_01500 [Arthrospira platensis NIES-46]	GCE94942.1	0.144928	0	2,333 (a)	1 (a)
hypothetical protein NIES46_15950 [Arthrospira platensis NIES-46]	GCL49270.1	0.144928	0	2,333 (a)	1 (a)
DNA topoisomerase I [Arthrospira platensis NIES-46]	SMN23020.1	0.144928	0	2,333 (a)	1 (a)
F420H(2):quinone oxidoreductase [Arthrospira sp. O9.13F]	ALO45091.1	0.144928	0	3,333 (a)	4 (a)
hypothetical protein NIES3787_23680 [Microcystis aeruginosa NIES-3787]	GCE94322.1	0.164507	0	2 (a)	3 (a)
hypothetical protein B9S53_17355, partial [Arthrospira sp. O9.13F]	EKD11399.1	0.172327	0	2,222 (a)	1 (a)
hypothetical protein NIES39_A00470 [Arthrospira platensis NIES-39]	ALO45265.1	0.18767	0	1,889 (a)	1 (a)
Valine--tRNA ligase [Pseudohongiella spirulinae]	GCL49218.1	0.18767	0	1,667 (a)	3 (a)
hypothetical protein NIES46_27030 [Arthrospira platensis NIES-46]	ALO44998.1	0.200869	0	2 (a)	3 (a)
hypothetical protein B9S53_03180 [Arthrospira sp. O9.13F]	GCL48920.1	0.200869	0	2 (a)	1 (a)
bifunctional DNA primase/helicase [Arthrospira sp. O9.13F]	GCL49546.1	0.200869	0	2 (a)	1 (a)
two-component hybrid histidine kinase [Arthrospira platensis NIES-46]	GCL50932.1	0.200869	0	2 (a)	1 (a)
RNA polymerase sigma 70 subunit RpoD family [Arthrospira platensis C1]	GCL55791.1	0.209212	0	1,778 (a)	1 (a)
putative glycosyl transferase [Microcystis aeruginosa NIES-3804]	ALO45165.1	0.209212	0	1,778 (a)	1 (a)
GTP-binding protein [Microcystis aeruginosa NIES-3804]	GCL55509.1	0.209212	0	1,778 (a)	1 (a)
hypothetical protein NIES3804_12810 [Microcystis aeruginosa NIES-3804]	GCL51432.1	0.22281	0	3,556 (a)	2 (a)
GTP-binding protein [Arthrospira platensis NIES-46]	GCE93654.1	0.225751	0	2,333 (a)	1 (a)
sulfate adenylyltransferase [Microcystis aeruginosa NIES-3804]	ALO44844.1	0.228607	0	2,111 (a)	1 (a)
putative type II DNA modification enzyme [Microcystis aeruginosa NIES-3804]	GCE95054.1	0.230201	0	1,889 (a)	1 (a)
WD-40 repeat protein [Arthrospira platensis NIES-46]	ALO46118.1	0.233616	0	2 (a)	1 (a)
secretion protein HlyD family protein [Microcystis aeruginosa NIES-3804]	GCL50397.1	0.233616	0	2 (a)	1 (a)
hypothetical protein NIES3804_21830 [Microcystis aeruginosa NIES-3804]	ALO46908.1	0.24316	0	1,667 (a)	3 (a)
hypothetical protein NIES3806_03000 [Microcystis aeruginosa NIES-3806]	GCL48599.1	0.24316	0	1,667 (a)	3 (a)
WD-40 repeat protein [Microcystis aeruginosa NIES-3787]	ABF61892.1	0.260223	0	1,778 (a)	1 (a)
Dihydrolipoyllysine-residue succinyltransferase component of 2-oxoglutarate dehydrogenase complex [Pseudohongiella spirulinae]	CDM96902.1	0.263092	0	2 (a)	1 (a)
hypothetical protein NIES3804_11780 [Microcystis aeruginosa NIES-3804]	VTS10532.1	0.289692	0	2,333 (a)	2 (a)
Trigger factor [Pseudohongiella spirulinae]	ALO45025.1	0.289692	0	1,667 (a)	1 (a)
hypothetical protein NIES46_03550 [Arthrospira platensis NIES-46]	ALO45129.1	0.289692	0	1,667 (a)	1 (a)
Lipopolysaccharide core heptose(I) kinase [Pseudohongiella spirulinae]	ALO45281.1	0.289692	0	1,667 (a)	1 (a)
hypothetical protein NIES46_29680 [Arthrospira platensis NIES-46]	ALO45583.1	0.289692	0	1,667 (a)	1 (a)
phosphomethylpyrimidine synthase ThiC [Pseudohongiella spirulinae]	ALO45594.1	0.289692	0	1,667 (a)	1 (a)
solanesyl diphosphate synthase [Arthrospira platensis NIES-46]	ALO45819.1	0.289692	0	1,667 (a)	1 (a)
calcium-translocating p-type pmca-type : Calcium-translocating P-type ATPase, PMCA-type OS=bacterium UASB270 GN=U27_05217 PE=4 SV=1: Cation_ATPase_N: E1-E2_ATPase: Hydrolase: Cation_ATPase_C [Gemmataceae bacterium]	ALO45978.1	0.289692	0	1,667 (a)	1 (a)
peptidase c14 caspase catalytic subunit p20 : Peptidase C14 caspase catalytic subunit p20 OS=Methylobacterium nodulans (strain ORS2060 / LMG 21967) GN=Mnod_6182 PE=4 SV=1: Peptidase_C14: TPR_9: TPR_2: TPR_11: TPR_9: TPR_1: TPR_19 [Tuwongella immobilis]	ALO46318.1	0.289692	0	1,667 (a)	1 (a)
apoptotic protease-activating factor 1 like protein [Microcystis aeruginosa NIES-3806]	ALO46369.1	0.289692	0	1,667 (a)	1 (a)
hypothetical protein NIES3804_42230 [Microcystis aeruginosa NIES-3804]	ALO46420.1	0.289692	0	1,667 (a)	1 (a)
Ribonuclease R [Pseudohongiella spirulinae]	ALO46529.1	0.289692	0	1,667 (a)	1 (a)
cation or drug efflux system protein [Microcystis aeruginosa NIES-3804]	ALO46683.1	0.289692	0	1,667 (a)	1 (a)
PAS-PAS-GGDEF-EAL domain protein [Pseudohongiella spirulinae]	ALO46685.1	0.289692	0	1,667 (a)	1 (a)
steroid 5-alpha reductase : Uncharacterized protein OS=Flavobacterium subsaxonicum WB 4.1-42 = DSM 21790 GN=Q766_07760 PE=4 SV=1: DUF1295 [Gemmata massiliana]	ALO46692.1	0.289692	0	1,667 (a)	1 (a)
helicase [Arthrospira sp. O9.13F]	ALO47092.1	0.289692	0	1,667 (a)	1 (a)
hypothetical protein SPLC1_S208680 [Arthrospira platensis C1]	AMW27573.1 (+7)	0.289692	0	1,667 (a)	1 (a)
WD-40 repeat protein [Microcystis aeruginosa NIES-3806]	EKD05820.1	0.289692	0	1,667 (a)	1 (a)
Elongation factor G 1 [Pseudohongiella spirulinae]	EKD05876.1	0.289692	0	1,667 (a)	1 (a)
DNA primase [Pseudohongiella spirulinae]	EKD06564.1	0.289692	0	1,667 (a)	1 (a)
tpr repeat-containing protein : Peptidase S1 and S6 chymotrypsin/Hap OS=Cyanothece sp. (strain PCC 8802) GN=Cyan8802_1328 PE=4 SV=1: TPR_12: TPR_1 [Gemmata obscuriglobus UQM 2246]	EKD07445.1	0.289692	0	1,667 (a)	1 (a)
tpr-repeat-containing protein : TPR-repeat protein OS=Methanosaeta concilii (strain ATCC 5969 / DSM 3671 / JCM 10134 / NBRC 103675 / OCM 69 / GP-6) GN=MCON_2790 PE=4 SV=1: HTH_3: NB-ARC: TPR_12: TPR_12: TPR_12 [Gemmata massiliana]	EKD09207.1	0.289692	0	1,667 (a)	1 (a)
TPR domain protein [Arthrospira platensis NIES-46]	EKD11466.1	0.289692	0	1,667 (a)	1 (a)
flavoprotein [Microcystis aeruginosa NIES-3804]	GCE92253.1	0.289692	0	1,667 (a)	1 (a)
two-component hybrid sensor and regulator [Arthrospira platensis NIES-46]	GCE92273.1	0.289692	0	2 (a)	3 (a)
Serine--tRNA ligase [Pseudohongiella spirulinae]	GCE92368.1	0.289692	0	1,667 (a)	1 (a)
hypothetical protein NIES3806_32770 [Microcystis aeruginosa NIES-3806]	GCE92484.1	0.289692	0	1,667 (a)	1 (a)
amino acid adenylation participated protein like [Microcystis aeruginosa NIES-3806]	GCE92487.1	0.289692	0	1,667 (a)	1 (a)
hypothetical protein NIES3804_15180 [Microcystis aeruginosa NIES-3804]	GCE92904.1	0.289692	0	1,667 (a)	1 (a)
hypothetical protein NIES3804_01500 [Microcystis aeruginosa NIES-3804]	GCE93203.1	0.289692	0	1,667 (a)	1 (a)
hypothetical protein NIES46_30390 [Arthrospira platensis NIES-46]	GCE93244.1	0.289692	0	1,667 (a)	1 (a)
two-component hybrid sensor and regulator [Arthrospira platensis NIES-46]	GCE93388.1	0.289692	0	2 (a)	1 (a)
hypothetical protein NIES3804_14970 [Microcystis aeruginosa NIES-3804]	GCE93707.1	0.289692	0	1,667 (a)	1 (a)
hypothetical protein SPLC1_S082910 [Arthrospira platensis C1]	GCE93709.1	0.289692	0	1,667 (a)	1 (a)
beta ketoacyl-acyl carrier protein synthase [Microcystis aeruginosa NIES-3804]	GCE94186.1	0.289692	0	1,667 (a)	1 (a)
hypothetical protein NIES46_31150 [Arthrospira platensis NIES-46]	GCE94359.1	0.289692	0	2 (a)	3 (a)
tyrosine recombinase [Microcystis aeruginosa NIES-3804]	GCE94488.1	0.289692	0	1,667 (a)	1 (a)
hemolysin secretion protein [Microcystis aeruginosa NIES-3804]	GCE94500.1	0.289692	0	1,667 (a)	1 (a)
TPR repeat-containing protein [Arthrospira maxima CS-328]	GCE94745.1	0.289692	0	1,667 (a)	1 (a)
tRNA lysidine(34) synthetase TilS, partial [Arthrospira sp. O9.13F]	GCE95263.1	0.289692	0	1,667 (a)	1 (a)
ABC-transporter ATP-binding protein [Microcystis aeruginosa NIES-3804]	GCE95330.1	0.289692	0	2 (a)	1 (a)
hypothetical protein NIES3804_17270 [Microcystis aeruginosa NIES-3804]	GCE95372.1	0.289692	0	1,667 (a)	1 (a)
leucine-rich-repeat protein [Microcystis aeruginosa NIES-3787]	GCE95558.1	0.289692	0	1,667 (a)	1 (a)
hypothetical protein AP285_11470 [Arthrospira platensis YZ]	GCE95614.1	0.289692	0	1,667 (a)	1 (a)
small GTP-binding protein domain [Microcystis aeruginosa NIES-3804]	GCE95770.1	0.289692	0	1,667 (a)	1 (a)
DNA gyrase B subunit [Arthrospira platensis NIES-46]	GCE95812.1	0.289692	0	1,667 (a)	1 (a)
band 7 protein [Arthrospira platensis NIES-46]	GCE95975.1	0.289692	0	1,667 (a)	1 (a)
Crm2 family CRISPR-associated protein [Arthrospira platensis NIES-46]	GCE95992.1	0.289692	0	1,667 (a)	1 (a)
Chaperone protein HtpG [Pseudohongiella spirulinae]	GCE96021.1	0.289692	0	1,667 (a)	1 (a)
putative dolichol-phosphate mannosyltransferase [Arthrospira platensis NIES-46]	GCE96053.1	0.289692	0	1,667 (a)	1 (a)
50S ribosomal protein L13 [Arthrospira platensis NIES-46]	GCE96111.1	0.289692	0	1,667 (a)	1 (a)
GAF domain-containing protein [Arthrospira sp. PLM2.Bin9]	GCE96222.1	0.289692	0	1,667 (a)	1 (a)
wd-40 repeat protein : Uncultured bacterium genome assembly Metasoil_fosmids_resub OS=uncultured bacterium PE=4 SV=1: WD40: WD40: WD40 [Gemmata massiliana]	GCE96268.1	0.289692	0	1,667 (a)	1 (a)
phycocyanin beta subunit [Arthrospira platensis FACHB-341]	GCE96360.1	0.289692	0	1,667 (a)	1 (a)
putative glutathione S-transferase [Microcystis aeruginosa NIES-3787]	GCE96404.1	0.289692	0	1,667 (a)	1 (a)
protein-export membrane protein SecD [Microcystis aeruginosa NIES-3787]	GCE96527.1	0.289692	0	1,667 (a)	1 (a)
Histidine protein kinase NIK1 OS=Fusarium oxysporum OX=5507 PE=4 SV=1	GCE96574.1	0.289692	0	1,667 (a)	1 (a)
UDP-N-acetylglucosamine--N-acetylmuramyl-(pentapeptide) pyrophosphoryl-undecaprenol N-acetylglucosamine transferase [Pseudohongiella spirulinae]	GCE96775.1	0.289692	0	1,667 (a)	1 (a)
GTP-binding protein LepA [Arthrospira platensis NIES-46]	GCE96823.1	0.289692	0	1,667 (a)	1 (a)
DNA mismatch repair protein [Microcystis aeruginosa NIES-3804]	GCL44552.1	0.289692	0	1,667 (a)	1 (a)
hypothetical protein PS2015_2258 [Pseudohongiella spirulinae]	GCL44933.1	0.289692	0	1,667 (a)	1 (a)
hypothetical protein NIES46_08640 [Arthrospira platensis NIES-46]	GCL45216.1	0.289692	0	1,667 (a)	1 (a)
ribosomal protein S6 modification protein [Microcystis aeruginosa NIES-3804]	GCL45761.1 (+1)	0.289692	0	1,667 (a)	1 (a)
DNA mismatch repair protein MutL [Arthrospira platensis YZ]	GCL48436.1	0.289692	0	1,667 (a)	1 (a)
von Willebrand factor type A [Microcystis aeruginosa NIES-3806]	GCL48484.1	0.289692	0	1,667 (a)	1 (a)
hypothetical protein NIES3804_33410 [Microcystis aeruginosa NIES-3804]	GCL49811.1	0.289692	0	1,667 (a)	1 (a)
diguanylate cyclase, partial [Arthrospira sp. O9.13F]	GCL49853.1	0.289692	0	1,667 (a)	1 (a)
isoleucyl-tRNA synthetase [Arthrospira platensis NIES-46]	GCL50246.1	0.289692	0	1,667 (a)	1 (a)
type 2 NADH dehydrogenase [Microcystis aeruginosa NIES-3804]	GCL50732.1	0.289692	0	1,667 (a)	1 (a)
hypothetical protein NIES3804_26510 [Microcystis aeruginosa NIES-3804]	GCL51032.1	0.289692	0	1,667 (a)	1 (a)
hypothetical protein PS2015_2560 [Pseudohongiella spirulinae]	GCL51076.1	0.289692	0	1,667 (a)	1 (a)
hypothetical protein NIES3804_08290 [Microcystis aeruginosa NIES-3804]	GCL51082.1	0.289692	0	1,667 (a)	1 (a)
chromosome segregation protein SMC [Pseudohongiella spirulinae]	GCL51114.1	0.289692	0	1,667 (a)	1 (a)
putative transposase [Arthrospira platensis NIES-46]	GCL51556.1	0.289692	0	1,667 (a)	1 (a)
hypothetical protein NIES46_31890 [Arthrospira platensis NIES-46]	GCL51744.1	0.289692	0	1,667 (a)	1 (a)
tyrosyl-tRNA synthetase [Arthrospira platensis NIES-46]	GCL51774.1	0.289692	0	1,667 (a)	1 (a)
hypothetical protein NIES3806_25970 [Microcystis aeruginosa NIES-3806]	GCL51984.1	0.289692	0	2 (a)	1 (a)
carboxysome formation protein CcmA [Microcystis aeruginosa NIES-3804]	GCL52032.1	0.289692	0	1,667 (a)	1 (a)
type II restriction enzyme EcoRI homolog [Microcystis aeruginosa NIES-3804]	GCL54469.1	0.289692	0	1,667 (a)	1 (a)
putative ferrous iron transport protein A [Arthrospira platensis NIES-46]	GCL54996.1 (+1)	0.289692	0	2,333 (a)	1 (a)
nucleotide exchange factor GrpE [Arthrospira sp. O9.13F]	GCL55544.1	0.289692	0	1,667 (a)	1 (a)
UDP-N-acetylmuramoyl-L-alanyl-D-glutamate--2,6-diaminopimelate ligase [Pseudohongiella spirulinae]	GCL58853.1	0.289692	0	1,667 (a)	1 (a)
diguanylate cyclase [Pseudohongiella spirulinae]	GCL59014.1	0.289692	0	1,667 (a)	1 (a)
ATP-dependent Clp protease ATP-binding subunit ClpC [Arthrospira platensis NIES-46]	GCL59779.1	0.289692	0	3 (a)	1 (a)
DNA polymerase [Pseudohongiella spirulinae]	GCL60054.1	0.289692	0	1,667 (a)	1 (a)
hypothetical protein PS2015_1418 [Pseudohongiella spirulinae]	RAQ38879.1	0.289692	0	1,667 (a)	1 (a)
ATP-dependent DNA helicase [Arthrospira platensis NIES-46]	RAQ42577.1	0.289692	0	1,667 (a)	1 (a)
glycogen synthase [Arthrospira platensis NIES-46]	RAQ45823.1	0.289692	0	1,667 (a)	1 (a)
adenine specific DNA methyltransferase [Microcystis aeruginosa NIES-3787]	SMN35232.1	0.289692	0	1,667 (a)	1 (a)
putative sulfotransferase [Arthrospira platensis NIES-46]	SMN35255.1	0.289692	0	3 (a)	2 (a)
hypothetical protein AP285_11495 [Arthrospira platensis YZ]	tr|A0A2N9DMR0|A0A2N9DMR0_FUSOX	0.289692	0	1,667 (a)	1 (a)
phosphoribosylglycinamide formyltransferase [Pseudohongiella spirulinae]	TVU52697.1	0.289692	0	1,667 (a)	1 (a)
serine protease [Arthrospira sp. O9.13F]	TVU53692.1	0.289692	0	2 (a)	1 (a)
hypothetical protein SPLC1_S201550 [Arthrospira platensis C1]	VIP01439.1	0.289692	0	1,667 (a)	1 (a)
peptidase M16 [Pseudohongiella spirulinae]	VIP01757.1	0.289692	0	1,667 (a)	1 (a)
hypothetical protein PS2015_627 [Pseudohongiella spirulinae]	VTR92413.1	0.289692	0	1,667 (a)	1 (a)
helicase, partial [Arthrospira sp. O9.13F]	VTR96211.1	0.289692	0	1,667 (a)	1 (a)
hypothetical protein [Arthrospira sp. TJSD092]	VTS02576.1	0.289692	0	2 (a)	1 (a)
Glutamine--tRNA ligase [Pseudohongiella spirulinae]	VTS10391.1	0.289692	0	1,667 (a)	1 (a)
excinuclease ABC subunit A [Microcystis aeruginosa NIES-3804]	VTT98366.1	0.289692	0	2 (a)	1 (a)
lytic transglycosylase catalytic precursor [Microcystis aeruginosa NIES-3806]	VTU00757.1	0.289692	0	1,667 (a)	1 (a)
hypothetical protein B9S53_15360 [Arthrospira sp. O9.13F]	WP_084831749.1	0.289692	0	1,667 (a)	1 (a)
serine/threonine protein kinase [Arthrospira maxima CS-328]	WP_108614728.1	0.289692	0	1,667 (a)	1 (a)
hypothetical protein YCF45 [Microcystis aeruginosa NIES-3804]	ALO45710.1	0.289692	0	2,667 (a)	2 (a)
short-chain dehydrogenase/reductase SDR [Microcystis aeruginosa NIES-3787]	GCL50589.1	0.289692	0	2,333 (a)	3 (a)
wd-40 repeat protein : Uncharacterized protein OS=Methanosaeta harundinacea (strain 6Ac) GN=Mhar_2360 PE=4 SV=1: WD40: WD40: WD40: WD40: WD40: WD40: WD40: Ras [Gemmata obscuriglobus UQM 2246]	AMW30968.1	0.303532	0	2,333 (a)	1 (a)
cyanobacterial phytochrome [Arthrospira platensis NIES-46]	ALO46371.1	0.31379	0	2 (a)	1 (a)
conserved hypothetical protein [Limnospira indica PCC 8005]	GCL53432.1	0.333402	0	1,889 (a)	3 (a)
non-ribosomal peptide synthetase/polyketide synthase hybrid enzyme [Microcystis aeruginosa NIES-3806]	ALO45202.1	0.340893	0	1,667 (a)	1 (a)
putative type IIS restriction/modification enzyme [Microcystis aeruginosa NIES-3787]	ALO46243.1	0.340893	0	1,667 (a)	1 (a)
proline oxidase [Microcystis aeruginosa NIES-3804]	EDZ94485.1	0.340893	0	1,667 (a)	1 (a)
phycobilisome core-membrane linker polypeptide [Arthrospira platensis NIES-46]	GCE93014.1	0.340893	0	1,667 (a)	1 (a)
unnamed protein product [Erwinia phage PEp14]	GCE93641.1	0.340893	0	1,667 (a)	1 (a)
DNA gyrase A subunit [Arthrospira platensis NIES-46]	GCE95132.1	0.340893	0	1,667 (a)	1 (a)
hypothetical protein NIES46_46700 [Arthrospira platensis NIES-46]	GCL48792.1	0.340893	0	1,667 (a)	1 (a)
O-methyltransferase family 2 [Microcystis aeruginosa NIES-3804]	GCL50796.1	0.340893	0	1,667 (a)	1 (a)
adenylate cyclase [Arthrospira platensis NIES-46]	GCL52091.1	0.340893	0	1,667 (a)	1 (a)
Type II secretory pathway, ATPase PulE/Tfp pilus assembly pathway, ATPase PilB [Pseudohongiella spirulinae]	GCL55567.1	0.340893	0	1,667 (a)	1 (a)
cell division control protein CDC48 homolog [Arthrospira platensis NIES-46]	GCL55992.1	0.340893	0	1,667 (a)	1 (a)
hypothetical protein NIES46_43290 [Arthrospira platensis NIES-46]	TVU53417.1	0.340893	0	1,667 (a)	1 (a)
multidrug efflux transporter [Microcystis aeruginosa NIES-3804]	VTU01377.1	0.340893	0	1,667 (a)	1 (a)
type I restriction-modification system deoxyribonuclease [Arthrospira sp. SRM16]	ALO46232.1	0.340893	0	2,667 (a)	2 (a)
cobalt-chelatase subunit CobN [Microcystis aeruginosa NIES-3804]	CDM94031.1 (+10)	0.340893	0	1,667 (a)	1 (a)
GTP-binding protein [Microcystis aeruginosa NIES-3804]	EKD11263.1	0.340893	0	1,667 (a)	1 (a)
hypothetical protein NIES3806_33510 [Microcystis aeruginosa NIES-3806]	GCL50970.1	0.355756	0	2 (a)	1 (a)
hypothetical protein PS2015_2802 [Pseudohongiella spirulinae]	ABV54998.1	0.360312	0	1,889 (a)	1,333 (a)
hypothetical protein SPLC1_S411120 [Arthrospira platensis C1]	GCE93338.1	0.366432	0	3,222 (a)	2 (a)
hypothetical protein SPLC1_S032970 [Arthrospira platensis C1]	GCL52256.1	0.371613	0	1,778 (a)	1 (a)
hypothetical protein NIES46_20500 [Arthrospira platensis NIES-46]	ALO47378.1	0.382791	0	1,667 (a)	1 (a)
1,4-alpha-glucan branching enzyme [Microcystis aeruginosa NIES-3804]	AMW31391.1	0.382791	0	1,667 (a)	1 (a)
hypothetical protein NIES3804_27430 [Microcystis aeruginosa NIES-3804]	GCL48572.1	0.382791	0	1,667 (a)	1 (a)
Chaperone protein DnaK [Pseudohongiella spirulinae]	ALO46673.1	0.382791	0	1,667 (a)	1 (a)
Helicase c2 [Pseudohongiella spirulinae]	AMW28500.1 (+8)	0.382791	0	1,667 (a)	1 (a)
heat shock protein DnaJ-like [Microcystis aeruginosa NIES-3787]	GCL56478.1	0.391097	0	3 (a)	4 (a)
hypothetical protein NIES3806_01260 [Microcystis aeruginosa NIES-3806]	EKD09492.1	0.417787	0	2,333 (a)	3 (a)
methylmalonyl-CoA mutase [Pseudohongiella spirulinae]	GCL49495.1	0.417787	0	1,667 (a)	1 (a)
putative pyroglutamyl-peptidase [Microcystis aeruginosa NIES-3804]	AAX68410.1	0.439193	0	2,333 (a)	1,333 (a)
P700 apoprotein subunit Ia [Microcystis aeruginosa NIES-3804]	GCL49956.1	0.447538	0	3,333 (a)	4 (a)
(myosin heavy-chain) kinase : Uncultured bacterium genome assembly Metasoil_fosmids_resub OS=uncultured bacterium PE=4 SV=1: Sigma70_r2: Sigma70_r4_2: WD40: WD40: WD40: WD40 [Gemmata massiliana]	ALO45639.1	0.447538	0	1,667 (a)	1 (a)
preprotein translocase SecY subunit [Microcystis aeruginosa NIES-3804]	ALO47299.1	0.447538	0	1,667 (a)	1 (a)
hypothetical protein NIES3807_30750 [Microcystis aeruginosa NIES-3807]	GCE93126.1	0.447538	0	1,667 (a)	1 (a)
hypothetical protein NIES3804_09600 [Microcystis aeruginosa NIES-3804]	GCE93333.1	0.447538	0	1,667 (a)	1 (a)
hypothetical protein NIES46_30540 [Arthrospira platensis NIES-46]	GCL48934.1	0.447538	0	1,667 (a)	1 (a)
hypothetical protein NIES46_40420 [Arthrospira platensis NIES-46]	GCL54297.1	0.447538	0	1,667 (a)	1 (a)
Peptidase M48 Ste24p [Pseudohongiella spirulinae]	TVU54640.1	0.447538	0	1,667 (a)	1 (a)
group II intron reverse transcriptase/maturase [Arthrospira sp. TJSD092]	WP_052741562.1	0.447538	0	1,333 (a)	1 (a)
geranylgeranyl hydrogenase [Arthrospira platensis NIES-46]	VTT99839.1	0.467125	0	6,667 (a)	8 (a)
hypothetical protein PS2015_1794 [Pseudohongiella spirulinae]	GCE94237.1	0.473212	0	2,667 (a)	2 (a)
alpha-amylase [Arthrospira platensis NIES-46]	GCE92766.1	0.495648	0	1,667 (a)	1 (a)
cytosine-specific methyltransferase [Microcystis aeruginosa NIES-3804]	GCE92501.1	0.495648	0	2,333 (a)	3 (a)
hypothetical protein NIES3804_18440 [Microcystis aeruginosa NIES-3804]	GCE94522.1	0.495648	0	2,333 (a)	3 (a)
molecular chaperone GroEL [Pseudohongiella spirulinae]	GCE92103.1	0.503358	0	2,889 (a)	2 (a)
putative methyltransferase [Microcystis aeruginosa NIES-3804]	GCL55921.1	0.524545	0	1,556 (a)	2 (a)
potassium channel protein : Kef-type K+ transport system, putative NAD-binding component OS=Moorea producens 3L GN=LYNGBM3L_73440 PE=4 SV=1: TrkA_N: TrkA_C: TrkA_N [Gemmata obscuriglobus UQM 2246]	ALO45651.1	0.588449	0	2,333 (a)	2 (a)
ATP-dependent DNA helicase RecQ [Microcystis aeruginosa NIES-3804]	GCE94196.1	0.588449	0	2,333 (a)	2 (a)
Type II restriction endonuclease [Pseudohongiella spirulinae]	GCE96373.1	0.588449	0	2,333 (a)	2 (a)
imidazole glycerol phosphate synthase cyclase subunit HisF [Arthrospira platensis NIES-46]	GCL48737.1	0.588449	0	2,333 (a)	2 (a)
pyridine nucleotide-disulfide oxidoreductase domain protein [Arthrospira platensis NIES-46]	GCL54257.1	0.588449	0	2,333 (a)	2 (a)
Oxidoreductase, short chain dehydrogenase/reductase family protein [Pseudohongiella spirulinae]	ALO45564.1	0.588449	0	1,667 (a)	2 (a)
Patatin [Pseudohongiella spirulinae]	ALO47599.1	0.588449	0	1,667 (a)	2 (a)
two-component response regulator OmpR subfamily protein [Microcystis aeruginosa NIES-3804]	CDM92508.1	0.588449	0	1,667 (a)	2 (a)
hypothetical protein NIES3804_04710 [Microcystis aeruginosa NIES-3804]	EKD11426.1	0.588449	0	1,667 (a)	2 (a)
Cys/Met metabolism pyridoxal-phosphate-dependent enzyme [Arthrospira sp. O9.13F]	EKD11562.1	0.588449	0	1,667 (a)	2 (a)
hypothetical protein NIES3806_04650 [Microcystis aeruginosa NIES-3806]	GCE92851.1	0.588449	0	1,667 (a)	2 (a)
type I site-specific deoxyribonuclease HsdR family [Arthrospira platensis C1]	GCE92978.1	0.588449	0	1,667 (a)	2 (a)
carbamoyl phosphate synthase large subunit [Pseudohongiella spirulinae]	GCE94644.1	0.588449	0	2,333 (a)	3 (a)
menaquinone biosynthesis protein MenD [Microcystis aeruginosa NIES-3804]	GCE95183.1	0.588449	0	1,667 (a)	2 (a)
hypothetical protein NIES3787_26590 [Microcystis aeruginosa NIES-3787]	GCE95909.1	0.588449	0	2,333 (a)	3 (a)
hypothetical protein NIES3807_15510 [Microcystis aeruginosa NIES-3807]	GCE96000.1	0.588449	0	1,667 (a)	2 (a)
DNA polymerase III alpha subunit [Microcystis aeruginosa NIES-3804]	GCE96829.1	0.588449	0	1,667 (a)	2 (a)
IS1 transposase [Microcystis aeruginosa NIES-3807]	GCL46670.1	0.588449	0	1,667 (a)	2 (a)
protein of function DUF820 [Microcystis aeruginosa NIES-3807]	GCL50277.1	0.588449	0	1,667 (a)	2 (a)
ferrous iron transport protein B [Microcystis aeruginosa NIES-3804]	GCL50294.1	0.588449	0	1,667 (a)	2 (a)
endoribonuclease L-PSP [Arthrospira platensis C1]	GCL51228.1	0.588449	0	1,667 (a)	2 (a)
hypothetical protein NIES46_31110 [Arthrospira platensis NIES-46]	GCL51419.1	0.588449	0	1,667 (a)	2 (a)
proline iminopeptidase [Arthrospira platensis NIES-46]	GCL51576.1	0.588449	0	1,667 (a)	2 (a)
hypothetical protein NIES3806_28610 [Microcystis aeruginosa NIES-3806]	GCL51588.1	0.588449	0	1,667 (a)	2 (a)
two-component hybrid sensor and regulator [Arthrospira platensis NIES-46]	GCL51911.1	0.588449	0	1,667 (a)	2 (a)
type I restriction-modification system R subunit [Arthrospira platensis NIES-46]	GCL54360.1	0.588449	0	1,667 (a)	2 (a)
hypothetical protein NIES3787_02280 [Microcystis aeruginosa NIES-3787]	GCL54440.1	0.588449	0	1,667 (a)	2 (a)
serine/threonine protein kinase [Arthrospira platensis YZ]	GCL55919.1	0.588449	0	1,667 (a)	2 (a)
hypothetical protein NIES3806_02830 [Microcystis aeruginosa NIES-3806]	GCL57440.1	0.588449	0	1,667 (a)	2 (a)
lipopolysaccharide biosynthesis protein [Microcystis aeruginosa NIES-3804]	GCL58939.1	0.588449	0	1,667 (a)	2 (a)
hypothetical protein PS2015_1718 [Pseudohongiella spirulinae]	RAQ38817.1	0.588449	0	1,667 (a)	2 (a)
transposase [Microcystis aeruginosa NIES-3806]	RAQ39680.1	0.588449	0	1,667 (a)	2 (a)
hypothetical protein B9S53_12515 [Arthrospira sp. O9.13F]	RAQ43317.1	0.588449	0	1,667 (a)	2 (a)
putative glycosyl transferase [Microcystis aeruginosa NIES-3787]	RAQ47850.1	0.588449	0	1,667 (a)	2 (a)
hypothetical protein NIES46_04070 [Arthrospira platensis NIES-46]	SMN35259.1	0.588449	0	1,667 (a)	2 (a)
TPR domain protein [Arthrospira platensis NIES-46]	VIP03488.1	0.588449	0	1,667 (a)	2 (a)
undecaprenyl-phosphate galactose phosphotransferase [Microcystis aeruginosa NIES-3804]	GCE95099.1	0.602952	0	1,667 (a)	1,333 (a)
tetratricopeptide repeat protein [Microcystis aeruginosa NIES-3804]	GCL50649.1	0.609654	0	2,667 (a)	2 (a)
adenine-specific methylase like protein [Microcystis aeruginosa NIES-3804]	ALO46909.1	0.627894	0	1,667 (a)	2 (a)
chromosome segregation protein SMC, partial [Arthrospira sp. O9.13F]	ALO47016.1	0.627894	0	1,667 (a)	2 (a)
hypothetical protein NIES3804_13650 [Microcystis aeruginosa NIES-3804]	GCE93780.1	0.627894	0	1,667 (a)	2 (a)
hypothetical protein NIES46_35390 [Arthrospira platensis NIES-46]	GCE94993.1	0.627894	0	1,667 (a)	2 (a)
hypothetical protein AP285_01110 [Arthrospira platensis YZ]	GCL50560.1	0.627894	0	1,667 (a)	2 (a)
two-component sensor histidine kinase [Arthrospira platensis NIES-46]	GCL55369.1	0.627894	0	1,667 (a)	2 (a)
transcription termination factor NusA [Arthrospira platensis C1]	tr|A0A2N9DMR5|A0A2N9DMR5_FUSOX	0.627894	0	1,667 (a)	2 (a)
ferredoxin : Ferredoxin OS=Isosphaera pallida (strain ATCC 43644 / DSM 9630 / IS1B) GN=Isop_2222 PE=4 SV=1: Fer2 [Tuwongella immobilis]	VIP01172.1	0.627894	0	1,667 (a)	2 (a)
peptidoglycan-binding protein [Arthrospira sp. O9.13F]	VTR96031.1	0.627894	0	1,667 (a)	2 (a)
two-component hybrid histidine kinase [Arthrospira platensis NIES-46]	GCE95127.1	0.638726	0	1,667 (a)	1,333 (a)
alpha/beta fold family hydrolase [Microcystis aeruginosa NIES-3806]	GCL56355.1	0.681546	0	2,333 (a)	2 (a)
urea ABC transporter ATP-binding protein [Arthrospira platensis NIES-46]	VTS01204.1	0.681546	0	2,333 (a)	2 (a)
primosomal protein N' [Arthrospira platensis NIES-46]	GCE92402.1	0.681546	0	1,667 (a)	2 (a)
hypothetical protein NIES3806_30440 [Microcystis aeruginosa NIES-3806]	GCE93639.1	0.681546	0	1,667 (a)	2 (a)
type IV pilus assembly protein PilO [Microcystis aeruginosa NIES-3804]	GCL49534.1	0.681546	0	1,667 (a)	2 (a)
two-component sensor histidine kinase [Arthrospira platensis NIES-46]	VTR96478.1	0.700934	0	3,333 (a)	3 (a)
tRNA delta(2)-isopentenylpyrophosphate transferase [Microcystis aeruginosa NIES-3806]	VTS00916.1	0.700934	0	2,333 (a)	2 (a)
HEAT domain protein repeat-containing protein [Microcystis aeruginosa NIES-3806]	ALO47296.1	0.700934	0	1,667 (a)	2 (a)
hypothetical protein NIES3804_17870 [Microcystis aeruginosa NIES-3804]	GCE94891.1	0.700934	0	1,667 (a)	2 (a)
tyrosine protein kinase [Pseudohongiella spirulinae]	VTU01064.1	0.700934	0	1,667 (a)	2 (a)
hypothetical protein NIES46_46130 [Arthrospira platensis NIES-46]	GCL49269.1	0.717165	0	1,667 (a)	2 (a)
cation:proton antiporter, partial [Arthrospira sp. O9.13F]	GCE93483.1	0.731014	0	2,333 (a)	2 (a)
two-component hybrid sensor and regulator [Microcystis aeruginosa NIES-3804]	GCL48566.1	0.731014	0	1,667 (a)	2 (a)
dihydropteroate synthase [Microcystis aeruginosa NIES-3804]	GCL48872.1	0.74301	0	2,333 (a)	2 (a)
amino acid adenylation domain protein [Microcystis aeruginosa NIES-3806]	ALO47433.1	0.778725	0	3,333 (a)	3 (a)
hypothetical protein B9S53_06040 [Arthrospira sp. O9.13F]	EKD09794.1	0.78555	0	2,333 (a)	2 (a)
hypothetical protein PS2015_2972 [Pseudohongiella spirulinae]	GCE94103.1	0.78555	0	2,667 (a)	3 (a)
type III-A CRISPR-associated RAMP protein Csm5 [Arthrospira sp. O9.13F]	GCL49253.1	0.807648	0	2,667 (a)	3 (a)
Oligopeptidase A [Pseudohongiella spirulinae]	ALO44772.1	0.816411	0	2,111 (a)	2 (a)
hypothetical protein NIES3804_41440 [Microcystis aeruginosa NIES-3804]	GCE92993.1	0.900496	0	1,889 (a)	2 (a)
PspA/IM30 family protein [Microcystis aeruginosa NIES-3804]	ALO44718.1	1	0	3 (a)	3 (a)
permease [Pseudohongiella spirulinae]	ALO45219.1	1	0	2 (a)	2 (a)
putative ATPase [Arthrospira platensis NIES-46]	ALO45685.1	1	0	2 (a)	2 (a)
hypothetical protein NIES46_01860 [Arthrospira platensis NIES-46]	ALO45763.1	1	0	2 (a)	2 (a)
SNF2 helicase homolog [Arthrospira platensis NIES-46]	ALO46492.1	1	0	2 (a)	2 (a)
hypothetical protein SPLC1_S130310 [Arthrospira platensis C1]	ALO47225.1	1	0	2 (a)	2 (a)
two-component sensor histidine kinase [Arthrospira platensis NIES-46]	EKD08078.1	1	0	2 (a)	2 (a)
bifunctional aconitate hydratase 2/2-methylisocitrate dehydratase [Pseudohongiella spirulinae]	EKD09463.1	1	0	2 (a)	2 (a)
permeases of the major facilitator superfamily protein : Uncharacterized protein OS=Hyalangium minutum GN=DB31_6149 PE=4 SV=1 [Tuwongella immobilis]	EKD10616.1	1	0	2 (a)	2 (a)
hypothetical protein NIES3807_22210 [Microcystis aeruginosa NIES-3807]	GCE93215.1	1	0	2 (a)	2 (a)
serine/threonine protein kinase containing TPR domain [Arthrospira platensis NIES-46]	GCE95485.1	1	0	2 (a)	2 (a)
hypothetical protein NIES46_37260 [Arthrospira platensis NIES-46]	GCE95660.1	1	0	2 (a)	2 (a)
Endoglucanase OS=Fusarium oxysporum OX=5507 PE=4 SV=1	GCE95775.1	1	0	2 (a)	2 (a)
alpha/beta hydrolase [Pseudohongiella spirulinae]	GCE95868.1	1	0	2 (a)	2 (a)
HAD-superfamily hydrolase [Arthrospira platensis NIES-46]	GCL49713.1	1	0	2 (a)	2 (a)
proteinase inhibitor I4 serpin, partial [Arthrospira sp. O9.13F]	GCL49807.1	1	0	2 (a)	2 (a)
phytoene synthase [Microcystis aeruginosa NIES-3804]	GCL49937.1	1	0	2 (a)	2 (a)
hypothetical protein NIES46_04420 [Arthrospira platensis NIES-46]	GCL50275.1	1	0	2 (a)	2 (a)
hypothetical protein NIES46_49320 [Arthrospira platensis NIES-46]	GCL50462.1	1	0	2 (a)	2 (a)
outer membrane adhesin like protein [Arthrospira platensis C1]	GCL50615.1	1	0	2 (a)	2 (a)
hypothetical protein NIES46_46460 [Arthrospira platensis NIES-46]	GCL50879.1	1	0	2 (a)	2 (a)
cobyric acid synthase [Arthrospira platensis NIES-46]	GCL51472.1	1	0	2 (a)	2 (a)
hypothetical protein NIES46_17590 [Arthrospira platensis NIES-46]	GCL53135.1	1	0	2 (a)	2 (a)
hypothetical protein PS2015_363 [Pseudohongiella spirulinae]	GCL56723.1	1	0	2 (a)	2 (a)
malto-oligosyltrehalose trehalohydrolase : Malto-oligosyltrehalose trehalohydrolase OS=Singulisphaera acidiphila (strain ATCC BAA-1392 / DSM 18658 / VKM B-2454 / MOB10) GN=Sinac_5854 PE=3 SV=1: CBM_48: Alpha-amylase: DUF3459 [Gemmata obscuriglobus UQM 2246]	GCL59281.1	1	0	2 (a)	2 (a)
pentapeptide repeat-containing protein [Arthrospira platensis NIES-46]	TVU52963.1	1	0	2 (a)	2 (a)
hypothetical protein NIES3804_01490 [Microcystis aeruginosa NIES-3804]	TVU55119.1	1	0	2 (a)	2 (a)
transposase IS605 OrfB family [Arthrospira platensis C1]	VTR92436.1	1	0	2 (a)	2 (a)
hypothetical protein NIES3806_16360 [Microcystis aeruginosa NIES-3806]	VTR97771.1	1	0	2 (a)	2 (a)
* The format of scientific names are not in italics as they have been downloaded automatically from the NCBI databases
