# Supplementary material for: Physiological and Metabolic Response of Arthrospira maxima to Organophosphates
Source: Microorganisms. 2022 May 21;10(5):1063. doi: 10.3390/microorganisms10051063 (PMC9146548; doi:10.3390/microorganisms10051063)
Supplement: Supplementary file 1 [file microorganisms-10-01063-s001.zip › Supplementary Table S5.xlsx]

## Sheet: Foglio1
Supplementary Table S5: Gene ontology (GO): biological process, cellular component, molecular function of proteins extracted from A. maxima samples of cultures treated with 0.2mM glyphosate.
no.	Identified Proteins (660)*	Accession Number	Molecular Weight	Gene ontology (biological process)	Gene ontology (cellular component)	Gene ontology (molecular function)	Gene ontology (GO)
316	HoxH, partial [Arthrospira platensis FACHB-440]	AAQ63963.1	50 kDa	NADH metabolic process	ferredoxin hydrogenase activity; nickel cation binding		ferredoxin hydrogenase activity [GO:0008901]; nickel cation binding [GO:0016151]
413	phycocyanin beta subunit [Arthrospira platensis FACHB-341]	AAX68410.1	18 kDa	oxidation-reduction process; photosynthesis; protein-chromophore linkage	phycobilisome		phycobilisome; oxidation-reduction process; photosynthesis; protein-chromophore linkage
162	magnesium chelatase H subunit [Arthrospira platensis]	ABF61892.1	148 kDa	chlorophyll biosynthetic process; photosynthesis			ATP binding; magnesium chelatase activity; chlorophyll biosynthetic process; photosynthesis
536	phycocyanin alpha subunit, partial [Arthrospira massartii SC4]	ABV54998.1	11 kDa	photosynthesis; protein-chromophore linkage	phycobilisome		phycobilisome; photosynthesis; protein-chromophore linkage
178	Oligopeptidase A [Pseudohongiella spirulinae]	ALO44718.1	78 kDa	peptide metabolic process; proteolysis		metal ion binding; metalloendopeptidase activity	metal ion binding; metalloendopeptidase activity
553	Type II secretory pathway, ATPase PulE/Tfp pilus assembly pathway, ATPase PilB [Pseudohongiella spirulinae]	ALO44744.1	54 kDa	protein secretion by the type II secretion system		ATP binding
571	16S rRNA methyltransferase [Pseudohongiella spirulinae]	ALO44782.1	26 kDa	methylation [GO:0032259]; rRNA processing [GO:0006364]	cytoplasm [GO:0005737]		cytoplasm [GO:0005737]; methyltransferase activity [GO:0008168]; methylation [GO:0032259]; rRNA processing [GO:0006364]
576	DNA polymerase [Pseudohongiella spirulinae]	ALO44808.1	117 kDa	DNA repair [GO:0006281]; DNA replication [GO:0006260]	cytoplasm [GO:0005737]		cytoplasm [GO:0005737]; 3'-5' exonuclease activity [GO:0008408]; DNA-directed DNA polymerase activity [GO:0003887]; nucleic acid binding [GO:0003676]; DNA repair [GO:0006281]; DNA replication [GO:0006260]
305	Acriflavin resistance protein [Pseudohongiella spirulinae]	ALO44826.1	115 kDa	cell division	transmembrane transporter activity	integral component of membrane [GO:0016021]	integral component of membrane [GO:0016021]; transmembrane transporter activity [GO:0022857]
359	dihydrofolate reductase [Pseudohongiella spirulinae]	ALO44844.1	20 kDa	181	glycine biosynthetic process; one-carbon metabolic process; tetrahydrofolate biosynthetic process
650	hypothetical protein PS2015_213 [Pseudohongiella spirulinae]	ALO44907.1	20 kDa	signal transduction
433	NADH oxidase [Pseudohongiella spirulinae]	ALO44964.1	40 kDa	oxidation-reduction process			oxidoreductase activity [GO:0016491]
570	diguanylate cyclase [Pseudohongiella spirulinae]	ALO45025.1	108 kDa	regulation of transcription, DNA-templated	integral component of membrane		integral component of membrane
597	GTPase SAR1 [Pseudohongiella spirulinae]	ALO45039.1	53 kDa			GTP binding	GTP binding [GO:0005525]
563	hypothetical protein PS2015_363 [Pseudohongiella spirulinae]	ALO45052.1	28 kDa
463	Long-chain acyl-CoA synthetase protein [Pseudohongiella spirulinae]	ALO45068.1	61 kDa			ligase activity
467	DNA topoisomerase IV subunit A [Pseudohongiella spirulinae]	ALO45077.1	83 kDa	chromosome segregation [GO:0007059]; DNA topological change [GO:0006265]		chromosome [GO:0005694]; extrinsic component of plasma membrane [GO:0019897]	chromosome [GO:0005694]; extrinsic component of plasma membrane [GO:0019897]; ATP binding [GO:0005524]; DNA binding [GO:0003677]; DNA topoisomerase type II (double strand cut, ATP-hydrolyzing) activity [GO:0003918]; chromosome segregation [GO:0007059]; DNA topological change [GO:0006265]
211	ATP-dependent DNA helicase [Pseudohongiella spirulinae]	ALO45091.1	167 kDa			ATP binding; helicase activity; nucleic acid binding	ATP binding; helicase activity; nucleic acid binding
630	glycosyl transferase family 1 [Pseudohongiella spirulinae]	ALO45107.1	153 kDa	gibberellic acid mediated signaling pathway; protein O-linked glycosylation		transferase activity, transferring glycosyl groups	transferase activity [GO:0016740]
648	HAD family hydrolase [Pseudohongiella spirulinae]	ALO45129.1	26 kDa			hydrolase activity	hydrolase activity
535	hypothetical protein PS2015_479 [Pseudohongiella spirulinae]	ALO45165.1	19 kDa	protein secretion by the type II secretion system	integral component of membrane; type II protein secretion system complex		integral component of membrane; type II protein secretion system complex; protein secretion by the type II secretion system
572	3-hydroxydecanoyl-ACP dehydratase [Pseudohongiella spirulinae]	ALO45202.1	19 kDa	fatty acid biosynthetic process	cytoplasm		cytoplasm; (3R)-hydroxymyristoyl-[acyl-carrier-protein] dehydratase activity; 3-hydroxydecanoyl-[acyl-carrier-protein] dehydratase activity; 3-hydroxyoctanoyl-[acyl-carrier-protein] dehydratase activity; 3-hydroxypalmitoyl-[acyl-carrier-protein] dehydratase activity; trans-2-decenoyl-acyl-carrier-protein isomerase activity; fatty acid biosynthetic process
71	hypothetical protein PS2015_524 [Pseudohongiella spirulinae]	ALO45210.1	58 kDa	peptidyl-tyrosine sulfation	peptidyl-tyrosine sulfation
622	peptidase M16 [Pseudohongiella spirulinae]	ALO45262.1	55 kDa	proteolysis		metal ion binding	metal ion binding [GO:0046872]
483	Glutathione synthase [Pseudohongiella spirulinae]	ALO45265.1	56 kDa			ATP binding; metal ion binding	ATP binding; metal ion binding
545	Aculeacin A acylase [Pseudohongiella spirulinae]	ALO45281.1	86 kDa	antibiotic biosynthetic process			hydrolase activity, acting on carbon-nitrogen (but not peptide) bonds, in linear amides; antibiotic biosynthetic process
626	hypothetical protein PS2015_627 [Pseudohongiella spirulinae]	ALO45310.1	55 kDa	cellular modified amino acid biosynthetic process		glutamate-cysteine ligase activity	catalytic activity [GO:0003824]
453	methylmalonyl-CoA mutase [Pseudohongiella spirulinae]	ALO45541.1	120 kDa	acyl-CoA metabolic process [GO:0006637]			cobalamin binding [GO:0031419]; GTP binding [GO:0005525]; GTPase activity [GO:0003924]; isobutyryl-CoA mutase activity [GO:0047727]; magnesium ion binding [GO:0000287]; methylmalonyl-CoA mutase activity [GO:0004494]; pivalyl-CoA mutase activity [GO:0034784]; acyl-CoA metabolic process [GO:0006637]
374	integrase [Pseudohongiella spirulinae]	ALO45547.1	112 kDa	proline biosynthetic process [GO:0006561]; proline catabolic process to glutamate [GO:0010133]			1-pyrroline-5-carboxylate dehydrogenase activity [GO:0003842]; DNA binding [GO:0003677]; DNA-binding transcription factor activity [GO:0003700]; oxidoreductase activity, acting on the aldehyde or oxo group of donors, NAD or NADP as acceptor [GO:0016620]; proline dehydrogenase activity [GO:0004657]; proline biosynthetic process [GO:0006561]; proline catabolic process to glutamate [GO:0010133]
556	hypothetical protein PS2015_913 [Pseudohongiella spirulinae]	ALO45583.1	34 kDa	intracellular signal transduction; lipid metabolic process		phosphatidylinositol phospholipase C activity
617	Peptidase M48 Ste24p [Pseudohongiella spirulinae]	ALO45594.1	58 kDa	protein glycosylation		metal ion binding; oligosaccharyl transferase activity	metal ion binding; metalloendopeptidase activity
623	hypothetical protein PS2015_970 [Pseudohongiella spirulinae]	ALO45639.1	25 kDa	regulation of transcription, DNA-templated		DNA-binding transcription factor activity; transcription regulatory region sequence-specific DNA binding	DNA binding
246	hypothetical protein PS2015_1028 [Pseudohongiella spirulinae]	ALO45693.1	39 kDa	metabolic process		hydrolase activity, acting on glycosyl bonds
659	ATPase AAA [Pseudohongiella spirulinae]	ALO45702.1	39 kDa			ATPase activity; ATP binding	ATP binding [GO:0005524]; ATPase activity [GO:0016887]
175	TonB-dependent outer membrane receptor [Pseudohongiella spirulinae]	ALO45710.1	76 kDa	siderophore transmembrane transport	cell outer membrane	siderophore uptake transmembrane transporter activity	cell outer membrane
520	Transporter, OMR family [Pseudohongiella spirulinae]	ALO45739.1	118 kDa			carbohydrate binding
135	Arsenic resistance protein ArsH [Pseudohongiella spirulinae]	ALO45819.1	28 kDa			oxidoreductase activity	oxidoreductase activity
106	Valine--tRNA ligase [Pseudohongiella spirulinae]	ALO45828.1	107 kDa		valyl-tRNA aminoacylation	cytoplasm
515	Phosphoribosylformylglycinamidine synthase [Pseudohongiella spirulinae]	ALO45889.1	141 kDa	de novo' IMP biosynthetic process [GO:0006189]; glutamine metabolic process [GO:0006541]	cytoplasm [GO:0005737]		cytoplasm [GO:0005737]; ATP binding [GO:0005524]; metal ion binding [GO:0046872]; phosphoribosylformylglycinamidine synthase activity [GO:0004642]; 'de novo' IMP biosynthetic process [GO:0006189]; glutamine metabolic process [GO:0006541]
157	phosphoribosylglycinamide formyltransferase [Pseudohongiella spirulinae]	ALO45978.1	43 kDa	'de novo' IMP biosynthetic process			ATP binding; magnesium ion binding; phosphoribosylglycinamide formyltransferase 2 activity; phosphoribosylglycinamide formyltransferase activity; 'de novo' IMP biosynthetic process
581	hypothetical protein PS2015_1418 [Pseudohongiella spirulinae]	ALO46075.1	41 kDa	lipopolysaccharide biosynthetic process		transferase activity, transferring glycosyl groups	transferase activity, transferring glycosyl groups [GO:0016757]
180	Trigger factor [Pseudohongiella spirulinae]	ALO46090.1	51 kDa	cell cycle; cell division; protein folding; protein transport	cytoplasm		cytoplasm; peptidyl-prolyl cis-trans isomerase activity; cell cycle; cell division; protein folding; protein transport	PKGD01000249 Genomic DNA Translation: RAQ42577.1
401	Chaperone protein HtpG [Pseudohongiella spirulinae]	ALO46158.1	72 kDa	protein folding [GO:0006457]		cytoplasm [GO:0005737]	cytoplasm [GO:0005737]; ATP binding [GO:0005524]; unfolded protein binding [GO:0051082]; protein folding [GO:0006457]
605	Multicopper oxidase [Pseudohongiella spirulinae]	ALO46176.1	47 kDa	DNA restriction-modification system		DNA binding; site-specific DNA-methyltransferase (adenine-specific) activity	copper ion binding [GO:0005507]; oxidoreductase activity [GO:0016491]
337	Serine--tRNA ligase [Pseudohongiella spirulinae]	ALO46207.1	48 kDa	selenocysteine biosynthetic process [GO:0016260]; selenocysteinyl-tRNA(Sec) biosynthetic process [GO:0097056]; seryl-tRNA aminoacylation [GO:0006434]		cytoplasm [GO:0005737]	cytoplasm [GO:0005737]; ATP binding [GO:0005524]; serine-tRNA ligase activity [GO:0004828]; selenocysteine biosynthetic process [GO:0016260]; selenocysteinyl-tRNA(Sec) biosynthetic process [GO:0097056]; seryl-tRNA aminoacylation [GO:0006434]
254	Patatin [Pseudohongiella spirulinae]	ALO46232.1	43 kDa	lipid catabolic process			hydrolase activity; lipid catabolic process
641	(P)ppGpp synthetase, RelA/SpoT family [Pseudohongiella spirulinae]	ALO46243.1	77 kDa	678	guanosine tetraphosphate metabolic process
567	GntR family transcriptional regulator [Pseudohongiella spirulinae]	ALO46267.1	31 kDa	trehalose biosynthetic process
484	Cobyric acid synthase [Pseudohongiella spirulinae]	ALO46318.1	29 kDa			hydrolase activity
582	endonuclease III [Pseudohongiella spirulinae]	ALO46353.1	24 kDa	base-excision repair [GO:0006284]			4 iron, 4 sulfur cluster binding [GO:0051539]; class I DNA-(apurinic or apyrimidinic site) endonuclease activity [GO:0140078]; DNA binding [GO:0003677]; DNA N-glycosylase activity [GO:0019104]; endonuclease activity [GO:0004519]; metal ion binding [GO:0046872]; base-excision repair [GO:0006284]
149	hypothetical protein PS2015_1718 [Pseudohongiella spirulinae]	ALO46369.1	58 kDa	peptidyl-tyrosine sulfation			protein-tyrosine sulfotransferase activity; peptidyl-tyrosine sulfation
503	Methylamine utilization protein MauE [Pseudohongiella spirulinae]	ALO46371.1	19 kDa	methylamine metabolic process	integral component of membrane; plasma membrane		integral component of membrane; plasma membrane; methylamine metabolic process
649	tyrosine protein kinase [Pseudohongiella spirulinae]	ALO46420.1	85 kDa	extracellular polysaccharide biosynthetic process; lipopolysaccharide biosynthetic process	integral component of membrane; plasma membrane		integral component of membrane; plasma membrane; ATP binding; protein tyrosine kinase activity; extracellular polysaccharide biosynthetic process; lipopolysaccharide biosynthetic process
490	chromosome segregation protein SMC [Pseudohongiella spirulinae]	ALO46433.1	133 kDa	chromosome condensation [GO:0030261]; DNA replication [GO:0006260]; sister chromatid cohesion [GO:0007062]	chromosome [GO:0005694]; cytoplasm [GO:0005737]		chromosome [GO:0005694]; cytoplasm [GO:0005737]; ATP binding [GO:0005524]; DNA binding [GO:0003677]; chromosome condensation [GO:0030261]; DNA replication [GO:0006260]; sister chromatid cohesion [GO:0007062]
351	transcription-repair coupling factor [Pseudohongiella spirulinae]	ALO46521.1	130 kDa	regulation of transcription, DNA-templated [GO:0006355]; transcription-coupled nucleotide-excision repair, DNA damage recognition [GO:0000716]		cytoplasm [GO:0005737]	cytoplasm [GO:0005737]; ATP binding [GO:0005524]; damaged DNA binding [GO:0003684]; helicase activity [GO:0004386]; regulation of transcription, DNA-templated [GO:0006355]; transcription-coupled nucleotide-excision repair, DNA damage recognition [GO:0000716]
163	Glutamine--tRNA ligase [Pseudohongiella spirulinae]	ALO46529.1	66 kDa	glutaminyl-tRNA aminoacylation; glutamyl-tRNA aminoacylation	cytoplasm		cytoplasm; ATP binding; glutamine-tRNA ligase activity; glutaminyl-tRNA aminoacylation; glutamyl-tRNA aminoacylation
326	bifunctional aconitate hydratase 2/2-methylisocitrate dehydratase [Pseudohongiella spirulinae]	ALO46533.1	94 kDa	tricarboxylic acid cycle [GO:0006099]	cytosol [GO:0005829]		cytosol [GO:0005829]; 2-methylisocitrate dehydratase activity [GO:0047456]; 4 iron, 4 sulfur cluster binding [GO:0051539]; aconitate hydratase activity [GO:0003994]; citrate dehydratase activity [GO:0047780]; metal ion binding [GO:0046872]; RNA binding [GO:0003723]; tricarboxylic acid cycle [GO:0006099]
530	aspartyl-tRNA synthetase [Pseudohongiella spirulinae]	ALO46628.1	66 kDa	aspartyl-tRNA aminoacylation [GO:0006422]	cytoplasm [GO:0005737]		cytoplasm [GO:0005737]; aspartate-tRNA ligase activity [GO:0004815]; aspartate-tRNA(Asn) ligase activity [GO:0050560]; ATP binding [GO:0005524]; nucleic acid binding [GO:0003676]; aspartyl-tRNA aminoacylation [GO:0006422]
524	Phosphoenolpyruvate synthase [Pseudohongiella spirulinae]	ALO46673.1	95 kDa	gluconeogenesis; pyruvate metabolic process		ATP binding; pyruvate, water dikinase activity	ATP binding; kinase activity
420	Cation/multidrug efflux pump [Pseudohongiella spirulinae]	ALO46677.1	115 kDa		integral component of membrane [GO:0016021]	transmembrane transporter activity	integral component of membrane [GO:0016021]; transmembrane transporter activity [GO:0022857]
90	hypothetical protein PS2015_2044 [Pseudohongiella spirulinae]	ALO46683.1	124 kDa		cell outer membrane		cell outer membrane
566	hypothetical protein PS2015_2046 [Pseudohongiella spirulinae]	ALO46685.1	27 kDa	ceramide metabolic process		hydrolase activity, acting on carbon-nitrogen (but not peptide) bonds, in linear amides
375	Nitroreductase [Pseudohongiella spirulinae]	ALO46692.1	21 kDa			oxidoreductase activity	oxidoreductase activity
423	UDP-N-acetylglucosamine--N-acetylmuramyl-(pentapeptide) pyrophosphoryl-undecaprenol N-acetylglucosamine transferase [Pseudohongiella spirulinae]	ALO46930.1	39 kDa	carbohydrate metabolic process [GO:0005975]; cell cycle [GO:0007049]; cell division [GO:0051301]; cell wall organization [GO:0071555]; lipid glycosylation [GO:0030259]; peptidoglycan biosynthetic process [GO:0009252]; regulation of cell shape [GO:0008360]	plasma membrane [GO:0005886]		plasma membrane [GO:0005886]; UDP-N-acetyl-D-glucosamine:N-acetylmuramoyl-L-alanyl-D-glutamyl-meso-2,6-diaminopimelyl-D-alanyl-D-alanine-diphosphoundecaprenol 4-beta-N-acetylglucosaminlytransferase activity [GO:0051991]; undecaprenyldiphospho-muramoylpentapeptide beta-N-acetylglucosaminyltransferase activity [GO:0050511]; carbohydrate metabolic process [GO:0005975]; cell cycle [GO:0007049]; cell …
568	UDP-N-acetylmuramoyl-L-alanyl-D-glutamate--2,6-diaminopimelate ligase [Pseudohongiella spirulinae]	ALO46935.1	56 kDa	cell cycle [GO:0007049]; cell division [GO:0051301]; cell wall organization [GO:0071555]; peptidoglycan biosynthetic process [GO:0009252]; regulation of cell shape [GO:0008360]	cytoplasm [GO:0005737]		cytoplasm [GO:0005737]; ATP binding [GO:0005524]; magnesium ion binding [GO:0000287]; tetrahydrofolylpolyglutamate synthase activity [GO:0004326]; UDP-N-acetylmuramoylalanyl-D-glutamate-2,6-diaminopimelate ligase activity [GO:0008765]; cell cycle [GO:0007049]; cell division [GO:0051301]; cell wall organization [GO:0071555]; peptidoglycan biosynthetic process [GO:0009252]; regulation of cell shape…
323	excinuclease ABC subunit A [Pseudohongiella spirulinae]	ALO47016.1	104 kDa	nucleotide-excision repair [GO:0006289]; SOS response [GO:0009432]		cytoplasm [GO:0005737]; excinuclease repair complex [GO:0009380]	cytoplasm [GO:0005737]; excinuclease repair complex [GO:0009380]; ATP binding [GO:0005524]; ATPase activity [GO:0016887]; DNA binding [GO:0003677]; excinuclease ABC activity [GO:0009381]; zinc ion binding [GO:0008270]; nucleotide-excision repair [GO:0006289]; SOS response [GO:0009432]
344	hypothetical protein PS2015_2397 [Pseudohongiella spirulinae]	ALO47031.1	53 kDa	protein secretion by the type II secretion system [GO:0015628]	plasma membrane [GO:0005886]; type II protein secretion system complex [GO:0015627]		plasma membrane [GO:0005886]; type II protein secretion system complex [GO:0015627]; ATP binding [GO:0005524]; protein secretion by the type II secretion system [GO:0015628]
653	50S ribosomal protein L6 [Pseudohongiella spirulinae]	ALO47074.1	19 kDa	translation [GO:0006412]	ribosome [GO:0005840]		ribosome [GO:0005840]; rRNA binding [GO:0019843]; structural constituent of ribosome [GO:0003735]; translation [GO:0006412]
318	Elongation factor G 1 [Pseudohongiella spirulinae]	ALO47092.1	77 kDa	698		cytoplasm	GTPase activity; GTP binding; translation elongation factor activity
474	hypothetical protein PS2015_2472 [Pseudohongiella spirulinae]	ALO47106.1	66 kDa	cell redox homeostasis; cellular response to oxidative stress		electron transfer activity; heme binding; metal ion binding; thioredoxin peroxidase activity	antioxidant activity [GO:0016209]; oxidoreductase activity, acting on paired donors, with incorporation or reduction of molecular oxygen, reduced ascorbate as one donor, and incorporation of one atom of oxygen [GO:0016715]
432	hypothetical protein PS2015_2475 [Pseudohongiella spirulinae]	ALO47109.1	43 kDa	carbohydrate metabolic process; peptide metabolic process	metal ion binding; peptidylamidoglycolate lyase activity
228	Chaperone protein DnaK [Pseudohongiella spirulinae]	ALO47131.1	69 kDa	protein folding			ATP binding; unfolded protein binding; protein folding
386	Protein GrpE [Pseudohongiella spirulinae]	ALO47132.1	23 kDa	protein folding [GO:0006457]		cytoplasm [GO:0005737]	cytoplasm [GO:0005737]; adenyl-nucleotide exchange factor activity [GO:0000774]; chaperone binding [GO:0051087]; protein homodimerization activity [GO:0042803]; protein folding [GO:0006457]
488	hypothetical protein PS2015_2560 [Pseudohongiella spirulinae]	ALO47194.1	70 kDa	positive regulation of transcription, DNA-templated	integral component of membrane [GO:0016021]	DNA binding; FMN binding; iron-sulfur cluster binding; metal ion binding	integral component of membrane [GO:0016021]; FMN binding [GO:0010181]; iron-sulfur cluster binding [GO:0051536]; metal ion binding [GO:0046872]
66	carbamoyl phosphate synthase large subunit [Pseudohongiella spirulinae]	ALO47299.1	117 kDa	'de novo' UMP biosynthetic process; arginine biosynthetic process			ATP binding; carbamoyl-phosphate synthase (glutamine-hydrolyzing) activity; metal ion binding; 'de novo' UMP biosynthetic process; arginine biosynthetic process
284	ATP-dependent zinc metalloprotease FtsH [Pseudohongiella spirulinae]	ALO47371.1	69 kDa	protein catabolic process [GO:0030163]		integral component of membrane [GO:0016021]; plasma membrane [GO:0005886]	integral component of membrane [GO:0016021]; plasma membrane [GO:0005886]; ATP binding [GO:0005524]; ATP-dependent peptidase activity [GO:0004176]; metalloendopeptidase activity [GO:0004222]; zinc ion binding [GO:0008270]; protein catabolic process [GO:0030163]
321	DNA primase [Pseudohongiella spirulinae]	ALO47378.1	68 kDa	605	DNA replication, synthesis of RNA primer	primosome complex	DNA binding; DNA primase activity; zinc ion binding
397	alpha/beta hydrolase [Pseudohongiella spirulinae]	ALO47582.1	39 kDa	cellular lipid metabolic process; medium-chain fatty acid biosynthetic process; medium-chain fatty acid catabolic process		acetylesterase activity; acylglycerol lipase activity; short-chain carboxylesterase activity	hydrolase activity [GO:0016787]
365	hypothetical protein PS2015_2972 [Pseudohongiella spirulinae]	ALO47599.1	37 kDa	DNA replication initiation [GO:0006270]; regulation of DNA replication [GO:0006275]; transposition, DNA-mediated [GO:0006313]			ATP binding [GO:0005524]; sequence-specific DNA binding [GO:0043565]; transposase activity [GO:0004803]; DNA replication initiation [GO:0006270]; regulation of DNA replication [GO:0006275]; transposition, DNA-mediated [GO:0006313]
414	Type II restriction endonuclease [Pseudohongiella spirulinae]	ALO47614.1	48 kDa	DNA restriction-modification system [GO:0009307]			DNA binding [GO:0003677]; type II site-specific deoxyribonuclease activity [GO:0009036]; DNA restriction-modification system [GO:0009307]
434	DNA mismatch repair protein MutL [Arthrospira platensis YZ]	AMW26778.1	65 kDa	mismatch repair
471	hypothetical protein AP285_01110 [Arthrospira platensis YZ]	AMW26801.1	78 kDa	proteasome-mediated ubiquitin-dependent protein catabolic process		ubiquitin binding
356	hypothetical protein AP285_05915 [Arthrospira platensis YZ]	AMW27573.1 (+7)	7 kDa	transmembrane transport		transmembrane transporter activity
611	hypothetical protein AP285_11495 [Arthrospira platensis YZ]	AMW28500.1 (+8)	73 kDa	protein glycosylation		metal ion binding; oligosaccharyl transferase activity
394	restriction endonuclease subunit R [Arthrospira platensis YZ]	AMW28956.1	89 kDa	DNA modification	ATP binding; DNA binding; type I site-specific deoxyribonuclease activity
557	serine/threonine protein kinase [Arthrospira platensis YZ]	AMW29926.1	69 kDa	signal transduction
418	DNA polymerase [Arthrospira platensis YZ]	AMW30968.1	44 kDa	cell division		endonuclease activity; nucleic acid binding; RNA-directed DNA polymerase activity
591	hypothetical protein AP285_29220 [Arthrospira platensis YZ]	AMW31391.1	24 kDa		ameloblast differentiation; amelogenesis; biomineral tissue development; branching involved in ureteric bud morphogenesis; cellular response to cell-matrix adhesion; connective tissue development; dentinogenesis; endochondral bone morphogenesis; gene expression involved in extracellular matrix organization; lung morphogenesis; mandibular condyle articular cartilage development; mesenchymal to epi…		collagen binding
298	protein of function [Limnospira indica PCC 8005]	CDM92508.1	36 kDa	microtubule-based movement	microtubule motor activity
534	conserved hypothetical protein [Limnospira indica PCC 8005]	CDM94031.1 (+10)	40 kDa	cellular response to UV; histone glutamine methylation; negative regulation of transcription by RNA polymerase II; N-terminal peptidyl-lysine acetylation; positive regulation of transcription by RNA polymerase II; positive regulation of transforming growth factor beta receptor signaling pathway; protein destabilization; rhythmic process		chromatin binding; damaged DNA binding; histone acetyltransferase activity; MRF binding; p53 binding; RNA polymerase II transcription factor binding; transcription coactivator activity; transcription corepressor activity; zinc ion binding
341	conserved hypothetical protein : [Limnospira indica PCC 8005]	CDM95413.1	175 kDa	translesion synthesis
601	hypothetical protein ARTHRO_41315 [Limnospira indica PCC 8005]	CDM96906.1	47 kDa	cAMP-mediated signaling; culmination involved in sorocarp development		phosphorelay sensor kinase activity
376	TPR repeat-containing protein [Arthrospira maxima CS-328]	EDZ92891.1	62 kDa	protein glycosylation		fucosyltransferase activity
658	serine/threonine protein kinase [Arthrospira maxima CS-328]	EDZ94485.1	70 kDa			ATP binding; protein serine/threonine kinase activity	ATP binding; protein serine/threonine kinase activity
361	Tetratricopeptide TPR_2 repeat protein [Arthrospira maxima CS-328]	EDZ95376.1	95 kDa	gibberellic acid mediated signaling pathway		ADP binding; transferase activity
136	endoribonuclease L-PSP [Arthrospira platensis C1]	EKD05820.1	42 kDa	organonitrogen compound catabolic process		catalytic activity
88	protein containing peptidase domain [Arthrospira platensis C1]	EKD05876.1	78 kDa	homophilic cell adhesion via plasma membrane adhesion molecules		calcium ion binding
461	precorrin-3B C17-methyltransferase [Arthrospira platensis C1]	EKD06011.1	52 kDa	cobalamin biosynthetic process [GO:0009236]; methylation [GO:0032259]			methyltransferase activity [GO:0008168]; cobalamin biosynthetic process [GO:0009236]; methylation [GO:0032259]
131	hypothetical protein SPLC1_S531570 [Arthrospira platensis C1]	EKD06564.1	4 kDa	hexose metabolic process		aldose 1-epimerase activity; carbohydrate binding
405	WD-40 repeat protein [Arthrospira platensis C1]	EKD07239.1	190 kDa	proteasome-mediated ubiquitin-dependent protein catabolic process		ubiquitin binding
52	hypothetical protein SPLC1_S411120 [Arthrospira platensis C1]	EKD07445.1	21 kDa	cilium assembly
191	glycosyl transferase family 2 [Arthrospira platensis C1]	EKD07734.1	241 kDa	protein O-linked glycosylation		transferase activity, transferring glycosyl groups	transferase activity
454	cobyrinic acid ac-diamide synthase [Arthrospira platensis C1]	EKD08222.1	39 kDa			hydrolase activity
621	hypothetical protein SPLC1_S201550 [Arthrospira platensis C1]	EKD08754.1	12 kDa			endonuclease activity
227	adenylate/guanylate cyclase with GAF and PAS/PAC sensor [Arthrospira platensis C1]	EKD09005.1	196 kDa	cyclic nucleotide biosynthetic process; intracellular signal transduction			ATP binding; protein kinase activity; cyclic nucleotide biosynthetic process; intracellular signal transduction
147	RNA polymerase sigma 70 subunit RpoD family [Arthrospira platensis C1]	EKD09207.1	47 kDa	DNA-templated transcription, initiation			DNA binding; DNA-binding transcription factor activity; sigma factor activity; DNA-templated transcription, initiation
221	glycosyl transferase group 1 [Arthrospira platensis C1]	EKD09731.1	211 kDa	methylation		methyltransferase activity	transferase activity
307	hypothetical protein SPLC1_S130310 [Arthrospira platensis C1]	EKD09794.1	95 kDa	mRNA processing	ubiquitin protein ligase activity	integral component of membrane [GO:0016021]	integral component of membrane [GO:0016021]
436	hydrogenase expression/formation protein HypD [Arthrospira platensis C1]	EKD10098.1	41 kDa	protein maturation	4 iron, 4 sulfur cluster binding; carbon monoxide binding; iron ion binding		metal ion binding [GO:0046872]
222	heat shock protein DnaJ domain protein [Arthrospira platensis C1]	EKD10387.1	33 kDa	protein maturation by iron-sulfur cluster transfer		ATPase activator activity; chaperone binding
612	transcription termination factor NusA [Arthrospira platensis C1]	EKD10398.1	47 kDa	DNA-templated transcription, termination [GO:0006353]; transcription antitermination [GO:0031564]	cytoplasm [GO:0005737]		cytoplasm [GO:0005737]; DNA-binding transcription factor activity [GO:0003700]; RNA binding [GO:0003723]; DNA-templated transcription, termination [GO:0006353]; transcription antitermination [GO:0031564]
322	hypothetical protein SPLC1_S030930 [Arthrospira platensis C1]	EKD11263.1	39 kDa	cell wall macromolecule catabolic process; peptidoglycan catabolic process		lysozyme activity
627	transposase IS605 OrfB family [Arthrospira platensis C1]	EKD11392.1	46 kDa	DNA recombination [GO:0006310]; transposition [GO:0032196]			DNA binding [GO:0003677]; DNA recombination [GO:0006310]; transposition [GO:0032196]
472	outer membrane adhesin like protein [Arthrospira platensis C1]	EKD11426.1	235 kDa	homophilic cell adhesion via plasma membrane adhesion molecules; pathogenesis	calcium ion binding; toxin activity		calcium ion binding [GO:0005509]
109	putative tetratricopeptide TPR_2 [Arthrospira platensis C1]	EKD11459.1	65 kDa	576			identical protein binding
521	hypothetical protein SPLC1_S032970 [Arthrospira platensis C1]	EKD11466.1	29 kDa
309	CRISPR-associated protein Crm2 family [Arthrospira platensis C1]	EKD11759.1	128 kDa	defense response to virus		metal ion binding; nucleotide binding; RNA binding
172	hypothetical protein NIES46_01380 [Arthrospira platensis NIES-46]	GCE92103.1	80 kDa	ion transport		transmembrane transporter activity
371	WD-40 repeat protein [Arthrospira platensis NIES-46]	GCE92190.1	129 kDa	tRNA wobble uridine modification
13	hypothetical protein NIES46_02740 [Arthrospira platensis NIES-46]	GCE92236.1	212 kDa				endopeptidase inhibitor activity
537	putative diguanylate cyclase [Arthrospira platensis NIES-46]	GCE92253.1	60 kDa	phosphorelay signal transduction system		ATP binding
297	SNF2 helicase homolog [Arthrospira platensis NIES-46]	GCE92273.1	120 kDa	SOS response	ATP binding
245	hypothetical protein NIES46_03550 [Arthrospira platensis NIES-46]	GCE92316.1	180 kDa	defense response		transmembrane signaling receptor activity
526	hypothetical protein NIES46_03680 [Arthrospira platensis NIES-46]	GCE92329.1	42 kDa	defense response to virus		lyase activity
392	hypothetical protein NIES46_03740 [Arthrospira platensis NIES-46]	GCE92335.1	65 kDa
288	hypothetical protein NIES46_03990 [Arthrospira platensis NIES-46]	GCE92360.1	51 kDa			kinase activity
609	hypothetical protein NIES46_04070 [Arthrospira platensis NIES-46]	GCE92368.1	87 kDa		cyclic nucleotide biosynthetic process; intracellular signal transduction
358	serine/threonine protein kinase [Arthrospira platensis NIES-46]	GCE92370.1	77 kDa			ATP binding; protein serine/threonine kinase activity
468	hypothetical protein NIES46_04420 [Arthrospira platensis NIES-46]	GCE92402.1	110 kDa	methylation	methyltransferase activity; nucleic acid binding
319	hypothetical protein NIES46_04580 [Arthrospira platensis NIES-46]	GCE92418.1	44 kDa	DNA synthesis involved in DNA repair; double-strand break repair	ATPase activity; ATP binding
390	hypothetical protein NIES46_04880 [Arthrospira platensis NIES-46]	GCE92448.1	19 kDa			structural molecule activity
538	hypothetical protein NIES46_05240 [Arthrospira platensis NIES-46]	GCE92484.1	18 kDa			DNA binding
499	adenylate cyclase [Arthrospira platensis NIES-46]	GCE92487.1	114 kDa	cyclic nucleotide biosynthetic process intracellular signal transduction
491	hypothetical protein NIES46_05600 [Arthrospira platensis NIES-46]	GCE92520.1	48 kDa			nucleotidyltransferase activity
599	hypothetical protein NIES46_06230 [Arthrospira platensis NIES-46]	GCE92583.1	27 kDa	methylation		methyltransferase activity
404	50S ribosomal protein L13 [Arthrospira platensis NIES-46]	GCE92614.1	17 kDa	translation
596	hypothetical protein NIES46_07520 [Arthrospira platensis NIES-46]	GCE92711.1	22 kDa	cell division
593	hypothetical protein NIES46_08070 [Arthrospira platensis NIES-46]	GCE92766.1	24 kDa				aspartic-type endopeptidase activity
429	hypothetical protein NIES46_08640 [Arthrospira platensis NIES-46]	GCE92821.1	36 kDa	signal transduction	3',5'-cyclic-nucleotide phosphodiesterase activity
451	hypothetical protein NIES46_08940 [Arthrospira platensis NIES-46]	GCE92851.1	96 kDa	integrin-mediated signaling pathway
410	hypothetical protein NIES46_09520 [Arthrospira platensis NIES-46]	GCE92904.1	58 kDa		polyphosphate metabolic process		polyphosphate:AMP phosphotransferase activity
584	seryl-tRNA synthetase [Arthrospira platensis NIES-46]	GCE92987.1	49 kDa	selenocysteine biosynthetic process selenocysteinyl-tRNA(Sec) biosynthetic process seryl-tRNA aminoacylation
158	pentapeptide repeat-containing protein [Arthrospira platensis NIES-46]	GCE93014.1	84 kDa
403	radical SAM domain protein [Arthrospira platensis NIES-46]	GCE93062.1	99 kDa			catalytic activity; iron-sulfur cluster binding
144	alpha/beta hydrolase fold protein [Arthrospira platensis NIES-46]	GCE93126.1	34 kDa			hydrolase activity
396	DNA gyrase B subunit [Arthrospira platensis NIES-46]	GCE93164.1	72 kDa	DNA-dependent DNA replication DNA topological change
145	hypothetical protein NIES46_12520 [Arthrospira platensis NIES-46]	GCE93203.1	189 kDa	iron-sulfur cluster assembly		ferric iron binding
150	putative ABC transporter ATP-binding protein [Arthrospira platensis NIES-46]	GCE93244.1	110 kDa	protein secretion by the type I secretion system		ATPase activity; ATPase-coupled transmembrane transporter activity; ATP binding; peptidase activity
310	hypothetical protein NIES46_13250 [Arthrospira platensis NIES-46]	GCE93275.1	77 kDa	cellular response to nitrogen starvation; plastoglobule organization; protein stabilization; regulation of tocopherol cyclase activity; response to high light intensity; response to photooxidative stress; response to red light; response to water deprivation		calcium ion binding
509	two-component hybrid sensor and regulator [Arthrospira platensis NIES-46]	GCE93280.1	119 kDa	regulation of transcription, DNA-templated		templated phosphorelay sensor kinase activity
411	6-phosphogluconate dehydrogenase [Arthrospira platensis NIES-46]	GCE93320.1	52 kDa	D-gluconate metabolic process pentose-phosphate shunt
155	hypothetical protein NIES46_13830 [Arthrospira platensis NIES-46]	GCE93333.1	44 kDa	methylation		methyltransferase activity
171	hypothetical protein NIES46_13880 [Arthrospira platensis NIES-46]	GCE93338.1	185 kDa	protein-chromophore linkage; regulation of transcription, DNA-templated		kinase activity
291	hypothetical protein NIES46_13980 [Arthrospira platensis NIES-46]	GCE93348.1	34 kDa	methylamine metabolic process
140	tyrosyl-tRNA synthetase [Arthrospira platensis NIES-46]	GCE93388.1	46 kDa	tyrosyl-tRNA aminoacylation
552	TPP-binding enzymes family protein [Arthrospira platensis NIES-46]	GCE93416.1	59 kDa	isoleucine biosynthetic process; valine biosynthetic process		acetolactate synthase activity; flavin adenine dinucleotide binding; magnesium ion binding; thiamine pyrophosphate binding
466	isoleucyl-tRNA synthetase [Arthrospira platensis NIES-46]	GCE93438.1	110 kDa	isoleucyl-tRNA aminoacylation
624	TPR domain protein [Arthrospira platensis NIES-46]	GCE93470.1	67 kDa	protein prenylation		protein prenyltransferase activity
108	hypothetical protein NIES46_15950 [Arthrospira platensis NIES-46]	GCE93544.1	8 kDa				phosphorelay sensor kinase activity
519	hypothetical protein NIES46_16090 [Arthrospira platensis NIES-46]	GCE93558.1	47 kDa	nucleoside metabolic process		catalytic activity
143	molecular chaperone DnaK [Arthrospira platensis NIES-46]	GCE93641.1	82 kDa	protein folding		ATP binding; unfolded protein binding
399	band 7 protein [Arthrospira platensis NIES-46]	GCE93654.1	57 kDa
531	hypothetical protein NIES46_17590 [Arthrospira platensis NIES-46]	GCE93707.1	33 kDa		cilium assembly; cortical actin cytoskeleton organization; endocytic recycling; endocytosis; endosomal transport; plasma membrane tubulation; positive regulation of endocytic recycling; positive regulation of myoblast fusion; protein localization to plasma membrane
151	ATP-dependent DNA helicase [Arthrospira platensis NIES-46]	GCE93709.1	85 kDa	DNA recombination; DNA repair; DNA replication; SOS response		3'-5' DNA helicase activity; ATP binding; DNA binding
456	hypothetical protein NIES46_18320 [Arthrospira platensis NIES-46]	GCE93780.1	48 kDa	DNA mediated transformation
607	DNA topoisomerase I [Arthrospira platensis NIES-46]	GCE93839.1	102 kDa	DNA topological change
422	reverse transcriptase homolog [Arthrospira platensis NIES-46]	GCE93947.1	67 kDa			endonuclease activity; nucleic acid binding; RNA-directed DNA polymerase activity
485	DNA mismatch repair protein MutS [Arthrospira platensis NIES-46]	GCE93984.1	98 kDa	mismatch repair
517	adenylate cyclase [Arthrospira platensis NIES-46]	GCE94186.1	134 kDa		cyclic nucleotide biosynthetic process protein-chromophore linkage
402	putative voltage-gated chloride channel [Arthrospira platensis NIES-46]	GCE94250.1	96 kDa	potassium ion transport	cation transmembrane transporter activity; voltage-gated chloride channel activity
628	two-component response regulator [Arthrospira platensis NIES-46]	GCE94252.1	88 kDa	phosphorelay signal transduction system regulation of transcription, DNA-templated
391	serine/threonine protein kinase containing TPR domain [Arthrospira platensis NIES-46]	GCE94284.1	87 kDa		ATP binding; protein serine/threonine kinase activity
346	TPR domain protein [Arthrospira platensis NIES-46]	GCE94368.1	188 kDa	signal transduction
439	imidazole glycerol phosphate synthase cyclase subunit HisF [Arthrospira platensis NIES-46]	GCE94464.1	28 kDa	histidine biosynthetic process
48	phycobilisome core-membrane linker polypeptide [Arthrospira platensis NIES-46]	GCE94488.1	102 kDa	photosynthesis protein-chromophore linkage
378	hypothetical protein NIES46_25580 [Arthrospira platensis NIES-46]	GCE94500.1	114 kDa	regulation of transcription, DNA-templated		DNA binding
342	alpha-amylase [Arthrospira platensis NIES-46]	GCE94563.1	57 kDa	carbohydrate metabolic process
638	urea ABC transporter ATP-binding protein [Arthrospira platensis NIES-46]	GCE94569.1	27 kDa			ATP binding
481	phosphate acetyltransferase [Arthrospira platensis NIES-46]	GCE94610.1	77 kDa	acetyl-CoA biosynthetic process
173	phosphoenolpyruvate synthase [Arthrospira platensis NIES-46]	GCE94615.1	93 kDa	pyruvate metabolic process gluconeogenesis
651	2Fe-2S ferredoxin [Arthrospira platensis NIES-46]	GCE94620.1	12 kDa	Electron transport
547	hypothetical protein NIES46_27100 [Arthrospira platensis NIES-46]	GCE94651.1	38 kDa			oxidoreductase activity
384	two-component hybrid histidine kinase [Arthrospira platensis NIES-46]	GCE94674.1	139 kDa	regulation of transcription, DNA-templated		phosphorelay sensor kinase activity
133	two-component hybrid histidine kinase [Arthrospira platensis NIES-46]	GCE94745.1	159 kDa	protein-chromophore linkage
311	hypothetical protein NIES46_28620 [Arthrospira platensis NIES-46]	GCE94802.1	72 kDa	tRNA methylation; tRNA wobble uridine modification	GTP binding
296	hypothetical protein NIES46_28700 [Arthrospira platensis NIES-46]	GCE94810.1	60 kDa	cell division
619	hypothetical protein NIES46_29800 [Arthrospira platensis NIES-46]	GCE94920.1	46 kDa	protein deubiquitination; spliceosomal complex assembly		thiol-dependent ubiquitin-specific protease activity; zinc ion binding
294	cyanobacterial phytochrome [Arthrospira platensis NIES-46]	GCE94922.1	96 kDa	detection of visible light Proprotein-chromophore linkage regulation of transcription, DNA-templated
312	carbamoyltransferase [Arthrospira platensis NIES-46]	GCE94942.1	73 kDa	biosynthetic process
350	hypothetical protein NIES46_30390 [Arthrospira platensis NIES-46]	GCE94979.1	103 kDa	protein O-linked glycosylation; RNA processing		transferase activity, transferring glycosyl groups
548	hypothetical protein NIES46_31040 [Arthrospira platensis NIES-46]	GCE95043.1	118 kDa	protein-chromophore linkage		phosphorelay sensor kinase activity
495	hypothetical protein NIES46_31110 [Arthrospira platensis NIES-46]	GCE95050.1	53 kDa	transposition, DNA-mediated
539	pyridine nucleotide-disulfide oxidoreductase domain protein [Arthrospira platensis NIES-46]	GCE95099.1	46 kDa			oxidoreductase activity
502	hypothetical protein NIES46_31890 [Arthrospira platensis NIES-46]	GCE95127.1	52 kDa			transmembrane transporter activity
498	cobyric acid synthase [Arthrospira platensis NIES-46]	GCE95132.1	54 kDa	cobalamin biosynthetic process glutamine metabolic process
640	glutamyl-tRNA(Gln) amidotransferase subunit A [Arthrospira platensis NIES-46]	GCE95143.1	52 kDa	translation
613	hypothetical protein NIES46_32140 [Arthrospira platensis NIES-46]	GCE95152.1	75 kDa	NAD biosynthetic process
452	leucine aminopeptidase [Arthrospira platensis NIES-46]	GCE95183.1	52 kDa	posttranscriptional regulation of gene expression	manganese ion binding; metalloaminopeptidase activity; mRNA binding
500	proline iminopeptidase [Arthrospira platensis NIES-46]	GCE95191.1	36 kDa			aminopeptidase activity
588	transglutaminase-like domain protein [Arthrospira platensis NIES-46]	GCE95263.1	118 kDa		cell division
505	WD-40 repeat protein [Arthrospira platensis NIES-46]	GCE95330.1	111 kDa	signal transduction		ADP binding; NAD(P)+ nucleosidase activity; NAD+ nucleotidase, cyclic ADP-ribose generating
92	GTP-binding protein LepA [Arthrospira platensis NIES-46]	GCE95372.1	67 kDa	translation		GTPase activity; GTP binding
381	hypothetical protein NIES46_35390 [Arthrospira platensis NIES-46]	GCE95474.1	76 kDa
549	two-component sensor histidine kinase [Arthrospira platensis NIES-46]	GCE95511.1	77 kDa	interstrand cross-link repair; maintenance of DNA repeat elements; meiotic mismatch repair; replication fork arrest		ATPase activity; ATP binding; four-way junction DNA binding; guanine/thymine mispair binding; single base insertion or deletion binding
445	hypothetical protein NIES46_36060 [Arthrospira platensis NIES-46]	GCE95540.1	85 kDa	protein-RNA complex remodeling; regulation of ribosomal subunit export from nucleus; ribosomal large subunit assembly; rRNA processing
165	geranylgeranyl hydrogenase [Arthrospira platensis NIES-46]	GCE95558.1	45 kDa	photosynthesis chlorophyll biosynthetic process
518	two-component sensor histidine kinase [Arthrospira platensis NIES-46]	GCE95584.1	73 kDa	regulation of transcription, DNA-templated
533	peptide deformylase [Arthrospira platensis NIES-46]	GCE95614.1	20 kDa	translation		metal ion binding; peptide deformylase activity
395	hypothetical protein NIES46_37260 [Arthrospira platensis NIES-46]	GCE95660.1	27 kDa	phosphate ion transport
83	Crm2 family CRISPR-associated protein [Arthrospira platensis NIES-46]	GCE95770.1	123 kDa	defense response to virus		metal ion binding; nucleotide binding; RNA binding
575	hypothetical protein NIES46_38780 [Arthrospira platensis NIES-46]	GCE95812.1	12 kDa	transmembrane transport
448	Crm2 family CRISPR-associated protein [Arthrospira platensis NIES-46]	GCE95897.1	56 kDa	defense response to virus		metal ion binding; nucleotide binding; RNA binding
540	hypothetical protein NIES46_40420 [Arthrospira platensis NIES-46]	GCE95975.1	50 kDa	DNA restriction-modification system		ATP binding; DNA binding; helicase activity; type I site-specific deoxyribonuclease activity
574	ATP-dependent Clp protease ATP-binding subunit ClpC [Arthrospira platensis NIES-46]	GCE95992.1	92 kDa	cellular response to heat; response to unfolded protein		ATPase activity; ATP binding
148	cell division control protein CDC48 homolog [Arthrospira platensis NIES-46]	GCE96021.1	67 kDa	cell division
280	LysR family transcriptional regulator [Arthrospira platensis NIES-46]	GCE96028.1	31 kDa	DNA replication	3'-5' exonuclease activity; DNA binding; DNA-binding transcription factor activity; DNA-directed DNA polymerase activity
635	hypothetical protein NIES46_40990 [Arthrospira platensis NIES-46]	GCE96032.1	113 kDa	protein O-linked glycosylation		protein O-GlcNAc transferase activity
482	putative peptidase [Arthrospira platensis NIES-46]	GCE96053.1	85 kDa	cell communication		serine-type endopeptidase activity
606	prephenate dehydrogenase [Arthrospira platensis NIES-46]	GCE96070.1	32 kDa	tyrosine biosynthetic process		prephenate dehydrogenase (NAD+) activity; prephenate dehydrogenase (NADP+) activity
541	type I restriction-modification system R subunit [Arthrospira platensis NIES-46]	GCE96111.1	117 kDa	DNA modification
457	HAD-superfamily hydrolase [Arthrospira platensis NIES-46]	GCE96129.1	27 kDa	carbohydrate metabolic process	beta-phosphoglucomutase activity; hydrolase activity; magnesium ion binding
660	hypothetical protein NIES46_42510 [Arthrospira platensis NIES-46]	GCE96183.1	92 kDa	homophilic cell adhesion via plasma membrane adhesion molecules		calcium ion binding; peptidase activity
446	two-component response regulator [Arthrospira platensis NIES-46]	GCE96189.1	24 kDa	phosphorelay signal transduction system regulation of transcription, DNA-templated
589	hypothetical protein NIES46_42910 [Arthrospira platensis NIES-46]	GCE96222.1	22 kDa		chromosome condensation; DNA replication; sister chromatid cohesion		ATP binding; DNA binding
504	1-pyrroline-5 carboxylate dehydrogenase [Arthrospira platensis NIES-46]	GCE96231.1	109 kDa	proline catabolic process to glutamate
355	hypothetical protein NIES46_43220 [Arthrospira platensis NIES-46]	GCE96253.1	47 kDa			transferase activity
614	hypothetical protein NIES46_43290 [Arthrospira platensis NIES-46]	GCE96260.1	52 kDa			transferase activity
546	putative ferrous iron transport protein A [Arthrospira platensis NIES-46]	GCE96268.1	24 kDa	iron ion homeostasis		ferrous iron transmembrane transporter activity; GTP binding; transition metal ion binding
464	hypothetical protein NIES46_43800 [Arthrospira platensis NIES-46]	GCE96311.1	58 kDa	signal transduction	GTP binding
348	two-component sensor histidine kinase [Arthrospira platensis NIES-46]	GCE96346.1	139 kDa	protein-chromophore linkage	phosphorelay sensor kinase activity
139	putative transposase [Arthrospira platensis NIES-46]	GCE96360.1	42 kDa	DNA recombination transposition
299	hypothetical protein NIES46_44690 [Arthrospira platensis NIES-46]	GCE96397.1	37 kDa	protein repair	metal ion binding; molybdopterin cofactor binding; oxidoreductase activity, acting on a sulfur group of donors, quinone or similar compound as acceptor
156	putative sulfotransferase [Arthrospira platensis NIES-46]	GCE96404.1	32 kDa			sulfotransferase activity
289	solanesyl diphosphate synthase [Arthrospira platensis NIES-46]	GCE96437.1	36 kDa	isoprenoid biosynthetic process
633	two-component sensor histidine kinase [Arthrospira platensis NIES-46]	GCE96452.1	123 kDa	regulation of transcription, DNA-templated		phosphorelay sensor kinase activity
610	putative ABC transporter permease protein [Arthrospira platensis NIES-46]	GCE96527.1	41 kDa	transmembrane transport
444	hypothetical protein NIES46_46130 [Arthrospira platensis NIES-46]	GCE96541.1	39 kDa	phosphorelay signal transduction system
132	hypothetical protein NIES46_46460 [Arthrospira platensis NIES-46]	GCE96574.1	38 kDa	protein ubiquitination
477	hypothetical protein NIES46_48480 [Arthrospira platensis NIES-46]	GCE96775.1	85 kDa	metabolic process		hydrolase activity, acting on glycosyl bonds
595	glycogen synthase [Arthrospira platensis NIES-46]	GCE96823.1	55 kDa	glycogen biosynthetic process
542	hypothetical protein NIES3787_02280 [Microcystis aeruginosa NIES-3787]	GCL44552.1	20 kDa	peptide catabolic process		metallopeptidase activity; tripeptide aminopeptidase activity; zinc ion binding
602	putative glycosyl transferase [Microcystis aeruginosa NIES-3787]	GCL44933.1	42 kDa	374	polysaccharide biosynthetic process
608	adenine specific DNA methyltransferase [Microcystis aeruginosa NIES-3787]	GCL44962.1	118 kDa	DNA restriction-modification system		DNA binding; N-methyltransferase activity; site-specific DNA-methyltransferase (adenine-specific) activity	DNA binding [GO:0003677]; N-methyltransferase activity [GO:0008170]; site-specific DNA-methyltransferase (adenine-specific) activity [GO:0009007]
419	protein-export membrane protein SecD [Microcystis aeruginosa NIES-3787]	GCL45216.1	50 kDa	intracellular protein transmembrane transport; protein targeting; protein transport by the Sec complex	integral component of membrane; plasma membrane		integral component of membrane; plasma membrane; P-P-bond-hydrolysis-driven protein transmembrane transporter activity; intracellular protein transmembrane transport; protein targeting; protein transport by the Sec complex
416	putative glutathione S-transferase [Microcystis aeruginosa NIES-3787]	GCL45761.1 (+1)	11 kDa	transmembrane transport			transferase activity
562	heat shock protein DnaJ-like [Microcystis aeruginosa NIES-3787]	GCL46121.1	23 kDa	posttranslational protein targeting to membrane, translocation
367	hypothetical protein NIES3787_23680 [Microcystis aeruginosa NIES-3787]	GCL46670.1	46 kDa	DNA repair	ATPase activity; ATP binding; single-stranded DNA binding		ATP binding [GO:0005524]; ATPase activity [GO:0016887]
654	hypothetical protein NIES3787_26490 [Microcystis aeruginosa NIES-3787]	GCL46949.1	42 kDa			endonuclease activity; nucleic acid binding; RNA-directed DNA polymerase activity
153	SMP-30/Gluconolaconase/LRE domain protein [Microcystis aeruginosa NIES-3787]	GCL48436.1	22 kDa	carbohydrate utilization		levansucrase activity
167	multidrug efflux transporter [Microcystis aeruginosa NIES-3804]	GCL48484.1	111 kDa		integral component of membrane	transmembrane transporter activity	integral component of membrane; transmembrane transporter activity
494	transposase [Microcystis aeruginosa NIES-3804]	GCL48505.1	23 kDa	DNA recombination [GO:0006310]; transposition [GO:0032196]			DNA binding [GO:0003677]; DNA recombination [GO:0006310]; transposition [GO:0032196]
425	hypothetical protein NIES3804_00640 [Microcystis aeruginosa NIES-3804]	GCL48514.1	48 kDa			serine-type endopeptidase inhibitor activity
437	transposase [Microcystis aeruginosa NIES-3804]	GCL48555.1	30 kDa	DNA recombination [GO:0006310]; transposition [GO:0032196]			DNA binding [GO:0003677]; DNA recombination [GO:0006310]; transposition [GO:0032196]
331	GTP-binding protein [Microcystis aeruginosa NIES-3804]	GCL48566.1	61 kDa		GTPase activity; GTP binding; metal ion binding	cytoplasm [GO:0005737]	cytoplasm [GO:0005737]; GTP binding [GO:0005525]; GTPase activity [GO:0003924]; metal ion binding [GO:0046872]
636	dihydrodipicolinate reductase [Microcystis aeruginosa NIES-3804]	GCL48572.1	30 kDa	276	diaminopimelate biosynthetic process; lysine biosynthetic process via diaminopimelate	cytoplasm
329	glucose 6-phosphate dehydrogenase [Microcystis aeruginosa NIES-3804]	GCL48597.1	58 kDa	glucose metabolic process [GO:0006006]; pentose-phosphate shunt [GO:0006098]			glucose-6-phosphate dehydrogenase activity [GO:0004345]; NADP binding [GO:0050661]; glucose metabolic process [GO:0006006]; pentose-phosphate shunt [GO:0006098]
618	hypothetical protein NIES3804_01490 [Microcystis aeruginosa NIES-3804]	GCL48598.1	43 kDa	metabolic process		cellulase activity
450	hypothetical protein NIES3804_02180 [Microcystis aeruginosa NIES-3804]	GCL48667.1	74 kDa	signal transduction			ATP binding [GO:0005524]; protein kinase activity [GO:0004672]
179	sulfate adenylyltransferase [Microcystis aeruginosa NIES-3804]	GCL48737.1	44 kDa	hydrogen sulfide biosynthetic process; sulfate assimilation			ATP binding; sulfate adenylyltransferase (ATP) activity; hydrogen sulfide biosynthetic process; sulfate assimilation
569	lipopolysaccharide biosynthesis protein [Microcystis aeruginosa NIES-3804]	GCL48792.1	80 kDa	extracellular polysaccharide biosynthetic process; lipopolysaccharide biosynthetic process	integral component of membrane; plasma membrane		integral component of membrane; plasma membrane; ATP binding; protein tyrosine kinase activity; extracellular polysaccharide biosynthetic process; lipopolysaccharide biosynthetic process
478	O-methyltransferase family 2 [Microcystis aeruginosa NIES-3804]	GCL48917.1	39 kDa	methylation [GO:0032259]			O-methyltransferase activity [GO:0008171]; methylation [GO:0032259]
506	3-phosphoshikimate 1-carboxyvinyltransferase [Microcystis aeruginosa NIES-3804]	GCL48934.1	48 kDa	aromatic amino acid family biosynthetic process; chorismate biosynthetic process	cytoplasm		cytoplasm; 3-phosphoshikimate 1-carboxyvinyltransferase activity; aromatic amino acid family biosynthetic process; chorismate biosynthetic process
480	putative helicase [Microcystis aeruginosa NIES-3804]	GCL49010.1	130 kDa	SOS response		ATP binding; helicase activity	helicase activity [GO:0004386]
475	type 2 NADH dehydrogenase [Microcystis aeruginosa NIES-3804]	GCL49031.1	47 kDa	aerobic electron transport chain; phylloquinone biosynthetic process		NAD(P)H dehydrogenase (quinone) activity	oxidoreductase activity [GO:0016491]
652	hypothetical protein NIES3804_05880 [Microcystis aeruginosa NIES-3804]	GCL49037.1	58 kDa	polyphosphate metabolic process [GO:0006797]			polyphosphate:AMP phosphotransferase activity [GO:0043751]; polyphosphate metabolic process [GO:0006797]
586	hypothetical protein NIES3804_06950 [Microcystis aeruginosa NIES-3804]	GCL49141.1	18 kDa	DNA integration; transposition		nucleic acid binding
328	hypothetical protein NIES3804_08230 [Microcystis aeruginosa NIES-3804]	GCL49269.1	111 kDa	cell adhesion	carbohydrate binding
489	hypothetical protein NIES3804_08290 [Microcystis aeruginosa NIES-3804]	GCL49275.1	18 kDa	tissue regeneration		protein disulfide oxidoreductase activity
424	DNA polymerase III alpha subunit [Microcystis aeruginosa NIES-3804]	GCL49341.1	50 kDa	DNA replication [GO:0006260]			3'-5' exonuclease activity [GO:0008408]; nucleic acid binding [GO:0003676]; DNA replication [GO:0006260]
473	membrane-fusion protein [Microcystis aeruginosa NIES-3804]	GCL49355.1	52 kDa		membrane [GO:0016020]	transmembrane transporter activity	membrane [GO:0016020]; transmembrane transporter activity [GO:0022857]
511	two-component sensor histidine kinase [Microcystis aeruginosa NIES-3804]	GCL49368.1	33 kDa	phosphorelay signal transduction system [GO:0000160]			kinase activity [GO:0016301]; phosphorelay signal transduction system [GO:0000160]
352	hypothetical protein NIES3804_09600 [Microcystis aeruginosa NIES-3804]	GCL49406.1	84 kDa	metabolic process		hydrolase activity, acting on glycosyl bonds
364	phosphate transport ATP-binding protein [Microcystis aeruginosa NIES-3804]	GCL49431.1	30 kDa	Phosphate transport		plasma membrane [GO:0005886]	plasma membrane [GO:0005886]; ATP binding [GO:0005524]; ATPase activity [GO:0016887]; ATPase-coupled phosphate ion transmembrane transporter activity [GO:0015415]; inorganic phosphate transmembrane transporter activity [GO:0005315]
130	tetratricopeptide repeat protein [Microcystis aeruginosa NIES-3804]	GCL49495.1	88 kDa	gibberellic acid mediated signaling pathway		transferase activity
579	triosephosphate isomerase [Microcystis aeruginosa NIES-3804]	GCL49505.1	25 kDa	gluconeogenesis [GO:0006094]; glycolytic process [GO:0006096]	cytoplasm [GO:0005737]		cytoplasm [GO:0005737]; triose-phosphate isomerase activity [GO:0004807]; gluconeogenesis [GO:0006094]; glycolytic process [GO:0006096]
587	phosphoenolpyruvate synthase [Microcystis aeruginosa NIES-3804]	GCL49615.1	90 kDa	gluconeogenesis [GO:0006094]; pyruvate metabolic process [GO:0006090]			ATP binding [GO:0005524]; metal ion binding [GO:0046872]; pyruvate, water dikinase activity [GO:0008986]; gluconeogenesis [GO:0006094]; pyruvate metabolic process [GO:0006090]
644	hypothetical protein NIES3804_11780 [Microcystis aeruginosa NIES-3804]	GCL49622.1	24 kDa
496	hypothetical protein NIES3804_12810 [Microcystis aeruginosa NIES-3804]	GCL49725.1	78 kDa	DNA repair		catalytic activity
493	heat shock protein DnaJ-like [Microcystis aeruginosa NIES-3804]	GCL49811.1	83 kDa	cell division
91	glycine dehydrogenase [Microcystis aeruginosa NIES-3804]	GCL49853.1	109 kDa	glycine decarboxylation via glycine cleavage system			glycine dehydrogenase (decarboxylating) activity; glycine decarboxylation via glycine cleavage system
213	putative pyroglutamyl-peptidase [Microcystis aeruginosa NIES-3804]	GCL49956.1	18 kDa			pyroglutamyl-peptidase activity	cysteine-type peptidase activity
47	hypothetical protein NIES3804_15180 [Microcystis aeruginosa NIES-3804]	GCL49958.1	33 kDa	cell division	integral component of membrane	integral component of membrane
507	adenine specific DNA methyltransferase [Microcystis aeruginosa NIES-3804]	GCL49992.1	131 kDa	DNA methylation [GO:0006306]			DNA binding [GO:0003677]; N-methyltransferase activity [GO:0008170]; DNA methylation [GO:0006306]
427	DNA mismatch repair protein [Microcystis aeruginosa NIES-3804]	GCL50140.1	98 kDa	mismatch repair [GO:0006298]			ATP binding [GO:0005524]; damaged DNA binding [GO:0003684]; mismatched DNA binding [GO:0030983]; mismatch repair [GO:0006298]
440	glutamate 5-kinase [Microcystis aeruginosa NIES-3804]	GCL50142.1	41 kDa	L-proline biosynthetic process [GO:0055129]		cytoplasm [GO:0005737]	cytoplasm [GO:0005737]; ATP binding [GO:0005524]; glutamate 5-kinase activity [GO:0004349]; RNA binding [GO:0003723]; L-proline biosynthetic process [GO:0055129]
388	hypothetical protein NIES3804_17270 [Microcystis aeruginosa NIES-3804]	GCL50164.1	123 kDa	microtubule-based process		GTP binding
382	RNA polymerase beta prime subunit [Microcystis aeruginosa NIES-3804]	GCL50187.1	148 kDa	transcription, DNA-templated [GO:0006351]			DNA binding [GO:0003677]; DNA-directed 5'-3' RNA polymerase activity [GO:0003899]; zinc ion binding [GO:0008270]; transcription, DNA-templated [GO:0006351]
379	hypothetical protein NIES3804_17870 [Microcystis aeruginosa NIES-3804]	GCL50220.1	134 kDa	lipid transport; lipoprotein metabolic process	DNA-directed 5'-3' RNA polymerase activity; lipid binding
164	excinuclease ABC subunit A [Microcystis aeruginosa NIES-3804]	GCL50246.1	106 kDa	SOS response nucleotide-excision repair	nucleotide-excision repair; SOS response		cytoplasm; excinuclease repair complex
393	chromosome segregation protein [Microcystis aeruginosa NIES-3804]	GCL50272.1	134 kDa	chromosome condensation [GO:0030261]; DNA replication [GO:0006260]; sister chromatid cohesion [GO:0007062]		chromosome [GO:0005694]; cytoplasm [GO:0005737]	chromosome [GO:0005694]; cytoplasm [GO:0005737]; ATP binding [GO:0005524]; DNA binding [GO:0003677]; chromosome condensation [GO:0030261]; DNA replication [GO:0006260]; sister chromatid cohesion [GO:0007062]
369	hypothetical protein NIES3804_18440 [Microcystis aeruginosa NIES-3804]	GCL50277.1	102 kDa	cell division
590	hypothetical protein NIES3804_19230 [Microcystis aeruginosa NIES-3804]	GCL50356.1	69 kDa	base-excision repair, DNA ligation		DNA ligase (NAD+) activity
122	WD-repeat protein Hat [Microcystis aeruginosa NIES-3804]	GCL50397.1	125 kDa	1.108	peptidoglycan catabolic process		N-acetylmuramoyl-L-alanine amidase activity
527	putative DNA helicase [Microcystis aeruginosa NIES-3804]	GCL50548.1	87 kDa	DNA repair; recombinational repair		3'-5' DNA helicase activity; ATP binding; DNA binding	ATP binding [GO:0005524]; DNA binding [GO:0003677]; DNA helicase activity [GO:0003678]
487	heat shock protein 40 [Microcystis aeruginosa NIES-3804]	GCL50711.1	33 kDa	protein folding [GO:0006457]			unfolded protein binding [GO:0051082]; protein folding [GO:0006457]
168	exonuclease SbcC homolog [Microcystis aeruginosa NIES-3804]	GCL50732.1	117 kDa	DNA recombination; DNA replication			ATP binding; endonuclease activity; exonuclease activity; DNA recombination; DNA replication
248	single-strand-DNA-specific exonuclease RecJ [Microcystis aeruginosa NIES-3804]	GCL50734.1	87 kDa	DNA recombination; DNA repair			5'-3' exonuclease activity; nucleic acid binding; DNA recombination; DNA repair
431	ribosomal protein S6 modification protein [Microcystis aeruginosa NIES-3804]	GCL50769.1	33 kDa	cellular protein modification process [GO:0006464]; translation [GO:0006412]			acid-amino acid ligase activity [GO:0016881]; ATP binding [GO:0005524]; metal ion binding [GO:0046872]; cellular protein modification process [GO:0006464]; translation [GO:0006412]
387	ABC-transporter ATP-binding protein [Microcystis aeruginosa NIES-3804]	GCL50795.1	73 kDa			ATPase activity; ATP binding; DNA binding	ATP binding [GO:0005524]; ATPase activity [GO:0016887]; DNA binding [GO:0003677]
154	60 kDa molecular chaperonin 2 [Microcystis aeruginosa NIES-3804]	GCL50796.1	59 kDa	protein refolding	cytoplasm		cytoplasm; ATP binding; unfolded protein binding; protein refolding
385	hypothetical protein NIES3804_23870 [Microcystis aeruginosa NIES-3804]	GCL50816.1	41 kDa	tRNA aminoacylation for protein translation	aspartate-tRNA ligase activity; ATP binding
250	hypothetical protein NIES3804_24430 [Microcystis aeruginosa NIES-3804]	GCL50870.1	147 kDa	purine nucleotide biosynthetic process	phosphoribosylaminoimidazolesuccinocarboxamide synthase activity
306	D-alanine--D-alanine ligase [Microcystis aeruginosa NIES-3804]	GCL50871.1	39 kDa	cell wall organization; peptidoglycan biosynthetic process; regulation of cell shape	cytoplasm		cytoplasm; ATP binding; D-alanine-D-alanine ligase activity; metal ion binding; cell wall organization; peptidoglycan biosynthetic process; regulation of cell shape
550	GTP-binding protein [Microcystis aeruginosa NIES-3804]	GCL50889.1	37 kDa	ribosome biogenesis [GO:0042254]	cytoplasm [GO:0005737]		cytoplasm [GO:0005737]; GTP binding [GO:0005525]; GTPase activity [GO:0003924]; magnesium ion binding [GO:0000287]; ribosome biogenesis [GO:0042254]
61	hypothetical protein NIES3804_25050 [Microcystis aeruginosa NIES-3804]	GCL50932.1	35 kDa	methylation	methylation	integral component of membrane	methyltransferase activity
377	protein-tyrosine kinase [Microcystis aeruginosa NIES-3804]	GCL50957.1	86 kDa	extracellular polysaccharide biosynthetic process [GO:0045226]; lipopolysaccharide biosynthetic process [GO:0009103]	integral component of membrane [GO:0016021]; plasma membrane [GO:0005886]		integral component of membrane [GO:0016021]; plasma membrane [GO:0005886]; ATP binding [GO:0005524]; protein tyrosine kinase activity [GO:0004713]; extracellular polysaccharide biosynthetic process [GO:0045226]; lipopolysaccharide biosynthetic process [GO:0009103]
508	hypothetical protein NIES3804_25390 [Microcystis aeruginosa NIES-3804]	GCL50966.1	24 kDa	actin filament capping		actin binding; calcium ion binding; calmodulin binding
142	arginyl-tRNA-synthetase [Microcystis aeruginosa NIES-3804]	GCL50970.1	66 kDa	arginyl-tRNA aminoacylation	cytoplasm		cytoplasm; arginine-tRNA ligase activity; ATP binding; arginyl-tRNA aminoacylation
124	ferrous iron transport protein B [Microcystis aeruginosa NIES-3804]	GCL50992.1	85 kDa	774	iron ion homeostasis	integral component of membrane; plasma membrane
152	AAA famiry ATPase central region [Microcystis aeruginosa NIES-3804]	GCL51032.1	57 kDa	cell division		ATPase activity; ATP binding	ATP binding; ATPase activity
428	hypothetical protein NIES3804_26320 [Microcystis aeruginosa NIES-3804]	GCL51057.1	12 kDa	modulation by virus of host PP1 activity; suppression by virus of host type I interferon-mediated signaling pathway
486	hypothetical protein NIES3804_26510 [Microcystis aeruginosa NIES-3804]	GCL51076.1	63 kDa	phosphorelay signal transduction system			phosphorelay signal transduction system
159	DNA repair protein RecN [Microcystis aeruginosa NIES-3804]	GCL51082.1	65 kDa	DNA recombination; DNA repair			ATP binding; DNA recombination; DNA repair
583	hypothetical protein NIES3804_26900 [Microcystis aeruginosa NIES-3804]	GCL51114.1	32 kDa	signal transduction
492	3-isopropylmalate dehydratase large subunit [Microcystis aeruginosa NIES-3804]	GCL51164.1	52 kDa	leucine biosynthetic process [GO:0009098]			3-isopropylmalate dehydratase activity [GO:0003861]; 4 iron, 4 sulfur cluster binding [GO:0051539]; metal ion binding [GO:0046872]; leucine biosynthetic process [GO:0009098]
324	hypothetical protein NIES3804_28050 [Microcystis aeruginosa NIES-3804]	GCL51228.1	56 kDa	cyclic nucleotide biosynthetic process; intracellular signal transduction
603	putative restriction enzyme [Microcystis aeruginosa NIES-3804]	GCL51295.1	138 kDa	cell division		copper ion binding; oxidoreductase activity	DNA binding [GO:0003677]; site-specific DNA-methyltransferase (adenine-specific) activity [GO:0009007]
642	cobalamin biosynthesis protein CobD [Microcystis aeruginosa NIES-3804]	GCL51402.1	36 kDa	cobalamin biosynthetic process [GO:0009236]	integral component of membrane [GO:0016021]; plasma membrane [GO:0005886]		integral component of membrane [GO:0016021]; plasma membrane [GO:0005886]; ATPase-coupled vitamin B12 transmembrane transporter activity [GO:0015420]; threonine-phosphate decarboxylase activity [GO:0048472]; cobalamin biosynthetic process [GO:0009236]
449	universal stress protein [Microcystis aeruginosa NIES-3804]	GCL51419.1	31 kDa
177	aldolase/epimerase [Microcystis aeruginosa NIES-3804]	GCL51432.1	23 kDa	L-methionine salvage from methylthioadenosine; L-methionine salvage from S-adenosylmethionine	cytoplasm		cytoplasm; methylthioribulose 1-phosphate dehydratase activity; zinc ion binding; L-methionine salvage from methylthioadenosine; L-methionine salvage from S-adenosylmethionine
372	putative transcriptional regulator [Microcystis aeruginosa NIES-3804]	GCL51534.1	30 kDa	regulation of transcription, DNA-templated		DNA binding	DNA binding [GO:0003677]; DNA-binding transcription factor activity [GO:0003700]
470	NADH dehydrogenase subunit 7 [Microcystis aeruginosa NIES-3804]	GCL51556.1	45 kDa	photosynthesis, light reaction	thylakoid membrane		thylakoid membrane; NAD binding; oxidoreductase activity, acting on NAD(P)H, quinone or similar compound as acceptor; quinone binding; photosynthesis, light reaction
383	putative type II DNA modification enzyme [Microcystis aeruginosa NIES-3804]	GCL51576.1	154 kDa	DNA restriction-modification system	DNA binding; N-methyltransferase activity; site-specific DNA-methyltransferase (adenine-specific) activity		DNA binding [GO:0003677]; site-specific DNA-methyltransferase (adenine-specific) activity [GO:0009007]
441	ferredoxin--nitrite reductase [Microcystis aeruginosa NIES-3804]	GCL51588.1	57 kDa	nitrate assimilation	4 iron, 4 sulfur cluster binding; ferredoxin-nitrite reductase activity; heme binding; metal ion binding		4 iron, 4 sulfur cluster binding [GO:0051539]; heme binding [GO:0020037]; metal ion binding [GO:0046872]; oxidoreductase activity [GO:0016491]
26	1,4-alpha-glucan branching enzyme [Microcystis aeruginosa NIES-3804]	GCL51744.1	88 kDa	glycogen biosynthetic process			1,4-alpha-glucan branching enzyme activity; 1,4-alpha-glucan branching enzyme activity (using a glucosylated glycogenin as primer for glycogen synthesis); cation binding; hydrolase activity, hydrolyzing O-glycosyl compounds; glycogen biosynthetic process
459	hypothetical protein NIES3804_33410 [Microcystis aeruginosa NIES-3804]	GCL51760.1	135 kDa	lipid metabolic process
543	type II restriction enzyme EcoRI homolog [Microcystis aeruginosa NIES-3804]	GCL51774.1	40 kDa	methylation			methyltransferase activity; nucleic acid binding; methylation
373	4-alpha-glucanotransferase [Microcystis aeruginosa NIES-3804]	GCL51779.1	99 kDa	carbohydrate metabolic process [GO:0005975]			transferase activity [GO:0016740]; carbohydrate metabolic process [GO:0005975]
169	PspA/IM30 family protein [Microcystis aeruginosa NIES-3804]	GCL51811.1	27 kDa	thylakoid membrane organization; vesicle organization
558	putative methyltransferase [Microcystis aeruginosa NIES-3804]	GCL51834.1	20 kDa	rRNA methylation [GO:0031167]			methyltransferase activity [GO:0008168]; nucleic acid binding [GO:0003676]; rRNA methylation [GO:0031167]
525	two-component sensor histidine kinase [Microcystis aeruginosa NIES-3804]	GCL51860.1	71 kDa	regulation of transcription, DNA-templated	integral component of membrane [GO:0016021]	phosphorelay sensor kinase activity	integral component of membrane [GO:0016021]; phosphorelay sensor kinase activity [GO:0000155]
303	hypothetical protein NIES3804_35610 [Microcystis aeruginosa NIES-3804]	GCL51973.1	76 kDa	viral tail assembly		integral component of membrane [GO:0016021]	integral component of membrane [GO:0016021]
320	hypothetical protein NIES3804_35720 [Microcystis aeruginosa NIES-3804]	GCL51984.1	61 kDa		integral component of membrane	transferase activity, transferring hexosyl groups	integral component of membrane; transferase activity, transferring hexosyl groups
615	glycosyl transferase [Microcystis aeruginosa NIES-3804]	GCL51985.1	33 kDa	nucleoside metabolic process		catalytic activity	transferase activity [GO:0016740]
476	hypothetical protein NIES3804_35940 [Microcystis aeruginosa NIES-3804]	GCL52006.1	104 kDa	DNA topological change	integral component of membrane [GO:0016021]	DNA binding; DNA topoisomerase activity	integral component of membrane [GO:0016021]
577	hypothetical protein NIES3804_35980 [Microcystis aeruginosa NIES-3804]	GCL52010.1	54 kDa	intracellular signal transduction; ion homeostasis; negative regulation of sodium ion transport; positive regulation of ion transmembrane transporter activity; positive regulation of potassium ion import across plasma membrane; positive regulation of sodium ion transmembrane transporter activity; protein phosphorylation		ATP binding; chloride channel inhibitor activity; potassium channel inhibitor activity; protein serine/threonine kinase activity
561	pantothenate metabolism flavoprotein [Microcystis aeruginosa NIES-3804]	GCL52032.1	46 kDa	coenzyme A biosynthetic process; pantothenate catabolic process		FMN binding; phosphopantothenate--cysteine ligase activity; phosphopantothenoylcysteine decarboxylase activity	catalytic activity
308	preprotein translocase SecY subunit [Microcystis aeruginosa NIES-3804]	GCL52091.1	47 kDa	intracellular protein transmembrane transport; protein targeting; protein transport by the Sec complex	integral component of membrane; plasma membrane; thylakoid membrane		integral component of membrane; plasma membrane; thylakoid membrane; intracellular protein transmembrane transport; protein targeting; protein transport by the Sec complex
368	tyrosine recombinase [Microcystis aeruginosa NIES-3804]	GCL52174.1	41 kDa	DNA integration [GO:0015074]; DNA recombination [GO:0006310]			DNA binding [GO:0003677]; DNA integration [GO:0015074]; DNA recombination [GO:0006310]
516	carboxysome formation protein CcmA [Microcystis aeruginosa NIES-3804]	GCL52209.1	38 kDa	aromatic amino acid family biosynthetic process [GO:0009073]			aldehyde-lyase activity [GO:0016832]; aromatic amino acid family biosynthetic process [GO:0009073]
160	peptide chain release factor 1 [Microcystis aeruginosa NIES-3804]	GCL52256.1	41 kDa	chloroplast organization; thylakoid membrane organization; translational termination	cytoplasm	translation release factor activity, codon specific	cytoplasm; translation release factor activity, codon specific
315	proline oxidase [Microcystis aeruginosa NIES-3804]	GCL52307.1	110 kDa	proline catabolic process to glutamate [GO:0010133]			1-pyrroline-5-carboxylate dehydrogenase activity [GO:0003842]; DNA-binding transcription factor activity [GO:0003700]; oxidoreductase activity, acting on the aldehyde or oxo group of donors, NAD or NADP as acceptor [GO:0016620]; proline dehydrogenase activity [GO:0004657]; proline catabolic process to glutamate [GO:0010133]
646	hypothetical protein NIES3804_39920 [Microcystis aeruginosa NIES-3804]	GCL52402.1	23 kDa	metabolic process		cellulase activity
462	phytoene synthase [Microcystis aeruginosa NIES-3804]	GCL52445.1	36 kDa	biosynthetic process	farnesyl-diphosphate farnesyltransferase activity; squalene synthase activity		farnesyl-diphosphate farnesyltransferase activity [GO:0004310]; squalene synthase activity [GO:0051996]
465	phenylalanyl-tRNA synthetase [Microcystis aeruginosa NIES-3804]	GCL52530.1	90 kDa	phenylalanyl-tRNA aminoacylation [GO:0006432]		cytoplasm [GO:0005737]	cytoplasm [GO:0005737]; ATP binding [GO:0005524]; magnesium ion binding [GO:0000287]; phenylalanine-tRNA ligase activity [GO:0004826]; tRNA binding [GO:0000049]; phenylalanyl-tRNA aminoacylation [GO:0006432]
426	hypothetical protein NIES3804_41420 [Microcystis aeruginosa NIES-3804]	GCL52551.1	123 kDa	DNA replication		ATP binding; DNA replication origin binding; helicase activity
345	hypothetical protein NIES3804_41440 [Microcystis aeruginosa NIES-3804]	GCL52553.1	14 kDa	dTMP biosynthetic process; intein-mediated protein splicing; methylation		endonuclease activity; flavin adenine dinucleotide binding; nucleic acid binding; thymidylate synthase (FAD) activity
398	transposase [Microcystis aeruginosa NIES-3806]	GCL52835.1	53 kDa	DNA recombination [GO:0006310]; transposition [GO:0032196]			DNA binding [GO:0003677]; DNA recombination [GO:0006310]; transposition [GO:0032196]
565	hypothetical protein NIES3806_02830 [Microcystis aeruginosa NIES-3806]	GCL52956.1	68 kDa	nuclear protein quality control by the ubiquitin-proteasome system; proteasome localization		zinc ion binding	zinc ion binding [GO:0008270]
97	hypothetical protein NIES3806_03000 [Microcystis aeruginosa NIES-3806]	GCL52972.1	39 kDa	protein glycosylation	protein glycosylation
343	hypothetical protein NIES3806_04650 [Microcystis aeruginosa NIES-3806]	GCL53135.1	224 kDa	protein secretion [GO:0009306]		integral component of plasma membrane [GO:0005887]	integral component of plasma membrane [GO:0005887]; protein secretion [GO:0009306]
430	putative transcriptional regulator [Microcystis aeruginosa NIES-3806]	GCL53315.1	131 kDa	methylation	methyltransferase activity; nucleic acid binding		DNA binding [GO:0003677]; site-specific DNA-methyltransferase (adenine-specific) activity [GO:0009007]
340	amino acid adenylation participated protein like [Microcystis aeruginosa NIES-3806]	GCL53423.1	169 kDa	antibiotic biosynthetic process	oxidoreductase activity; phosphopantetheine binding		oxidoreductase activity [GO:0016491]
479	transposase [Microcystis aeruginosa NIES-3806]	GCL54043.1	48 kDa	DNA recombination [GO:0006310]; transposition [GO:0032196]			DNA binding [GO:0003677]; metal ion binding [GO:0046872]; DNA recombination [GO:0006310]; transposition [GO:0032196]
555	cobalamin biosynthesis protein CobD [Microcystis aeruginosa NIES-3806]	GCL54123.1	35 kDa	cobalamin biosynthetic process [GO:0009236]	integral component of membrane [GO:0016021]; plasma membrane [GO:0005886]		integral component of membrane [GO:0016021]; plasma membrane [GO:0005886]; ATPase-coupled vitamin B12 transmembrane transporter activity [GO:0015420]; threonine-phosphate decarboxylase activity [GO:0048472]; cobalamin biosynthetic process [GO:0009236]
578	pentapeptide repeat family protein [Microcystis aeruginosa NIES-3806]	GCL54137.1	81 kDa	leucine biosynthetic process [GO:0009098]			2-isopropylmalate synthase activity [GO:0003852]; leucine biosynthetic process [GO:0009098]
634	hypothetical protein NIES3806_16360 [Microcystis aeruginosa NIES-3806]	GCL54297.1	35 kDa	300	methylation		methyltransferase activity
443	transposase [Microcystis aeruginosa NIES-3806]	GCL54440.1	42 kDa	DNA recombination [GO:0006310]; transposition [GO:0032196]			DNA binding [GO:0003677]; metal ion binding [GO:0046872]; DNA recombination [GO:0006310]; transposition [GO:0032196]
554	hypothetical protein NIES3806_18110 [Microcystis aeruginosa NIES-3806]	GCL54469.1	85 kDa	nucleoside metabolic process	kinesin complex; microtubule	ADP binding; catalytic activity	kinesin complex; microtubule; ADP binding
560	alpha/beta fold family hydrolase [Microcystis aeruginosa NIES-3806]	GCL54487.1	37 kDa	regulation of lipid storage	integral component of membrane [GO:0016021]		integral component of membrane [GO:0016021]; hydrolase activity [GO:0016787]
435	von Willebrand factor type A [Microcystis aeruginosa NIES-3806]	GCL54821.1	47 kDa	cellular manganese ion homeostasis	manganese ion transmembrane transporter activity	integral component of membrane [GO:0016021]	integral component of membrane [GO:0016021]
412	hypothetical protein NIES3806_23390 [Microcystis aeruginosa NIES-3806]	GCL54996.1 (+1)	7 kDa	nitrogen compound transport	integral component of membrane	transmembrane transporter activity	integral component of membrane
643	putative transposase [Microcystis aeruginosa NIES-3806]	GCL55041.1	8 kDa	transposition, DNA-mediated		transposase activity
190	amino acid adenylation domain protein [Microcystis aeruginosa NIES-3806]	GCL55246.1	184 kDa	biosynthetic process			hydrolase activity, acting on ester bonds; biosynthetic process
512	hypothetical protein NIES3806_25970 [Microcystis aeruginosa NIES-3806]	GCL55249.1	99 kDa	transmembrane transport	integral component of membrane [GO:0016021]		integral component of membrane [GO:0016021]
510	hypothetical protein NIES3806_27090 [Microcystis aeruginosa NIES-3806]	GCL55361.1	259 kDa	innate immune response
501	hypothetical protein NIES3806_28610 [Microcystis aeruginosa NIES-3806]	GCL55509.1	16 kDa	endocytosis		lipid binding
166	lytic transglycosylase catalytic precursor [Microcystis aeruginosa NIES-3806]	GCL55544.1	83 kDa	peptidoglycan metabolic process	periplasmic space	hydrolase activity, hydrolyzing O-glycosyl compounds; lytic transglycosylase activity	periplasmic space; hydrolase activity, hydrolyzing O-glycosyl compounds
317	WD-40 repeat protein [Microcystis aeruginosa NIES-3806]	GCL55554.1	158 kDa	signal transduction [GO:0007165]			signal transduction [GO:0007165]
637	tRNA delta(2)-isopentenylpyrophosphate transferase [Microcystis aeruginosa NIES-3806]	GCL55567.1	36 kDa	315	tRNA processing
497	GTPase Era [Microcystis aeruginosa NIES-3806]	GCL55791.1	50 kDa	454	ribosomal small subunit biogenesis		GTPase activity; GTP binding; small ribosomal subunit rRNA binding
407	hypothetical protein NIES3806_31500 [Microcystis aeruginosa NIES-3806]	GCL55796.1	75 kDa	DNA repair		ATP binding; single-stranded DNA binding
656	type I restriction enzyme EcoEI M protein homolog [Microcystis aeruginosa NIES-3806]	GCL55834.1	76 kDa	DNA methylation; DNA restriction-modification system		DNA binding; N-methyltransferase activity	DNA binding [GO:0003677]; N-methyltransferase activity [GO:0008170]; site-specific DNA-methyltransferase (adenine-specific) activity [GO:0009007]
134	hypothetical protein NIES3806_33510 [Microcystis aeruginosa NIES-3806]	GCL55992.1	109 kDa	identical protein binding	integral component of membrane		integral component of membrane
598	methionyl-tRNA formyltransferase [Microcystis aeruginosa NIES-3806]	GCL56109.1	35 kDa	conversion of methionyl-tRNA to N-formyl-methionyl-tRNA		methionyl-tRNA formyltransferase activity	methionyl-tRNA formyltransferase activity [GO:0004479]
585	transposase [Microcystis aeruginosa NIES-3806]	GCL56838.1	14 kDa	regulation of transcription, DNA-templated		DNA binding
442	copper amine oxidase [Microcystis aeruginosa NIES-3807]	GCL57440.1	77 kDa	amine metabolic process	aliphatic-amine oxidase activity; aminoacetone:oxygen oxidoreductase(deaminating) activity; copper ion binding; phenethylamine:oxygen oxidoreductase (deaminating) activity; primary amine oxidase activity; quinone binding; tryptamine:oxygen oxidoreductase (deaminating) activity
400	hypothetical protein NIES3807_15510 [Microcystis aeruginosa NIES-3807]	GCL58385.1	29 kDa	DNA topological change	DNA binding; DNA topoisomerase activity; endonuclease activity
564	hypothetical protein NIES3807_20230 [Microcystis aeruginosa NIES-3807]	GCL58853.1	123 kDa	cell division
532	hypothetical protein NIES3807_21840 [Microcystis aeruginosa NIES-3807]	GCL59014.1	8 kDa	aerobic respiration; mitochondrial electron transport, ubiquinol to cytochrome c		ubiquinol-cytochrome-c reductase activity
279	hypothetical protein NIES3807_22200 [Microcystis aeruginosa NIES-3807]	GCL59050.1	204 kDa	SOS response	ATP binding; nucleic acid binding; RNA helicase activity
349	hypothetical protein NIES3807_22210 [Microcystis aeruginosa NIES-3807]	GCL59051.1	153 kDa	DNA methylation	DNA binding; N-methyltransferase activity
327	hypothetical protein NIES3807_29560 [Microcystis aeruginosa NIES-3807]	GCL59779.1	58 kDa	cell division		ligase activity
347	hypothetical protein NIES3807_30750 [Microcystis aeruginosa NIES-3807]	GCL59897.1	45 kDa	mitotic spindle assembly checkpoint
161	cation-transporting P-type ATPase [Microcystis aeruginosa NIES-3807]	GCL60054.1	101 kDa	ion transport		ATP binding
632	helicase, partial [Arthrospira sp. O9.13F]	RAQ38716.1	58 kDa	SOS response		ATP binding; helicase activity	helicase activity [GO:0004386]
460	diguanylate cyclase, partial [Arthrospira sp. O9.13F]	RAQ38817.1	61 kDa	cyclic nucleotide biosynthetic process; intracellular signal transduction		integral component of membrane [GO:0016021]	integral component of membrane [GO:0016021]
137	hypothetical protein B9S53_24895, partial [Arthrospira sp. O9.13F]	RAQ38879.1	49 kDa	DNA methylation involved in gamete generation			DNA binding; N-methyltransferase activity; site-specific DNA-methyltransferase (adenine-specific) activity
357	cation:proton antiporter, partial [Arthrospira sp. O9.13F]	RAQ38927.1	67 kDa		solute:proton antiporter activity	integral component of membrane [GO:0016021]	integral component of membrane [GO:0016021]; solute:proton antiporter activity [GO:0015299]
469	hypothetical protein B9S53_21710, partial [Arthrospira sp. O9.13F]	RAQ39445.1	48 kDa	pathogenesis		calcium ion binding; toxin activity
458	proteinase inhibitor I4 serpin, partial [Arthrospira sp. O9.13F]	RAQ39680.1	36 kDa	negative regulation of endopeptidase activity	serine-type endopeptidase inhibitor activity	extracellular space [GO:0005615]	extracellular space [GO:0005615]
314	hypothetical protein B9S53_18735, partial [Arthrospira sp. O9.13F]	RAQ39932.1	157 kDa	homophilic cell adhesion via plasma membrane adhesion molecules
332	hypothetical protein B9S53_17355, partial [Arthrospira sp. O9.13F]	RAQ40164.1	132 kDa	DNA repair		3'-5' DNA helicase activity
631	peptidoglycan-binding protein [Arthrospira sp. O9.13F]	RAQ40448.1	34 kDa	peptidoglycan biosynthetic process		transferase activity
657	hypothetical protein B9S53_15360 [Arthrospira sp. O9.13F]	RAQ40522.1	23 kDa	oxidation-reduction process
616	serine protease [Arthrospira sp. O9.13F]	RAQ42577.1	45 kDa	419	gibberellic acid mediated signaling pathway		transferase activity
592	hypothetical protein B9S53_12515 [Arthrospira sp. O9.13F]	RAQ42588.1	25 kDa	protein ubiquitination		ADP binding	ADP binding [GO:0043531]
629	maturase [Arthrospira sp. O9.13F]	RAQ43332.1	57 kDa			RNA-directed DNA polymerase activity
455	bifunctional DNA primase/helicase [Arthrospira sp. O9.13F]	RAQ45356.1	109 kDa	DNA replication	ATP binding; DNA replication origin binding		helicase activity [GO:0004386]
528	DNA topoisomerase IV [Arthrospira sp. O9.13F]	RAQ45823.1	96 kDa	DNA topological change			ATP binding; DNA binding; DNA topoisomerase type II (double strand cut, ATP-hydrolyzing) activity; DNA topological change
551	nucleotide exchange factor GrpE [Arthrospira sp. O9.13F]	RAQ45915.1	18 kDa	protein folding [GO:0006457]			adenyl-nucleotide exchange factor activity [GO:0000774]; chaperone binding [GO:0051087]; protein homodimerization activity [GO:0042803]; protein folding [GO:0006457]
236	hypothetical protein B9S53_06040 [Arthrospira sp. O9.13F]	RAQ46741.1	91 kDa	DNA-templated transcription, initiation		DNA binding; DNA-binding transcription factor activity; sigma factor activity
274	hypothetical protein B9S53_05845 [Arthrospira sp. O9.13F]	RAQ46791.1	83 kDa		integral component of membrane	ATP binding; protein serine/threonine kinase activity	integral component of membrane
360	DUF4115 domain-containing protein [Arthrospira sp. O9.13F]	RAQ47004.1	33 kDa			DNA binding	DNA binding [GO:0003677]
107	type III-A CRISPR-associated RAMP protein Csm5 [Arthrospira sp. O9.13F]	RAQ47232.1	48 kDa		defense response to virus
181	PD-(D/E)XK nuclease family protein [Arthrospira sp. O9.13F]	RAQ47549.1	102 kDa	DNA repair		ATP binding; DNA binding; DNA helicase activity; exonuclease activity
185	methionine synthase [Arthrospira sp. O9.13F]	RAQ49094.1	39 kDa	protein glycosylation		transferase activity, transferring glycosyl groups
313	Heterocyst differentiation protein [Arthrospira sp. SRM16]	SMN35232.1	91 kDa	814	protein O-linked glycosylation	integral component of membrane	transferase activity, transferring glycosyl groups
276	Diguanylate cyclase with PAS/PAC and GAF sensors [Arthrospira sp. SRM16]	SMN35255.1	122 kDa	protein-chromophore linkage; regulation of transcription, DNA-templated			protein-chromophore linkage; regulation of transcription, DNA-templated
447	Putative Signal transduction histidine kinase [Arthrospira sp. SRM16]	SMN35259.1	67 kDa	protein-chromophore linkage [GO:0018298]			kinase activity [GO:0016301]; protein-chromophore linkage [GO:0018298]
559	chromosome partitioning protein [Arthrospira platensis]	SPD79481.1	33 kDa	chromosome segregation		DNA binding	DNA binding [GO:0003677]
421	Histidine protein kinase NIK1 OS=Fusarium oxysporum OX=5507 PE=4 SV=1	tr|A0A2N9DMR0|A0A2N9DMR0_FUSOX	141 kDa	cellular hyperosmotic response		phosphorelay sensor kinase activity; protein histidine kinase activity
522	Uncharacterized protein OS=Limnospira indica PCC 8005 OX=376219 GN=ARTHRO_1300042 PE=4 SV=1	tr|H1W8U7|H1W8U7_9CYAN	9 kDa			oxidoreductase activity
89	GAF domain-containing protein [Arthrospira sp. PLM2.Bin9]	TVU52697.1	59 kDa	cyclic nucleotide biosynthetic process; intracellular signal transduction			cyclic nucleotide biosynthetic process; intracellular signal transduction
389	pilus assembly protein [Arthrospira sp. PLM2.Bin9]	TVU52963.1	33 kDa	protein secretion		integral component of membrane [GO:0016021]; plasma membrane [GO:0005886]	integral component of membrane [GO:0016021]; plasma membrane [GO:0005886]
513	hypothetical protein EA414_12290 [Arthrospira sp. PLM2.Bin9]	TVU53417.1	31 kDa	274	pathogenesis		calcium ion binding; toxin activity
354	glycosyltransferase [Arthrospira sp. PLM2.Bin9]	TVU53586.1	249 kDa	protein O-linked glycosylation		transferase activity, transferring glycosyl groups	transferase activity [GO:0016740]
415	penicillin-binding protein 2 [Arthrospira sp. PLM2.Bin9]	TVU53692.1	65 kDa	peptidoglycan biosynthetic process	membrane		membrane; penicillin binding; serine-type D-Ala-D-Ala carboxypeptidase activity; peptidoglycan biosynthetic process
604	type I DNA topoisomerase, partial [Arthrospira sp. PLM2.Bin9]	TVU54284.1	98 kDa	DNA topological change [GO:0006265]			DNA binding [GO:0003677]; DNA topoisomerase type I (single strand cut, ATP-independent) activity [GO:0003917]; metal ion binding [GO:0046872]; DNA topological change [GO:0006265]
138	restriction endonuclease [Arthrospira sp. PLM2.Bin9]	TVU54640.1	158 kDa	methylation	endonuclease activity; methyltransferase activity; nucleic acid binding		endonuclease activity
339	AAA family ATPase [Arthrospira sp. PLM2.Bin9]	TVU55119.1	49 kDa	defense response to bacterium; leaf senescence; response to cold; response to jasmonic acid; response to light stimulus	ADP binding; ATPase activity; ATP binding; ribulose-1,5-bisphosphate carboxylase/oxygenase activator activity		ATP binding [GO:0005524]; ATPase activity [GO:0016887]
438	DUF3883 domain-containing protein [Arthrospira sp. PLM2.Bin9]	TVU55427.1	207 kDa	intermediate filament cytoskeleton organization	actin binding; calcium ion binding; microtubule binding
293	peptidase c14 caspase catalytic subunit p20 : Peptidase C14 caspase catalytic subunit p20 OS=Methylobacterium nodulans (strain ORS2060 / LMG 21967) GN=Mnod_6182 PE=4 SV=1: Peptidase_C14: TPR_9: TPR_2: TPR_11: TPR_9: TPR_1: TPR_19 [Tuwongella immobilis]	VIP01172.1	170 kDa	gibberellic acid mediated signaling pathway	transferase activity
620	ferredoxin : Ferredoxin OS=Isosphaera pallida (strain ATCC 43644 / DSM 9630 / IS1B) GN=Isop_2222 PE=4 SV=1: Fer2 [Tuwongella immobilis]	VIP01439.1	17 kDa			2 iron, 2 sulfur cluster binding; electron transfer activity	electron transfer activity; iron-sulfur cluster binding
580	m1 family peptidase : Peptidase, M1 (Aminopeptidase N) family OS=Myxococcus xanthus (strain DK 1622) GN=MXAN_0644 PE=4 SV=1: Peptidase_M1: HEAT_2 [Tuwongella immobilis]	VIP01757.1	96 kDa	DNA recombination; DNA repair		aminopeptidase activity; ATP binding; four-way junction helicase activity; metallopeptidase activity; zinc ion binding	aminopeptidase activity; metallopeptidase activity; zinc ion binding
330	permeases of the major facilitator superfamily protein : Uncharacterized protein OS=Hyalangium minutum GN=DB31_6149 PE=4 SV=1 [Tuwongella immobilis]	VIP03488.1	42 kDa	DNA catabolic process, endonucleolytic [GO:0000737]		chromosome [GO:0005694]; integral component of membrane [GO:0016021]	chromosome [GO:0005694]; integral component of membrane [GO:0016021]; DNA binding [GO:0003677]; DNA catabolic process, endonucleolytic [GO:0000737]
514	wd40 repeat-containing protein : WD-40 repeat protein OS=Arthrospira maxima CS-328 GN=AmaxDRAFT_0527 PE=4 SV=1: WD40: WD40: WD40: WD40: WD40: WD40 [Tuwongella immobilis]	VIP03920.1	34 kDa	signal transduction
529	wd-40 repeat : Uncultured bacterium genome assembly Metasoil_fosmids_resub OS=uncultured bacterium PE=4 SV=1: Sigma70_r2: Sigma70_r4_2: WD40: WD40: WD40: WD40 [Gemmata massiliana]	VTR92413.1	130 kDa	DNA-templated transcription, initiation		DNA binding; DNA-binding transcription factor activity; sigma factor activity
380	wd-40 repeat protein : Uncultured bacterium genome assembly Metasoil_fosmids_resub OS=uncultured bacterium PE=4 SV=1: Sigma70_r2: Sigma70_r4_2: WD40: WD40 [Gemmata massiliana]	VTR92544.1	119 kDa	DNA-templated transcription, initiation	DNA binding; DNA-binding transcription factor activity; sigma factor activity
625	wd-40 repeat protein : Uncultured bacterium genome assembly Metasoil_fosmids_resub OS=uncultured bacterium PE=4 SV=1: Sigma70_r2: Sigma70_r4_2: WD40: WD40: WD40 [Gemmata massiliana]	VTR94710.1	117 kDa	DNA-templated transcription, initiation		DNA binding; DNA-binding transcription factor activity; sigma factor activity
146	na-ca exchanger integrin-beta4 : Na-Ca exchanger/integrin-beta4 OS=Trichodesmium erythraeum (strain IMS101) GN=Tery_1772 PE=4 SV=1: Calx-beta: Calx-beta: Calx-beta: Calx-beta: Calx-beta: Calx-beta: PKD: PKD: HemolysinCabind: HemolysinCabind [Gemmata massiliana]	VTR96211.1	226 kDa	cell communication		serine-type endopeptidase activity
183	(myosin heavy-chain) kinase : Uncultured bacterium genome assembly Metasoil_fosmids_resub OS=uncultured bacterium PE=4 SV=1: Sigma70_r2: Sigma70_r4_2: WD40: WD40: WD40: WD40 [Gemmata massiliana]	VTR96478.1	117 kDa	DNA-templated transcription, initiation		DNA binding; DNA-binding transcription factor activity; sigma factor activity	kinase activity
325	tpr-repeat-containing protein : TPR-repeat protein OS=Methanosaeta concilii (strain ATCC 5969 / DSM 3671 / JCM 10134 / NBRC 103675 / OCM 69 / GP-6) GN=MCON_2790 PE=4 SV=1: HTH_3: NB-ARC: TPR_12: TPR_12: TPR_12 [Gemmata massiliana]	VTR98805.1	88 kDa	signal transduction
141	group 1 glycosyl transferase : Glycosyltransferase OS=Microcoleus sp. PCC 7113 GN=Mic7113_5759 PE=4 SV=1: Glyco_trans_4_4: Glycos_transf_1 [Gemmata obscuriglobus UQM 2246]	VTS02576.1	42 kDa			transferase activity
408	wd-40 repeat protein : Uncultured bacterium genome assembly Metasoil_fosmids_resub OS=uncultured bacterium PE=4 SV=1: WD40: WD40: WD40 [Gemmata massiliana]	VTS03217.1	89 kDa	DNA-templated transcription, initiation		DNA binding; DNA-binding transcription factor activity; sigma factor activity
594	wd-40 repeat-containing protein : Uncultured bacterium genome assembly Metasoil_fosmids_resub OS=uncultured bacterium PE=4 SV=1: Sigma70_r2: Sigma70_r4_2 [Gemmata obscuriglobus UQM 2246]	VTS10391.1	100 kDa		DNA-templated transcription, initiation		DNA binding DNA-binding transcription factor activity sigma factor activity
252	heat repeat-containing protein : HEAT repeat-containing protein OS=Leptolyngbya sp. PCC 7375 GN=Lepto7375DRAFT_2567 PE=4 SV=1: HEAT_2 [Gemmata obscuriglobus UQM 2246]	VTS10532.1	92 kDa	intracellular protein transport; vesicle-mediated transport		lyase activity
573	malto-oligosyltrehalose trehalohydrolase : Malto-oligosyltrehalose trehalohydrolase OS=Singulisphaera acidiphila (strain ATCC BAA-1392 / DSM 18658 / VKM B-2454 / MOB10) GN=Sinac_5854 PE=3 SV=1: CBM_48: Alpha-amylase: DUF3459 [Gemmata obscuriglobus UQM 2246]	VTS11826.1	67 kDa
87	(myosin heavy-chain) kinase : (Myosin heavy-chain) kinase., Histone acetyltransferase OS=Haliscomenobacter hydrossis (strain ATCC 27775 / DSM 1100 / LMG 10767 / O) GN=Halhy_2265 PE=4 SV=1: WD40: WD40: WD40: WD40: WD40: PQQ_2: WD40: WD40: WD40 [Gemmataceae bacterium]	VTT98366.1	108 kDa	nucleoside metabolic process		catalytic activity
645	wd40 repeat-containing protein : (Myosin heavy-chain) kinase OS=Calothrix sp. PCC 6303 GN=Cal6303_2739 PE=4 SV=1: WD40: WD40: WD40: WD40: WD40 [Gemmataceae bacterium]	VTT99252.1	38 kDa	nucleoside metabolic process		catalytic activity	kinase activity [GO:0016301]
278	Protein containing DUF288 OS=Rhodopirellula maiorica SM1 GN=RMSM_05182 PE=4 SV=1: Glycos_transf_2: DUF288 [Gemmataceae bacterium]	VTT99839.1	67 kDa	protein glycosylation
406	PQQ enzyme repeat domain protein OS=Haloferax sp. ATCC BAA-645 GN=C459_15691 PE=4 SV=1: PQQ_2: PQQ_2 [Gemmataceae bacterium]	VTU00757.1	89 kDa	polysaccharide catabolic process	integral component of membrane	hydrolase activity, hydrolyzing O-glycosyl compounds	integral component of membrane
600	wd-40 repeat-containing protein : WD-40 repeat protein OS=Pirellula staleyi (strain ATCC 27377 / DSM 6068 / ICPB 4128) GN=Psta_3480 PE=4 SV=1: WD40: WD40: WD40 [Gemmataceae bacterium]	VTU01302.1	38 kDa	nucleoside metabolic process		catalytic activity
544	tetratricopeptide repeat family protein : Uncharacterized protein OS=Singulisphaera acidiphila (strain ATCC BAA-1392 / DSM 18658 / VKM B-2454 / MOB10) GN=Sinac_5030 PE=4 SV=1: Transglut_core2: TPR_9 [Gemmataceae bacterium]	VTU01377.1	30 kDa			serine-type endopeptidase activity
409	Glycosyl transferase OS=Oscillatoriales cyanobacterium JSC-12 GN=OsccyDRAFT_0485 PE=4 SV=1: Glyco_tranf_2_3 [Gemmataceae bacterium]	VTU01960.1	41 kDa		integral component of membrane [GO:0016021]	transferase activity	integral component of membrane [GO:0016021]; transferase activity [GO:0016740]
417	S1 RNA-binding domain-containing protein [Arthrospira sp. TJSD091]	WP_046320831.1	132 kDa	cell division		ATP binding; DNA binding
523	CRISPR-associated protein [Arthrospira sp. TJSD091]	WP_046320891.1	37 kDa	defense response to virus
353	tetratricopeptide repeat protein [Arthrospira sp. TJSD091]	WP_046321251.1	229 kDa	iron-sulfur cluster assembly	ferric iron binding
647	hypothetical protein [Arthrospira sp. TJSD091]	WP_052741562.1	31 kDa	pathogenesis		calcium ion binding; toxin activity
45	hypothetical protein [Arthrospira sp. TJSD091]	WP_084831741.1	49 kDa		carbohydrate metabolic process		alpha-amylase activity; cation binding; starch binding
370	hypothetical protein [Arthrospira sp. TJSD091]	WP_084831749.1	146 kDa		regulation of gene expression		chromatin binding
639	hypothetical protein [Arthrospira sp. TJSD092]	WP_108614728.1	34 kDa		bacterial-type flagellum-dependent cell motility		motor activity
655	group II intron reverse transcriptase/maturase [Arthrospira sp. TJSD092]	WP_108614978.1	67 kDa	methylation		methyltransferase activity
	* The format of scientific names are not in italics as they have been downloaded automatically from the NCBI databases
