# Supplementary material for: Physiological and Metabolic Response of Arthrospira maxima to Organophosphates
Source: Microorganisms. 2022 May 21;10(5):1063. doi: 10.3390/microorganisms10051063 (PMC9146548; doi:10.3390/microorganisms10051063)
Supplement: Supplementary file 1 [file microorganisms-10-01063-s001.zip › Supplementary Table S6.xls]

## Sheet: Peptide Report for My Experimen
Supplementary Table S6. Sequences of identified peptides assigned to each protein. Statistical parameters for each peptide have been reported.
My Experiment, Peptide report created on 04/22/2022
Experiment: My Experiment
	Peak List Generator: unknown
		Version: unknown
		Charge States Calculated: unknown
		Deisotoped: unknown
		Textual Annotation: unknown
	Database Set: 2 Databases
		Database Name: the Arthrospira ncbi database
			Version: unknown
			Taxonomy: All Entries
			Number of Proteins: 121076
		Database Name: the Proteine database
			Version: unknown
			Taxonomy: All Entries
			Number of Proteins: 0
		Explain Database w/ < 1000 entries:
		Does database contain common contaminants?: unknown
	Search Engine Set: 2 Search Engines
		Search Engine: Sequest
			Version: N/A
			Samples: All Samples
			Fragment Tolerance: 1.0 Da (Monoisotopic)
			Parent Tolerance: 40 PPM (Monoisotopic)
			Fixed Modifications:
			Variable Modifications:
			Database: the Proteine database (unknown version, 0 entries)
			Digestion Enzyme: stricttrypsin
			Max Missed Cleavages: 0
			Probability Model:
				Mudpit_CTRL1: Peptide Prophet with Delta Mass Correction (No decoys found) [all charge states]
				Mudpit_7gG1: Peptide Prophet with Delta Mass Correction (No decoys found) [all charge states]
				Mudpit_10gG1: Peptide Prophet with Delta Mass Correction (No decoys found) [all charge states]
				Mudpit_14gG1: Peptide Prophet with Delta Mass Correction (No decoys found) [all charge states]
		Search Engine: X! Tandem
			Version: X! Tandem Alanine (2017.2.1.4)
			Samples: All Samples
			Fragment Tolerance: 1.00 Da (Monoisotopic)
			Parent Tolerance: 40 PPM (Monoisotopic)
			Fixed Modifications:
			Variable Modifications: -18 on Peptide N-Terminal (Glu->pyro-Glu), -17 on Peptide N-Terminal (Ammonia-loss), -17 on Peptide N-Terminal (Gln->pyro-Glu)
			Database: the Arthrospira ncbi database (unknown version, 121076 entries)
			Digestion Enzyme: stricttrypsin
			Max Missed Cleavages: 2
			Probability Model:
				Mudpit_CTRL1: Peptide Prophet with Delta Mass Correction (No decoys found) [all charge states]
				Mudpit_7gG1: Peptide Prophet with Delta Mass Correction (No decoys found) [all charge states]
				Mudpit_10gG1: Peptide Prophet with Delta Mass Correction (No decoys found) [all charge states]
				Mudpit_14gG1: Peptide Prophet with Delta Mass Correction (No decoys found) [all charge states]
	Scaffold: Version: Scaffold_5.0.1
		Modification Metadata Set: 2334 modifications
			Source: C:\Program Files\Scaffold 4\parameters\unimod.xml
			Comment:
		Protein Grouping Strategy: Experiment-wide grouping with binary peptide-protein weights
		Peptide Thresholds: 95.0% minimum
		Protein Thresholds: 99.9% minimum and 2 peptides minimum
		Peptide FDR: 2.1% (Prophet)
		Protein FDR: 0.0% (Prophet)
		GO Annotation Source(s):
		Pathway Annotation Source(s):
		Alternate ID Source(s):
Experiment name	Biological sample category	Biological sample name	MS/MS sample name	Protein name	Protein accession numbers	Alternate IDs	Database sources	Protein molecular weight (Da)	Protein identification probability	Exclusive unique peptide count	Exclusive unique spectrum count	Exclusive spectrum count	Percentage of total spectra	Percentage sequence coverage	Peptide sequence	Previous amino acid	Next amino acid	Best Peptide identification probability	Best Sequest deltaCn	Best Sequest XCorr	Best Sequest Sp	Best Sequest SpRank	Best Sequest Peak Ratio	Best X! Tandem Hyper Score	Best X! Tandem -Log Expect Value	Best X! Tandem DeltaCN	Best X! Tandem Ladder Score	Number of identified +1H spectra	Number of identified +2H spectra	Number of identified +3H spectra	Number of identified +4H spectra	Number of enzymatic termini	Calculated +1H Peptide Mass (AMU)	Median Retention Time	Total Precursor Intensity	Total TIC	Peptide start index	Peptide stop index	Star Category	Assigned	Other Proteins
My Experiment	CTRL	BioSample 1	Mudpit_CTRL1	TPR domain protein [Arthrospira platensis NIES-46]	GCE96373.1		Arthrospira ncbi.fasta	117875	1	2	2	2	0.000127	0.031	ELYLTIVLDLISALLK	R	L	0.988	0.0111	0.745	18.4	66	0					0	0	1	0	2	1817.1	1979.97	3181.24	288	506	521	Empty	true
My Experiment	CTRL	BioSample 1	Mudpit_CTRL1	TPR domain protein [Arthrospira platensis NIES-46]	GCE96373.1		Arthrospira ncbi.fasta	117875	1	2	2	2	0.000127	0.031	LLVNRDWRGAIFSLEK	R	A	0.992	0.138	1.06	1.47	16	0					0	0	1	0	2	1917.07	1421.55	984.24	215	153	168	Empty	true
My Experiment	CTRL	BioSample 1	Mudpit_CTRL1	TIGR02710 family CRISPR-associated protein [Arthrospira sp. O9.13F]	RAQ48378.1		Arthrospira ncbi.fasta	49285	0.973	1	1	1	6.36e-05	0.0387	GHGYEIVEDVLLNAERR	K	A	0.98	0	0.642	21.3	31	0					0	0	1	0	2	1970.01	1218.13	643.64	57	275	291	Empty	true
My Experiment	CTRL	BioSample 1	Mudpit_CTRL1	type III-A CRISPR-associated RAMP protein Csm5 [Arthrospira sp. O9.13F]	RAQ47232.1		Arthrospira ncbi.fasta	48484.3	1	2	2	2	0.000127	0.0686	IPFKSVDELLNICQSFAK	K	E	0.987	0.0608	0.719	15.4	31	0					0	0	1	0	2	2052.08	2515.69	754.18	60	302	319	Empty	true
My Experiment	CTRL	BioSample 1	Mudpit_CTRL1	type III-A CRISPR-associated RAMP protein Csm5 [Arthrospira sp. O9.13F]	RAQ47232.1		Arthrospira ncbi.fasta	48484.3	1	2	2	2	0.000127	0.0686	VYLPEQEALAR	R	E	0.989	0.0006	0.743	17.6	36	0					0	0	1	0	2	1288.69	2946.58	1377.22	242	46	56	Empty	true
My Experiment	CTRL	BioSample 1	Mudpit_CTRL1	signal recognition particle protein [Arthrospira platensis NIES-46]	GCE96000.1		Arthrospira ncbi.fasta	51391.2	1	2	2	2	0.000127	0.0532	ALLEADVNLMVVK	R	D	0.99	-0.0457	0.771	47.6	69	0					0	0	1	0	2	1414.8	1887.52	1529.63	124	37	49	Empty	true
My Experiment	CTRL	BioSample 1	Mudpit_CTRL1	signal recognition particle protein [Arthrospira platensis NIES-46]	GCE96000.1		Arthrospira ncbi.fasta	51391.2	1	2	2	2	0.000127	0.0532	KNPELLSNSPSR	R	R	0.987	0.117	0.73	13.9	11	0					0	0	1	0	2	1341.71	1595.06	1179.08	238	386	397	Empty	true
My Experiment	CTRL	BioSample 1	Mudpit_CTRL1	serine/threonine protein kinase with WD-40 repeats [Arthrospira platensis NIES-46]	GCE93729.1		Arthrospira ncbi.fasta	74776.7	1	2	2	2	0.000127	0.0325	CPKPDDESNAK	K	R	0.99	0.269	0.754	12.1	8	0					0	0	1	0	2	1203.53	1769.08	1158.37	88	9	19	Empty	true
My Experiment	CTRL	BioSample 1	Mudpit_CTRL1	serine/threonine protein kinase with WD-40 repeats [Arthrospira platensis NIES-46]	GCE93729.1		Arthrospira ncbi.fasta	74776.7	1	2	2	2	0.000127	0.0325	LWNANTGAQLR	R	V	0.988	0	0.764	15	2	0					0	0	1	0	2	1243.65	313.716	842.2	106	590	600	Empty	true
My Experiment	CTRL	BioSample 1	Mudpit_CTRL1	aldolase/epimerase [Microcystis aeruginosa NIES-3804]	GCL51432.1		Arthrospira ncbi.fasta	23229.8	0.99	1	1	5	0.000318	0.0537	YLVAAYQVKPW	R	-	0.992	0.315	1.28	0.219	1	0					0	0	5	0	2	1337.73	2724.13	5778.59	1077	195	205	Empty	true
My Experiment	CTRL	BioSample 1	Mudpit_CTRL1	putative ABC transporter ATP-binding protein [Arthrospira platensis NIES-46]	GCE93244.1		Arthrospira ncbi.fasta	110461	1	2	2	2	0.000127	0.0272	DVLDTAPEADEADR	R	N	0.98	0.0382	0.677	30.8	20	0					0	0	1	0	2	1516.68	2067.6	3812.6	460	729	742	Empty	true
My Experiment	CTRL	BioSample 1	Mudpit_CTRL1	putative ABC transporter ATP-binding protein [Arthrospira platensis NIES-46]	GCE93244.1		Arthrospira ncbi.fasta	110461	1	2	2	2	0.000127	0.0272	TVFFITHRLSAIK	R	N	0.992	0.0032	1	12.7	3	0					0	0	1	0	2	1532.89	1989.92	2500.64	133	942	954	Empty	true
My Experiment	CTRL	BioSample 1	Mudpit_CTRL1	WD-repeat protein Hat [Microcystis aeruginosa NIES-3804]	GCL50397.1		Arthrospira ncbi.fasta	124925	1	2	2	2	0.000127	0.0226	ETNLDIETLIKER	R	I	0.992	0.106	0.892	4.37	24	0					0	0	1	0	2	1573.84	2560.15	976.69	51	254	266	Empty	true
My Experiment	CTRL	BioSample 1	Mudpit_CTRL1	WD-repeat protein Hat [Microcystis aeruginosa NIES-3804]	GCL50397.1		Arthrospira ncbi.fasta	124925	1	2	2	2	0.000127	0.0226	PEKREALSPCTR	R	K	0.966	0	0.582	17	18	0					0	0	1	0	2	1386.72	1000.34	1117.95	38	1090	1101	Empty	true
My Experiment	CTRL	BioSample 1	Mudpit_CTRL1	Ribonuclease R [Pseudohongiella spirulinae]	ALO45326.1		Arthrospira ncbi.fasta	94390.4	0.995	1	1	1	6.36e-05	0.013	EEVSKDDHAGR	K	V	0.984	-0.0831	0.678	34.2	49	0					0	0	1	0	2	1242.57	1818.08	1612.53	106	265	275	Empty	true
My Experiment	CTRL	BioSample 1	Mudpit_CTRL1	SMP-30/Gluconolaconase/LRE domain protein [Microcystis aeruginosa NIES-3787]	GCL48436.1		Arthrospira ncbi.fasta	21636.1	1	2	2	2	0.000127	0.171	HHIQCPPKPADWSFAAQGGYR	R	G	0.978	0.102	0.863	1.39	59	0					0	0	1	0	2	2366.12	1273.85	909.42	116	82	102	Empty	true
My Experiment	CTRL	BioSample 1	Mudpit_CTRL1	SMP-30/Gluconolaconase/LRE domain protein [Microcystis aeruginosa NIES-3787]	GCL48436.1		Arthrospira ncbi.fasta	21636.1	1	2	2	2	0.000127	0.171	TDVPGLPVNFFAD	R	-	0.985	0	0.757	2.19	44	0					0	0	1	0	2	1391.68	3139.92	966.53	38	187	199	Empty	true
My Experiment	CTRL	BioSample 1	Mudpit_CTRL1	magnesium chelatase H subunit [Arthrospira platensis]	ABF61892.1		Arthrospira ncbi.fasta	148172	1	2	2	2	0.000127	0.0173	IDVVISCSGVFR	R	D	0.984	-0.0475	0.676	34.3	35	0					0	0	1	0	2	1294.68	1892.41	5493.6	199	1028	1039	Empty	true
My Experiment	CTRL	BioSample 1	Mudpit_CTRL1	magnesium chelatase H subunit [Arthrospira platensis]	ABF61892.1		Arthrospira ncbi.fasta	148172	1	2	2	2	0.000127	0.0173	VNKLELIPLEK	R	L	0.975	0.132	0.622	1.85	6	0					0	0	1	0	2	1295.79	2814.34	1063.19	67	1012	1022	Empty	true
My Experiment	CTRL	BioSample 1	Mudpit_CTRL1	polyketide synthase [Microcystis aeruginosa NIES-3807]	GCL60619.1		Arthrospira ncbi.fasta	87444.3	0.998	1	1	1	6.36e-05	0.0138	TFLENQRDLPR	R	Y	0.992	0.118	1.14	0.642	3	0					0	0	1	0	2	1388.73	2745.9	1137.17	90	675	685	Empty	true
My Experiment	CTRL	BioSample 1	Mudpit_CTRL1	hypothetical protein NIES3804_01500 [Microcystis aeruginosa NIES-3804]	GCL48599.1		Arthrospira ncbi.fasta	224357	1	2	2	2	0.000127	0.02	IEEIIQQLAGER	K	G	0.982	0.0989	0.664	6.63	9	0					0	0	1	0	2	1398.76	2451.24	2674.82	114	1327	1338	Empty	true
My Experiment	CTRL	BioSample 1	Mudpit_CTRL1	hypothetical protein NIES3804_01500 [Microcystis aeruginosa NIES-3804]	GCL48599.1		Arthrospira ncbi.fasta	224357	1	2	2	2	0.000127	0.02	PSTLIVGGITLLGITSLGYFTTRYLVYER	R	L	0.969	0.212	0.812	10.8	1	0					0	0	1	0	2	3203.77	1380.34	1043.09	623	25	53	Empty	true
My Experiment	CTRL	BioSample 1	Mudpit_CTRL1	hypothetical protein SPLC1_S208680 [Arthrospira platensis C1]	EKD09463.1		Arthrospira ncbi.fasta	132614	0.99	1	1	1	6.36e-05	0.0111	ETLKPEADQISVN	R	-	0.992	0.282	1.01	2.37	12	0					0	0	1	0	2	1443.73	1111.73	831.9	73	1163	1175	Empty	true
My Experiment	CTRL	BioSample 1	Mudpit_CTRL1	hypothetical protein NIES3806_03000 [Microcystis aeruginosa NIES-3806]	GCL52972.1		Arthrospira ncbi.fasta	39466.6	0.99	1	1	1	6.36e-05	0.0473	FVFFDADSLAMKPLDK	R	I	0.992	0.116	1.17	3.4	2	0					0	0	1	0	2	1843.93	1331.98	1166.07	549	111	126	Empty	true
My Experiment	CTRL	BioSample 1	Mudpit_CTRL1	two-component hybrid sensor and regulator [Microcystis aeruginosa NIES-3804]	GCL49347.1		Arthrospira ncbi.fasta	41992.4	0.99	1	1	1	6.36e-05	0.0299	IENQLTICRQK	R	K	0.992	0.0347	0.917	5.08	15	0					0	0	1	0	2	1345.73	2255.12	894.46	230	121	131	Empty	true
My Experiment	CTRL	BioSample 1	Mudpit_CTRL1	phosphoenolpyruvate synthase [Arthrospira platensis NIES-46]	GCE94615.1		Arthrospira ncbi.fasta	92923.8	1	3	3	3	0.000191	0.0407	EAYGLECVALKR	R	V	0.983	0	0.676	14.5	59	0					0	0	1	0	2	1351.7	2898.06	1399.15	83	649	660	Empty	true
My Experiment	CTRL	BioSample 1	Mudpit_CTRL1	phosphoenolpyruvate synthase [Arthrospira platensis NIES-46]	GCE94615.1		Arthrospira ncbi.fasta	92923.8	1	3	3	3	0.000191	0.0407	EKFCITDDEILK	R	L	0.977	0	0.692	23.8	45	0					0	0	1	0	2	1453.72	2000.76	2231.06	149	310	321	Empty	true
My Experiment	CTRL	BioSample 1	Mudpit_CTRL1	phosphoenolpyruvate synthase [Arthrospira platensis NIES-46]	GCE94615.1		Arthrospira ncbi.fasta	92923.8	1	3	3	3	0.000191	0.0407	TDPDWEPIMK	K	R	0.979	0	0.708	22.3	10	0					0	0	1	0	2	1231.57	1817.76	2127.95	131	425	434	Empty	true
My Experiment	CTRL	BioSample 1	Mudpit_CTRL1	arginyl-tRNA-synthetase [Microcystis aeruginosa NIES-3804]	GCL50970.1		Arthrospira ncbi.fasta	65567.9	1	2	2	3	0.000191	0.0444	GESFYNPYLETVIR	R	E	0.992	0.0354	0.964	1.92	1	0					0	0	2	0	2	1687.83	1873.85	3141.86	878	261	274	Empty	true
My Experiment	CTRL	BioSample 1	Mudpit_CTRL1	arginyl-tRNA-synthetase [Microcystis aeruginosa NIES-3804]	GCL50970.1		Arthrospira ncbi.fasta	65567.9	1	2	2	3	0.000191	0.0444	IIVDFSSPNIAK	K	E	0.977	-0.0324	0.662	32.2	74	0					0	0	1	0	2	1303.73	1800.14	1709.5	170	119	130	Empty	true
My Experiment	CTRL	BioSample 1	Mudpit_CTRL1	hypothetical protein NIES46_49320 [Arthrospira platensis NIES-46]	GCE96857.1		Arthrospira ncbi.fasta	23975.9	0.939	1	1	1	6.36e-05	0.0574	NPTDVEFLECGR	R	R	0.954	0.297	0.814	6.92	23	0					0	0	1	0	2	1379.63	1473.82	1122.49	129	82	93	Empty	true
My Experiment	CTRL	BioSample 1	Mudpit_CTRL1	4-vinyl reductase 4VR OS=Isosphaera pallida (strain ATCC 43644 / DSM 9630 / IS1B) GN=Isop_2221 PE=4 SV=1: V4R [Gemmataceae bacterium]	VTU01064.1		Arthrospira ncbi.fasta	30636.6	0.999	2	2	2	0.000127	0.12	MSTRTDDYTAPIDR	-	P	0.973	0.16	0.668	4.99	23	0					0	0	1	0	2	1641.75	1888.4	1371.86	184	1	14	Empty	true
My Experiment	CTRL	BioSample 1	Mudpit_CTRL1	4-vinyl reductase 4VR OS=Isosphaera pallida (strain ATCC 43644 / DSM 9630 / IS1B) GN=Isop_2221 PE=4 SV=1: V4R [Gemmataceae bacterium]	VTU01064.1		Arthrospira ncbi.fasta	30636.6	0.999	2	2	2	0.000127	0.12	PLGCVEMQCYATGEDFCK	R	F	0.966	0.0113	0.585	12.7	15	0					0	0	1	0	2	1993.82	1700.23	973.04	138	218	235	Empty	true
My Experiment	CTRL	BioSample 1	Mudpit_CTRL1	hypothetical protein [Arthrospira sp. TJSD091]	WP_084831741.1		Arthrospira ncbi.fasta	49041.8	1	2	2	2	0.000127	0.0584	IAQVDAQGILTGVKK	K	G	0.992	0.415	0.831	0.379	4	0					0	0	1	0	2	1540.91	2814	879	49	375	389	Empty	true
My Experiment	CTRL	BioSample 1	Mudpit_CTRL1	hypothetical protein [Arthrospira sp. TJSD091]	WP_084831741.1		Arthrospira ncbi.fasta	49041.8	1	2	2	2	0.000127	0.0584	VVDPIVTNISVK	K	P	0.992	0.114	1.04	9.19	24	0					0	0	1	0	2	1283.76	1034.04	1019.16	146	327	338	Empty	true
My Experiment	CTRL	BioSample 1	Mudpit_CTRL1	two-component sensor histidine kinase [Arthrospira platensis NIES-46]	GCE95909.1		Arthrospira ncbi.fasta	70832.7	1	3	3	4	0.000254	0.069	PILPNQLLNQIESLNLGK	K	N	0.992	0.254	0.887	2.44	28	0					0	0	1	0	2	2004.15	1550.86	805.9	250	602	619	Empty	true
My Experiment	CTRL	BioSample 1	Mudpit_CTRL1	two-component sensor histidine kinase [Arthrospira platensis NIES-46]	GCE95909.1		Arthrospira ncbi.fasta	70832.7	1	3	3	4	0.000254	0.069	VDQDLFRADYR	K	R	0.989	0.155	0.766	5.67	8	0					0	0	2	0	2	1397.68	2408.35	16423.6	221	359	369	Empty	true
My Experiment	CTRL	BioSample 1	Mudpit_CTRL1	two-component sensor histidine kinase [Arthrospira platensis NIES-46]	GCE95909.1		Arthrospira ncbi.fasta	70832.7	1	3	3	4	0.000254	0.069	VRQILLNLLSNAIK	R	F	0.956	0.134	0.727	10.7	2	0					0	0	1	0	2	1595	2078.05	1307.41	258	371	384	Empty	true
My Experiment	CTRL	BioSample 1	Mudpit_CTRL1	TPR domain protein [Arthrospira platensis NIES-39]	BAI88801.1		Arthrospira ncbi.fasta	120367	1	2	2	2	0.000127	0.0225	LQRWDEAIKAYK	K	D	0.986	-0.0001	0.702	30.2	6	0					0	0	1	0	2	1520.82	1433.05	1147.15	203	151	162	Empty	true
My Experiment	CTRL	BioSample 1	Mudpit_CTRL1	TPR domain protein [Arthrospira platensis NIES-39]	BAI88801.1		Arthrospira ncbi.fasta	120367	1	2	2	2	0.000127	0.0225	RRLALALMGLGR	R	W	0.99	0.153	0.759	23.3	1	0					0	0	1	0	2	1326.82	2277.85	700.11	212	533	544	Empty	true
My Experiment	CTRL	BioSample 1	Mudpit_CTRL1	NADP-dependent malic enzyme [Pseudohongiella spirulinae]	ALO47225.1		Arthrospira ncbi.fasta	83264.6	1	2	2	2	0.000127	0.0315	FAVETEDRTIR	K	D	0.992	0.131	0.909	6.93	29	0					0	0	1	0	2	1336.69	1437.49	2012.67	218	241	251	Empty	true
My Experiment	CTRL	BioSample 1	Mudpit_CTRL1	NADP-dependent malic enzyme [Pseudohongiella spirulinae]	ALO47225.1		Arthrospira ncbi.fasta	83264.6	1	2	2	2	0.000127	0.0315	PILIGRPQVIAEK	K	I	0.968	0.11	0.592	16.7	1	0					0	0	1	0	2	1433.88	1732.84	1124.49	86	470	482	Empty	true
My Experiment	CTRL	BioSample 1	Mudpit_CTRL1	putative colanic acid biosynthesis acetyltransferase wcaF [Microcystis aeruginosa NIES-3804]	GCL52373.1		Arthrospira ncbi.fasta	21892.8	0.955	1	1	1	6.36e-05	0.0663	CYLCTGSHDPCDR	K	S	0.966	0.374	0.589	13.6	2	0					0	0	1	0	2	1469.56	1699.7	1190.29	172	115	127	Empty	true
My Experiment	CTRL	BioSample 1	Mudpit_CTRL1	WD-40 repeat protein [Arthrospira platensis NIES-46]	GCE96060.1		Arthrospira ncbi.fasta	195114	0.988	1	1	1	6.36e-05	0.00694	EVEINLFLQATK	R	Q	0.991	0.147	0.829	7.21	7	0					0	0	1	0	2	1404.77	1687.25	923.35	137	220	231	Empty	true
My Experiment	CTRL	BioSample 1	Mudpit_CTRL1	hypothetical protein PS2015_1718 [Pseudohongiella spirulinae]	ALO46369.1		Arthrospira ncbi.fasta	58148.1	1	2	2	2	0.000127	0.057	AVATFSAVQVKKPISAK	R	Y	0.982	0.0587	0.659	9.19	17	0					0	0	1	0	2	1745.03	1370.98	801.94	138	456	472	Empty	true
My Experiment	CTRL	BioSample 1	Mudpit_CTRL1	hypothetical protein PS2015_1718 [Pseudohongiella spirulinae]	ALO46369.1		Arthrospira ncbi.fasta	58148.1	1	2	2	2	0.000127	0.057	LAMAAQDYALAR	R	H	0.992	0.199	0.948	7.25	23	0					0	0	1	0	2	1293.66	1404.89	1421.59	162	87	98	Empty	true
My Experiment	CTRL	BioSample 1	Mudpit_CTRL1	HEAT domain protein repeat-containing protein [Microcystis aeruginosa NIES-3806]	GCL54088.1		Arthrospira ncbi.fasta	110582	0.95	1	1	1	6.36e-05	0.011	ALEDSDNDVRR	K	N	0.962	0	0.621	15.7	23	0					0	0	1	0	2	1289.61	2820.67	1510.51	150	650	660	Empty	true
My Experiment	CTRL	BioSample 1	Mudpit_CTRL1	hypothetical protein NIES3804_19380 [Microcystis aeruginosa NIES-3804]	GCL50371.1		Arthrospira ncbi.fasta	14270.4	0.97	1	1	1	6.36e-05	0.0923	VKGLATEIQSLK	K	I	0.977	0.0696	0.632	12.4	14	0					0	0	1	0	2	1286.77	572.802	1261.24	140	82	93	Empty	true
My Experiment	CTRL	BioSample 1	Mudpit_CTRL1	hypothetical protein NIES46_30540 [Arthrospira platensis NIES-46]	GCE94993.1		Arthrospira ncbi.fasta	55285.2	1	2	2	2	0.000127	0.0763	AANLECTPQGVIDGVKKAK	K	L	0.991	0.0651	0.801	5.47	51	0					0	0	1	0	2	1942.04	1400.98	841.49	128	67	85	Empty	true
My Experiment	CTRL	BioSample 1	Mudpit_CTRL1	hypothetical protein NIES46_30540 [Arthrospira platensis NIES-46]	GCE94993.1		Arthrospira ncbi.fasta	55285.2	1	2	2	2	0.000127	0.0763	IVAPIPSLDMFKFLELKK	R	P	0.98	0	0.648	15.2	45	0					0	0	1	0	2	2089.21	1812.02	1248.59	70	341	358	Empty	true
My Experiment	CTRL	BioSample 1	Mudpit_CTRL1	hypothetical protein NIES46_35500 [Arthrospira platensis NIES-46]	GCE95485.1		Arthrospira ncbi.fasta	38925.7	0.999	2	2	2	0.000127	0.0771	ALPDFSGATSAPR	K	S	0.977	0.005	0.637	38	64	0					0	0	1	0	2	1289.65	1401.07	1463.87	144	283	295	Empty	true
My Experiment	CTRL	BioSample 1	Mudpit_CTRL1	hypothetical protein NIES46_35500 [Arthrospira platensis NIES-46]	GCE95485.1		Arthrospira ncbi.fasta	38925.7	0.999	2	2	2	0.000127	0.0771	HVTLFLPGFDKKQIK	R	L	0.972	0.155	0.607	18.1	75	0					0	0	1	0	2	1771.03	1830.29	1131.4	108	305	319	Empty	true
My Experiment	CTRL	BioSample 1	Mudpit_CTRL1	multi-sensor signal transduction histidine kinase [Arthrospira platensis NIES-46]	GCE94891.1		Arthrospira ncbi.fasta	116477	1	2	2	2	0.000127	0.024	EFMQDPSLLAK	K	I	0.988	0.159	0.747	12	15	0					0	0	1	0	2	1278.64	1847.43	1252.41	74	349	359	Empty	true
My Experiment	CTRL	BioSample 1	Mudpit_CTRL1	multi-sensor signal transduction histidine kinase [Arthrospira platensis NIES-46]	GCE94891.1		Arthrospira ncbi.fasta	116477	1	2	2	2	0.000127	0.024	IIGTAFDISSLKK	R	T	0.947	0.175	0.701	15	24	0					0	0	1	0	2	1392.81	2340.06	1070.54	177	673	685	Empty	true
My Experiment	CTRL	BioSample 1	Mudpit_CTRL1	GTP-binding protein [Arthrospira platensis NIES-46]	GCE95868.1		Arthrospira ncbi.fasta	55947.7	0.999	2	2	2	0.000127	0.0568	ESVLTAMAMQR	R	L	0.981	0	0.783	13.5	2	0					0	0	1	0	2	1236.61	2202.95	855.32	57	41	51	Empty	true
My Experiment	CTRL	BioSample 1	Mudpit_CTRL1	GTP-binding protein [Arthrospira platensis NIES-46]	GCE95868.1		Arthrospira ncbi.fasta	55947.7	0.999	2	2	2	0.000127	0.0568	TEVILDIFAQRAQSGAGK	R	L	0.963	-0.031	0.601	28.1	6	0					0	0	1	0	2	1904.02	2321.79	796.7	119	244	261	Empty	true
My Experiment	CTRL	BioSample 1	Mudpit_CTRL1	(myosin heavy-chain) kinase : (Myosin heavy-chain) kinase., Histone acetyltransferase OS=Haliscomenobacter hydrossis (strain ATCC 27775 / DSM 1100 / LMG 10767 / O) GN=Halhy_2265 PE=4 SV=1: WD40: WD40: WD40: WD40: WD40: PQQ_2: WD40: WD40: WD40 [Gemmataceae bacterium]	VTT98366.1		Arthrospira ncbi.fasta	108142	1	3	3	3	0.000191	0.0413	ADDFAKRAGAAAK	K	A	0.992	0.206	0.973	2.77	51	0					0	0	1	0	2	1291.68	2758	1304	85	58	70	Empty	true
My Experiment	CTRL	BioSample 1	Mudpit_CTRL1	(myosin heavy-chain) kinase : (Myosin heavy-chain) kinase., Histone acetyltransferase OS=Haliscomenobacter hydrossis (strain ATCC 27775 / DSM 1100 / LMG 10767 / O) GN=Halhy_2265 PE=4 SV=1: WD40: WD40: WD40: WD40: WD40: PQQ_2: WD40: WD40: WD40 [Gemmataceae bacterium]	VTT98366.1		Arthrospira ncbi.fasta	108142	1	3	3	3	0.000191	0.0413	PAWTWTGRSAVCAVAVRK	K	G	0.992	0.182	0.899	1.62	1	0					0	0	1	0	2	1959.04	1805.28	1729.01	111	555	572	Empty	true
My Experiment	CTRL	BioSample 1	Mudpit_CTRL1	(myosin heavy-chain) kinase : (Myosin heavy-chain) kinase., Histone acetyltransferase OS=Haliscomenobacter hydrossis (strain ATCC 27775 / DSM 1100 / LMG 10767 / O) GN=Halhy_2265 PE=4 SV=1: WD40: WD40: WD40: WD40: WD40: PQQ_2: WD40: WD40: WD40 [Gemmataceae bacterium]	VTT98366.1		Arthrospira ncbi.fasta	108142	1	3	3	3	0.000191	0.0413	TLVAADEKGEVK	K	V	0.981	0.005	0.689	10.2	7	0					0	0	1	0	2	1259.68	2000.31	1766.17	776	937	948	Empty	true
My Experiment	CTRL	BioSample 1	Mudpit_CTRL1	two-component sensor histidine kinase [Arthrospira platensis NIES-46]	GCE93483.1		Arthrospira ncbi.fasta	85134.8	1	2	2	3	0.000191	0.0346	GTISCDSQVGVGSK	K	F	0.992	0	0.817	28.8	39	0					0	0	2	0	2	1337.64	2133.63	2530.34	500	727	740	Empty	true
My Experiment	CTRL	BioSample 1	Mudpit_CTRL1	two-component sensor histidine kinase [Arthrospira platensis NIES-46]	GCE93483.1		Arthrospira ncbi.fasta	85134.8	1	2	2	3	0.000191	0.0346	SILGIPLIRQKR	K	L	0.955	0	0.564	37.1	5	0					0	0	1	0	2	1393.9	1289.4	1433.16	56	422	433	Empty	true
My Experiment	CTRL	BioSample 1	Mudpit_CTRL1	ribonucleoside-diphosphate reductase, alpha subunit [Microcystis aeruginosa NIES-3807]	GCL57442.1		Arthrospira ncbi.fasta	126438	0.99	1	1	1	6.36e-05	0.0268	TPKGSLTSCFILSIDDSLESIFSEITNAAR	R	I	0.992	0.138	0.879	3.72	73	0					0	0	1	0	2	3215.61	2066.54	938.57	152	239	268	Empty	true
My Experiment	CTRL	BioSample 1	Mudpit_CTRL1	Uncharacterized protein OS=Cystobacter violaceus Cb vi76 GN=Q664_20155 PE=4 SV=1: Pentapeptide: Pentapeptide_4: Pentapeptide: Pentapeptide: Pentapeptide: Pentapeptide [Gemmata massiliana]	VTR97771.1		Arthrospira ncbi.fasta	86827.2	1	2	2	2	0.000127	0.0325	IDLRGTHMEGAK	K	L	0.992	0.135	0.881	2.54	20	0					0	0	1	0	2	1327.68	2105.41	1161.09	75	130	141	Empty	true
My Experiment	CTRL	BioSample 1	Mudpit_CTRL1	Uncharacterized protein OS=Cystobacter violaceus Cb vi76 GN=Q664_20155 PE=4 SV=1: Pentapeptide: Pentapeptide_4: Pentapeptide: Pentapeptide: Pentapeptide: Pentapeptide [Gemmata massiliana]	VTR97771.1		Arthrospira ncbi.fasta	86827.2	1	2	2	2	0.000127	0.0325	RPGLTVLDLTSFAK	R	L	0.979	-0.0229	0.636	15.5	42	0					0	0	1	0	2	1517.87	1348.78	1141.19	154	75	88	Empty	true
My Experiment	CTRL	BioSample 1	Mudpit_CTRL1	ATPase [Arthrospira sp. O9.13F]	RAQ43317.1		Arthrospira ncbi.fasta	50397.3	1	2	2	2	0.000127	0.0591	TALGIKLVEEIK	K	H	0.956	0.159	0.705	7.59	28	0					0	0	1	0	2	1313.8	1817.19	1931.01	57	171	182	Empty	true
My Experiment	CTRL	BioSample 1	Mudpit_CTRL1	ATPase [Arthrospira sp. O9.13F]	RAQ43317.1		Arthrospira ncbi.fasta	50397.3	1	2	2	2	0.000127	0.0591	TGQHLDDLQQAIAR	K	G	0.99	0.0786	0.822	18.3	30	0					0	0	1	0	2	1565.8	2809.14	575.57	105	10	23	Empty	true
My Experiment	CTRL	BioSample 1	Mudpit_CTRL1	hypothetical protein NIES3806_33510 [Microcystis aeruginosa NIES-3806]	GCL55992.1		Arthrospira ncbi.fasta	108899	1	2	2	2	0.000127	0.0213	PDDHQAWYNR	K	G	0.992	0.619	0.998	1.1	1	0					0	0	1	0	2	1301.57	2766.95	1013.58	107	540	549	Empty	true
My Experiment	CTRL	BioSample 1	Mudpit_CTRL1	hypothetical protein NIES3806_33510 [Microcystis aeruginosa NIES-3806]	GCL55992.1		Arthrospira ncbi.fasta	108899	1	2	2	2	0.000127	0.0213	PDYHQAWYNR	K	G	0.975	0.184	0.709	6.79	6	0					0	0	1	0	2	1349.6	1258.93	1240.73	102	608	617	Empty	true
My Experiment	CTRL	BioSample 1	Mudpit_CTRL1	putative monooxygenase [Arthrospira platensis NIES-46]	GCE93452.1		Arthrospira ncbi.fasta	49843.5	0.999	2	2	2	0.000127	0.0568	HGKITPKPAVDK	K	L	0.961	0.0783	0.571	17.8	5	0					0	0	1	0	2	1290.75	1751.77	1252.14	80	278	289	Empty	true
My Experiment	CTRL	BioSample 1	Mudpit_CTRL1	putative monooxygenase [Arthrospira platensis NIES-46]	GCE93452.1		Arthrospira ncbi.fasta	49843.5	0.999	2	2	2	0.000127	0.0568	LTFGSHENYGLPK	K	P	0.976	0	0.68	15.1	58	0					0	0	1	0	2	1462.73	3142.29	955.92	98	244	256	Empty	true
My Experiment	CTRL	BioSample 1	Mudpit_CTRL1	helicase domain protein [Microcystis aeruginosa NIES-3806]	GCL55919.1		Arthrospira ncbi.fasta	134504	0.999	2	2	2	0.000127	0.0204	LDKLSRNQDLQK	R	K	0.979	-0.0103	0.64	11.3	12	0					0	0	1	0	2	1457.81	3257.24	844.91	47	206	217	Empty	true
My Experiment	CTRL	BioSample 1	Mudpit_CTRL1	helicase domain protein [Microcystis aeruginosa NIES-3806]	GCL55919.1		Arthrospira ncbi.fasta	134504	0.999	2	2	2	0.000127	0.0204	LRELLQERALAR	R	D	0.961	0.115	0.692	7.54	4	0					0	0	1	0	2	1467.88	1375.89	1240.66	130	690	701	Empty	true
My Experiment	CTRL	BioSample 1	Mudpit_CTRL1	wd-40 repeat protein : Uncharacterized protein OS=Methanosaeta harundinacea (strain 6Ac) GN=Mhar_2360 PE=4 SV=1: WD40: WD40: WD40: WD40: WD40: WD40: WD40: Ras [Gemmata obscuriglobus UQM 2246]	VTS00916.1		Arthrospira ncbi.fasta	142207	1	2	2	2	0.000127	0.0185	GTTHGMRIWKK	R	P	0.981	-0.0383	0.727	9.95	10	0					0	0	1	0	2	1314.71	1913.4	1847.04	172	381	391	Empty	true
My Experiment	CTRL	BioSample 1	Mudpit_CTRL1	wd-40 repeat protein : Uncharacterized protein OS=Methanosaeta harundinacea (strain 6Ac) GN=Mhar_2360 PE=4 SV=1: WD40: WD40: WD40: WD40: WD40: WD40: WD40: Ras [Gemmata obscuriglobus UQM 2246]	VTS00916.1		Arthrospira ncbi.fasta	142207	1	2	2	2	0.000127	0.0185	TQTRDGGEALILR	K	V	0.988	0	0.738	22.7	19	0					0	0	1	0	2	1429.78	1925.79	2797.35	182	593	605	Empty	true
My Experiment	CTRL	BioSample 1	Mudpit_CTRL1	hypothetical protein NIES3804_21830 [Microcystis aeruginosa NIES-3804]	GCL50615.1		Arthrospira ncbi.fasta	128172	1	2	2	2	0.000127	0.03	ELHDSRNSGQGFSEGK	K	K	0.992	0.0667	1.07	4.89	1	0					0	0	1	0	2	1747.8	1875.98	1273.4	126	700	715	Empty	true
My Experiment	CTRL	BioSample 1	Mudpit_CTRL1	hypothetical protein NIES3804_21830 [Microcystis aeruginosa NIES-3804]	GCL50615.1		Arthrospira ncbi.fasta	128172	1	2	2	2	0.000127	0.03	MMTANSAYELLEYAYDK	-	L	0.973	-0.0136	0.638	23.9	2	0					0	0	1	0	2	2012.9	1251.47	893.39	179	1	17	Empty	true
My Experiment	CTRL	BioSample 1	Mudpit_CTRL1	putative glycosyl transferase [Arthrospira platensis NIES-46]	GCE94471.1		Arthrospira ncbi.fasta	108936	1	2	2	2	0.000127	0.0241	LDFAIQVLGEK	R	A	0.992	0.0933	0.831	12.8	47	0					0	0	1	0	2	1232.69	1866.07	2899.18	159	264	274	Empty	true
My Experiment	CTRL	BioSample 1	Mudpit_CTRL1	putative glycosyl transferase [Arthrospira platensis NIES-46]	GCE94471.1		Arthrospira ncbi.fasta	108936	1	2	2	2	0.000127	0.0241	SFCIAVISHWVR	K	V	0.992	0.194	0.954	4.67	9	0					0	0	1	0	2	1417.74	2033.38	1301.74	119	455	466	Empty	true
My Experiment	CTRL	BioSample 1	Mudpit_CTRL1	preprotein translocase SecA subunit [Microcystis aeruginosa NIES-3804]	GCL50963.1		Arthrospira ncbi.fasta	107300	1	2	2	2	0.000127	0.0267	GYGQKDPLIEYK	R	Q	0.972	0.078	0.635	28.6	14	0					0	0	1	0	2	1410.73	1482.27	1077.13	126	889	900	Empty	true
My Experiment	CTRL	BioSample 1	Mudpit_CTRL1	preprotein translocase SecA subunit [Microcystis aeruginosa NIES-3804]	GCL50963.1		Arthrospira ncbi.fasta	107300	1	2	2	2	0.000127	0.0267	YILAAEIAKQLVR	K	Q	0.992	0.169	1.04	2.44	1	0					0	0	1	0	2	1487.89	2424.47	1276.04	395	239	251	Empty	true
My Experiment	CTRL	BioSample 1	Mudpit_CTRL1	non-ribosomal peptide synthetase/polyketide synthase hybrid enzyme [Microcystis aeruginosa NIES-3806]	GCL53432.1		Arthrospira ncbi.fasta	160127	1	2	2	3	0.000191	0.0176	EPDQNWNLDCVK	K	F	0.987	0	0.711	8.49	8	0					0	0	2	0	2	1460.65	1556	2432.76	195	449	460	Empty	true
My Experiment	CTRL	BioSample 1	Mudpit_CTRL1	non-ribosomal peptide synthetase/polyketide synthase hybrid enzyme [Microcystis aeruginosa NIES-3806]	GCL53432.1		Arthrospira ncbi.fasta	160127	1	2	2	3	0.000191	0.0176	TSIGKIQRSQLTK	K	R	0.967	-0.127	0.598	11	1	0					0	0	1	0	2	1459.86	2524.76	616.02	53	713	725	Empty	true
My Experiment	CTRL	BioSample 1	Mudpit_CTRL1	hypothetical protein NIES46_20500 [Arthrospira platensis NIES-46]	GCE93998.1		Arthrospira ncbi.fasta	65061	0.987	1	1	1	6.36e-05	0.0224	LDYGLPLIQLRDR	R	D	0.99	0.189	0.759	5.88	1	0					0	0	1	0	2	1571.89	2808.52	1106.81	110	550	562	Empty	true
My Experiment	CTRL	BioSample 1	Mudpit_CTRL1	calcium-translocating p-type pmca-type : Calcium-translocating P-type ATPase, PMCA-type OS=bacterium UASB270 GN=U27_05217 PE=4 SV=1: Cation_ATPase_N: E1-E2_ATPase: Hydrolase: Cation_ATPase_C [Gemmataceae bacterium]	VTU01600.1		Arthrospira ncbi.fasta	104441	0.982	1	1	2	0.000127	0.0132	FMATAGTDATGRK	K	V	0.987	0	0.707	21.3	12	0					0	0	2	0	2	1326.65	2502.85	1743.64	288	520	532	Empty	true
My Experiment	CTRL	BioSample 1	Mudpit_CTRL1	hypothetical protein NIES46_27030 [Arthrospira platensis NIES-46]	GCE94644.1		Arthrospira ncbi.fasta	135700	1	2	2	4	0.000254	0.0243	LVKLVSSVAMQLGSVFQR	R	K	0.992	0.159	0.891	12.5	4	0					0	0	1	0	2	1962.12	2342.99	840.5	132	609	626	Empty	true
My Experiment	CTRL	BioSample 1	Mudpit_CTRL1	hypothetical protein NIES46_27030 [Arthrospira platensis NIES-46]	GCE94644.1		Arthrospira ncbi.fasta	135700	1	2	2	4	0.000254	0.0243	PDFAGFYEESK	K	Q	0.99	0	0.787	8	3	0					0	0	3	0	2	1289.57	2751.69	3762.63	362	522	532	Empty	true
My Experiment	CTRL	BioSample 1	Mudpit_CTRL1	hypothetical protein NIES46_01500 [Arthrospira platensis NIES-46]	GCE92115.1		Arthrospira ncbi.fasta	82815.2	1	2	2	2	0.000127	0.0378	PGEGGQPGTIQVTFK	R	D	0.981	-0.0503	0.666	23.3	18	0					0	0	1	0	2	1515.78	2024.81	2310.14	615	110	124	Empty	true
My Experiment	CTRL	BioSample 1	Mudpit_CTRL1	hypothetical protein NIES46_01500 [Arthrospira platensis NIES-46]	GCE92115.1		Arthrospira ncbi.fasta	82815.2	1	2	2	2	0.000127	0.0378	VVLMTSTKGPEGK	K	T	0.988	0	0.727	26.5	5	0					0	0	1	0	2	1346.73	2744.8	1098.67	74	517	529	Empty	true
My Experiment	CTRL	BioSample 1	Mudpit_CTRL1	hypothetical protein NIES3804_25050 [Microcystis aeruginosa NIES-3804]	GCL50932.1		Arthrospira ncbi.fasta	34762	1	2	2	2	0.000127	0.0751	GFMDETIENLSK	K	N	0.973	0.211	0.62	1.45	9	0					0	0	1	0	2	1383.65	2295.74	884.62	41	75	86	Empty	true
My Experiment	CTRL	BioSample 1	Mudpit_CTRL1	hypothetical protein NIES3804_25050 [Microcystis aeruginosa NIES-3804]	GCL50932.1		Arthrospira ncbi.fasta	34762	1	2	2	2	0.000127	0.0751	NFSEVDWHER	K	L	0.983	0	0.815	16.1	14	0					0	0	1	0	2	1318.58	1303.23	1094.64	112	87	96	Empty	true
My Experiment	CTRL	BioSample 1	Mudpit_CTRL1	hypothetical protein NIES46_13880 [Arthrospira platensis NIES-46]	GCE93338.1		Arthrospira ncbi.fasta	184999	1	4	4	4	0.000254	0.0255	ANGEWRWLLSR	K	D	0.992	0.11	1.11	27.8	13	0					0	0	1	0	2	1387.72	1162.28	1002.93	104	1227	1237	Empty	true
My Experiment	CTRL	BioSample 1	Mudpit_CTRL1	hypothetical protein NIES46_13880 [Arthrospira platensis NIES-46]	GCE93338.1		Arthrospira ncbi.fasta	184999	1	4	4	4	0.000254	0.0255	AQDGQIYTVEYR	K	V	0.992	0.171	0.895	0.966	11	0					0	0	1	0	2	1442.69	1111.5	888.72	100	1212	1223	Empty	true
My Experiment	CTRL	BioSample 1	Mudpit_CTRL1	hypothetical protein NIES46_13880 [Arthrospira platensis NIES-46]	GCE93338.1		Arthrospira ncbi.fasta	184999	1	4	4	4	0.000254	0.0255	WLLSRDLVFSR	R	H	0.992	0.14	0.954	0.574	24	0					0	0	1	0	2	1391.78	1228.52	1444.57	70	1233	1243	Empty	true
My Experiment	CTRL	BioSample 1	Mudpit_CTRL1	hypothetical protein NIES46_13880 [Arthrospira platensis NIES-46]	GCE93338.1		Arthrospira ncbi.fasta	184999	1	4	4	4	0.000254	0.0255	WVAARVFPVTDK	R	S	0.992	0.214	0.92	0.653	10	0					0	0	1	0	2	1388.77	1243.21	1022.88	54	1101	1112	Empty	true
My Experiment	CTRL	BioSample 1	Mudpit_CTRL1	cytosine-specific methyltransferase [Microcystis aeruginosa NIES-3804]	GCL51909.1		Arthrospira ncbi.fasta	53060.3	1	2	2	2	0.000127	0.0517	LWFDVIKLVQK	K	S	0.988	0	0.735	6.47	10	0					0	0	1	0	2	1388.83	1594.43	1084.88	73	125	135	Empty	true
My Experiment	CTRL	BioSample 1	Mudpit_CTRL1	cytosine-specific methyltransferase [Microcystis aeruginosa NIES-3804]	GCL51909.1		Arthrospira ncbi.fasta	53060.3	1	2	2	2	0.000127	0.0517	NGHTTIHSWDIIK	R	T	0.992	0.159	1.05	2.43	3	0					0	0	1	0	2	1521.78	2050.78	1906.12	409	270	282	Empty	true
My Experiment	CTRL	BioSample 1	Mudpit_CTRL1	serine/threonine protein kinase [Arthrospira platensis C1]	EKD08078.1		Arthrospira ncbi.fasta	70312.1	1	2	2	3	0.000191	0.0435	NPKNIIPNTAKK	K	I	0.986	0	0.714	19.7	3	0					0	0	2	0	2	1337.79	1111.96	2273.37	397	303	314	Empty	true
My Experiment	CTRL	BioSample 1	Mudpit_CTRL1	serine/threonine protein kinase [Arthrospira platensis C1]	EKD08078.1		Arthrospira ncbi.fasta	70312.1	1	2	2	3	0.000191	0.0435	YGADPDFLFYNNGFR	R	V	0.976	0.0323	0.626	23.6	56	0					0	0	1	0	2	1795.81	1156.55	890.7	92	603	617	Empty	true
My Experiment	CTRL	BioSample 1	Mudpit_CTRL1	hypothetical protein PS2015_894 [Pseudohongiella spirulinae]	ALO45564.1		Arthrospira ncbi.fasta	47654.8	1	2	2	2	0.000127	0.0746	IGQLRALPLLR	K	S	0.992	0.379	0.936	1.14	10	0					0	0	1	0	2	1249.81	2011.94	2328.66	93	184	194	Empty	true
My Experiment	CTRL	BioSample 1	Mudpit_CTRL1	hypothetical protein PS2015_894 [Pseudohongiella spirulinae]	ALO45564.1		Arthrospira ncbi.fasta	47654.8	1	2	2	2	0.000127	0.0746	VGTQVLVVDRQSGQCFDHRLK	K	R	0.992	0.194	0.965	1.73	15	0					0	0	1	0	2	2385.25	2119	704.76	133	407	427	Empty	true
My Experiment	CTRL	BioSample 1	Mudpit_CTRL1	Catalase-peroxidase [Pseudohongiella spirulinae]	ALO45858.1		Arthrospira ncbi.fasta	80983.8	0.99	1	1	1	6.36e-05	0.0248	PVSMADLIVLGGTAAVEK	K	A	0.992	0.0738	0.95	20.3	43	0					0	0	1	0	2	1770.97	1813.11	1914.41	377	525	542	Empty	true
My Experiment	CTRL	BioSample 1	Mudpit_CTRL1	hypothetical protein NIES46_01860 [Arthrospira platensis NIES-46]	GCE92151.1		Arthrospira ncbi.fasta	167978	1	3	3	4	0.000254	0.0288	AENLERAIFYLKASLQVYTR	R	E	0.992	0.11	0.855	9.74	68	0					0	0	1	0	2	2385.29	1867.07	1670.72	185	679	698	Empty	true
My Experiment	CTRL	BioSample 1	Mudpit_CTRL1	hypothetical protein NIES46_01860 [Arthrospira platensis NIES-46]	GCE92151.1		Arthrospira ncbi.fasta	167978	1	3	3	4	0.000254	0.0288	TQNNLGESYRRR	R	I	0.992	0.0806	0.909	6.56	37	0					0	0	1	0	2	1493.76	1899.94	1721.75	233	248	259	Empty	true
My Experiment	CTRL	BioSample 1	Mudpit_CTRL1	hypothetical protein NIES46_01860 [Arthrospira platensis NIES-46]	GCE92151.1		Arthrospira ncbi.fasta	167978	1	3	3	4	0.000254	0.0288	YTDAIEYVDR	R	S	0.99	0.0104	0.772	19.6	11	0					0	0	2	0	2	1244.58	2399.15	2849.33	235	970	979	Empty	true
My Experiment	CTRL	BioSample 1	Mudpit_CTRL1	Oligopeptidase A [Pseudohongiella spirulinae]	ALO44718.1		Arthrospira ncbi.fasta	78472.5	1	2	2	2	0.000127	0.0391	ADELQLDGSQR	R	K	0.947	0.263	0.736	1.18	13	0					0	0	1	0	2	1231.59	1350.73	1148.1	179	126	136	Empty	true
My Experiment	CTRL	BioSample 1	Mudpit_CTRL1	Oligopeptidase A [Pseudohongiella spirulinae]	ALO44718.1		Arthrospira ncbi.fasta	78472.5	1	2	2	2	0.000127	0.0391	EPDLTALLIQDGLRKA	R	-	0.992	0.0969	0.911	12	10	0					0	0	1	0	2	1752.99	2020.99	1518.78	273	676	691	Empty	true
My Experiment	CTRL	BioSample 1	Mudpit_CTRL1	adenylate/guanylate cyclase with GAF and PAS/PAC sensor [Arthrospira platensis C1]	EKD09005.1		Arthrospira ncbi.fasta	195503	0.981	1	1	1	6.36e-05	0.00809	EQGEVSNFECQFYR	R	Q	0.986	0.0718	0.773	18.7	11	0					0	0	1	0	2	1735.74	2519.42	858.24	162	1377	1390	Empty	true
My Experiment	CTRL	BioSample 1	Mudpit_CTRL1	two-component hybrid sensor and regulator [Arthrospira platensis NIES-46]	GCE95530.1		Arthrospira ncbi.fasta	153169	0.991	1	1	1	6.36e-05	0.0101	PTPENSPADSKPVK	R	K	0.983	-0.0619	0.669	32.7	36	0					0	0	1	0	2	1466.75	1230.86	863.28	210	448	461	Empty	true
My Experiment	CTRL	BioSample 1	Mudpit_CTRL1	Protein containing DUF288 OS=Rhodopirellula maiorica SM1 GN=RMSM_05182 PE=4 SV=1: Glycos_transf_2: DUF288 [Gemmataceae bacterium]	VTT99839.1		Arthrospira ncbi.fasta	66556.9	1	2	2	2	0.000127	0.0434	ALEAVLARGVRSR	R	A	0.992	0.0224	0.996	21.2	36	0					0	0	1	0	2	1397.83	1414.37	994.62	140	167	179	Empty	true
My Experiment	CTRL	BioSample 1	Mudpit_CTRL1	Protein containing DUF288 OS=Rhodopirellula maiorica SM1 GN=RMSM_05182 PE=4 SV=1: Glycos_transf_2: DUF288 [Gemmataceae bacterium]	VTT99839.1		Arthrospira ncbi.fasta	66556.9	1	2	2	2	0.000127	0.0434	NLGYLLAIGRGAK	K	C	0.977	0	0.629	16.4	2	0					0	0	1	0	2	1345.8	1159.89	1354.31	121	333	345	Empty	true
My Experiment	CTRL	BioSample 1	Mudpit_CTRL1	hypothetical protein PS2015_2802 [Pseudohongiella spirulinae]	ALO47433.1		Arthrospira ncbi.fasta	107521	0.965	1	1	3	0.000191	0.0132	DASGNYTGASANR	R	P	0.974	0.312	0.709	2.93	2	0					0	0	3	0	2	1283.56	2520.36	4025.76	452	243	255	Empty	true
My Experiment	CTRL	BioSample 1	Mudpit_CTRL1	glycosyl transferase family 2 [Arthrospira platensis C1]	EKD07734.1		Arthrospira ncbi.fasta	240937	1	2	2	2	0.000127	0.0169	EGFGIAQDKKVVLFFGTPR	R	K	0.992	0.0709	1.15	4.81	17	0					0	0	1	0	2	2109.15	1161.86	1047.36	392	1042	1060	Empty	true
My Experiment	CTRL	BioSample 1	Mudpit_CTRL1	glycosyl transferase family 2 [Arthrospira platensis C1]	EKD07734.1		Arthrospira ncbi.fasta	240937	1	2	2	2	0.000127	0.0169	YGIPLNFKVVLFFGTPR	R	L	0.973	0	0.609	8.5	7	0					0	0	1	0	2	1968.11	1220	903.52	71	1503	1519	Empty	true
My Experiment	CTRL	BioSample 1	Mudpit_CTRL1	protein of unknown function DUF820 [Microcystis aeruginosa NIES-3807]	GCL58939.1		Arthrospira ncbi.fasta	29205.6	1	2	2	2	0.000127	0.0672	AEEAQRKAEEAAEK	K	A	0.992	0.22	1.1	2.39	8	0					0	0	1	0	2	1559.77	2845.91	1174.7	78	222	235	Empty	true
My Experiment	CTRL	BioSample 1	Mudpit_CTRL1	protein of unknown function DUF820 [Microcystis aeruginosa NIES-3807]	GCL58939.1		Arthrospira ncbi.fasta	29205.6	1	2	2	2	0.000127	0.0672	KAEEAAEKAER	R	M	0.992	0.172	1.03	5.41	38	0					0	0	1	0	2	1231.63	1545.31	1311.33	160	228	238	Empty	true
My Experiment	CTRL	BioSample 1	Mudpit_CTRL1	TPR domain protein [Arthrospira platensis NIES-46]	GCE92978.1		Arthrospira ncbi.fasta	125069	1	2	2	2	0.000127	0.0254	FVAEKPINPRVLSLQK	K	Q	0.983	0	0.682	19.4	11	0					0	0	1	0	2	1839.09	2036.33	957.61	147	289	304	Empty	true
My Experiment	CTRL	BioSample 1	Mudpit_CTRL1	TPR domain protein [Arthrospira platensis NIES-46]	GCE92978.1		Arthrospira ncbi.fasta	125069	1	2	2	2	0.000127	0.0254	HSVGWCAEGVIK	R	E	0.949	-0.0551	0.546	26.8	25	0					0	0	1	0	2	1285.64	424.284	1062.19	212	747	758	Empty	true
My Experiment	CTRL	BioSample 1	Mudpit_CTRL1	hypothetical protein PS2015_1794 [Pseudohongiella spirulinae]	ALO46444.1		Arthrospira ncbi.fasta	21892.2	0.975	1	1	1	6.36e-05	0.0574	VISSASAFSAYR	R	P	0.981	-0.0521	0.691	29	4	0					0	0	1	0	2	1258.64	1338.38	993.28	119	7	18	Empty	true
My Experiment	CTRL	BioSample 1	Mudpit_CTRL1	Amidophosphoribosyltransferase [Pseudohongiella spirulinae]	ALO46492.1		Arthrospira ncbi.fasta	55364.7	1	3	3	3	0.000191	0.05	QIIQMARDAGARK	K	V	0.991	0.137	0.831	11	4	0					0	0	1	0	2	1457.8	450.816	750.35	66	376	388	Empty	true
My Experiment	CTRL	BioSample 1	Mudpit_CTRL1	Amidophosphoribosyltransferase [Pseudohongiella spirulinae]	ALO46492.1		Arthrospira ncbi.fasta	55364.7	1	3	3	3	0.000191	0.05	TFIMPGQSERR	R	K	0.992	0.0504	0.888	4.38	4	0					0	0	1	0	2	1321.67	1888.04	2199.03	769	332	342	Empty	true
My Experiment	CTRL	BioSample 1	Mudpit_CTRL1	Amidophosphoribosyltransferase [Pseudohongiella spirulinae]	ALO46492.1		Arthrospira ncbi.fasta	55364.7	1	3	3	3	0.000191	0.05	TFIMPGQSERRK	R	S	0.985	-0.0953	0.681	21.9	41	0					0	0	1	0	2	1449.76	1931.34	2183.33	276	332	343	Empty	true
My Experiment	CTRL	BioSample 1	Mudpit_CTRL1	Diguanylate cyclase with PAS/PAC and GAF sensors [Arthrospira sp. SRM16]	SMN35255.1		Arthrospira ncbi.fasta	122455	0.977	1	1	1	6.36e-05	0.0103	DPNSVYLGCNR	K	R	0.983	0.159	0.807	5.64	10	0					0	0	1	0	2	1237.56	1793.84	1429.36	73	224	234	Empty	true
My Experiment	CTRL	BioSample 1	Mudpit_CTRL1	hemolysin secretion protein [Microcystis aeruginosa NIES-3804]	GCL50191.1		Arthrospira ncbi.fasta	65450.7	0.956	1	1	1	6.36e-05	0.0187	VRLNSQDLVLK	R	D	0.967	0.227	0.613	4.64	4	0					0	0	1	0	2	1284.76	2235.61	940.87	124	535	545	Empty	true
My Experiment	CTRL	BioSample 1	Mudpit_CTRL1	putative alpha-mannosidase [Microcystis aeruginosa NIES-3804]	GCL49110.1		Arthrospira ncbi.fasta	115444	0.96	1	1	1	6.36e-05	0.011	LSHLTRRDVQK	K	N	0.97	0.0359	0.606	62.1	16	0					0	0	1	0	2	1352.78	1302.9	1691.73	223	10	20	Empty	true
My Experiment	CTRL	BioSample 1	Mudpit_CTRL1	sec-c motif domain protein : Uncharacterized protein OS=Singulisphaera acidiphila (strain ATCC BAA-1392 / DSM 18658 / VKM B-2454 / MOB10) GN=Sinac_6242 PE=4 SV=1: SEC-C: TPR_19: TPR_16 [Gemmata obscuriglobus UQM 2246]	VTS10439.1		Arthrospira ncbi.fasta	78387.2	0.986	1	1	1	6.36e-05	0.0195	PTAKPVPEAAATGK	R	L	0.989	0.194	0.74	6.94	10	0					0	0	1	0	2	1337.74	1056.47	1141.88	165	194	207	Empty	true
My Experiment	CTRL	BioSample 1	Mudpit_CTRL1	Crm2 family CRISPR-associated protein [Arthrospira platensis NIES-46]	GCE95770.1		Arthrospira ncbi.fasta	122929	1	2	2	2	0.000127	0.0215	EYQRFLALSR	K	G	0.987	0.0729	0.75	25.4	23	0					0	0	1	0	2	1282.69	1168.67	1433.82	151	608	617	Empty	true
My Experiment	CTRL	BioSample 1	Mudpit_CTRL1	Crm2 family CRISPR-associated protein [Arthrospira platensis NIES-46]	GCE95770.1		Arthrospira ncbi.fasta	122929	1	2	2	2	0.000127	0.0215	WLEDWENWAGYLK	R	A	0.973	0	0.763	12.6	2	0					0	0	1	0	2	1709.8	1936.88	1198.4	203	1007	1019	Empty	true
My Experiment	CTRL	BioSample 1	Mudpit_CTRL1	hypothetical protein NIES3804_24520 [Microcystis aeruginosa NIES-3804]	GCL50879.1		Arthrospira ncbi.fasta	95934.4	0.99	1	1	1	6.36e-05	0.0154	NRELIQGLKNGLK	K	T	0.992	0.209	0.961	5	48	0					0	0	1	0	2	1482.88	2499.22	977.68	84	188	200	Empty	true
My Experiment	CTRL	BioSample 1	Mudpit_CTRL1	hypothetical protein ARTHRO_41311 [Limnospira indica PCC 8005]	CDM96902.1		Arthrospira ncbi.fasta	39902.8	0.991	1	1	1	6.36e-05	0.0316	IKLKPYTLVIR	K	T	0.981	0.371	0.651	14	7	0					0	0	1	0	2	1343.88	1716.64	1295.6	125	6	16	Empty	true
My Experiment	CTRL	BioSample 1	Mudpit_CTRL1	PBS lyase heat-like repeat protein [Microcystis aeruginosa NIES-3804]	GCL50294.1		Arthrospira ncbi.fasta	43602.1	1	2	2	2	0.000127	0.0581	CDFQQRWEIAK	K	L	0.975	0	0.715	8.69	12	0					0	0	1	0	2	1423.68	1997.86	2738.68	349	53	63	Empty	true
My Experiment	CTRL	BioSample 1	Mudpit_CTRL1	PBS lyase heat-like repeat protein [Microcystis aeruginosa NIES-3804]	GCL50294.1		Arthrospira ncbi.fasta	43602.1	1	2	2	2	0.000127	0.0581	RFLAVQALSQIR	R	R	0.961	0.191	0.79	4.1	23	0					0	0	1	0	2	1401.83	2391.12	12985.8	105	150	161	Empty	true
My Experiment	CTRL	BioSample 1	Mudpit_CTRL1	hypothetical protein B9S53_14905 [Arthrospira sp. O9.13F]	RAQ40775.1		Arthrospira ncbi.fasta	27894.2	0.972	1	1	1	6.36e-05	0.0422	IVILKNIQKR	K	S	0.979	0.365	0.705	8.95	6	0					0	0	1	0	2	1224.82	1847.58	1090.89	123	108	117	Empty	true
My Experiment	CTRL	BioSample 1	Mudpit_CTRL1	two-component hybrid histidine kinase [Arthrospira platensis NIES-46]	GCE94745.1		Arthrospira ncbi.fasta	159321	1	2	2	2	0.000127	0.0194	LFKPFVQTDVGR	R	R	0.99	0.0069	0.864	18.6	24	0					0	0	1	0	2	1406.78	2435.07	1833.48	55	1093	1104	Empty	true
My Experiment	CTRL	BioSample 1	Mudpit_CTRL1	two-component hybrid histidine kinase [Arthrospira platensis NIES-46]	GCE94745.1		Arthrospira ncbi.fasta	159321	1	2	2	2	0.000127	0.0194	YQDYLYNHGQQNDQK	K	E	0.964	0.0999	0.656	17.9	2	0					0	0	1	0	2	1913.84	1528.98	840.63	243	630	644	Empty	true
My Experiment	CTRL	BioSample 1	Mudpit_CTRL1	hypothetical protein SPLC1_S082910 [Arthrospira platensis C1]	EKD10616.1		Arthrospira ncbi.fasta	70882.1	1	2	2	2	0.000127	0.0354	ESLASMQDEFTK	K	R	0.979	0.0321	0.641	13.3	53	0					0	0	1	0	2	1385.63	1814.08	2779.12	157	319	330	Empty	true
My Experiment	CTRL	BioSample 1	Mudpit_CTRL1	hypothetical protein SPLC1_S082910 [Arthrospira platensis C1]	EKD10616.1		Arthrospira ncbi.fasta	70882.1	1	2	2	2	0.000127	0.0354	LMDIQPITRR	K	Q	0.992	0.0794	0.857	14	36	0					0	0	1	0	2	1242.7	1574.3	1016.2	78	553	562	Empty	true
My Experiment	CTRL	BioSample 1	Mudpit_CTRL1	hypothetical protein NIES3804_14970 [Microcystis aeruginosa NIES-3804]	GCL49937.1		Arthrospira ncbi.fasta	80518.9	0.988	1	1	1	6.36e-05	0.015	TVNETKLLLFK	R	D	0.984	0.0716	0.81	10.2	13	0					0	0	1	0	2	1305.78	1923.5	3138.02	121	440	450	Empty	true
My Experiment	CTRL	BioSample 1	Mudpit_CTRL1	hypothetical protein NIES3804_20300 [Microcystis aeruginosa NIES-3804]	GCL50462.1		Arthrospira ncbi.fasta	109109	1	2	2	2	0.000127	0.0241	FYLIDGKYGVELAPYR	R	N	0.99	0.148	0.746	3.07	10	0					0	0	1	0	2	1904	2385.23	1333.28	221	414	429	Empty	true
My Experiment	CTRL	BioSample 1	Mudpit_CTRL1	hypothetical protein NIES3804_20300 [Microcystis aeruginosa NIES-3804]	GCL50462.1		Arthrospira ncbi.fasta	109109	1	2	2	2	0.000127	0.0241	YSPSELRFYLIDGK	R	Y	0.992	0.28	0.905	0.959	8	0					0	0	1	0	2	1687.87	1597.34	1020.29	105	407	420	Empty	true
My Experiment	CTRL	BioSample 1	Mudpit_CTRL1	ferrous iron transport protein B [Microcystis aeruginosa NIES-3804]	GCL50992.1		Arthrospira ncbi.fasta	85205.2	0.944	1	1	1	6.36e-05	0.0168	PIIALIGNPNCGK	K	T	0.958	0	0.604	25.5	86	0					0	0	1	0	2	1309.73	1464.86	1105.38	99	4	16	Empty	true
My Experiment	CTRL	BioSample 1	Mudpit_CTRL1	hypothetical protein NIES3806_01260 [Microcystis aeruginosa NIES-3806]	GCL52800.1		Arthrospira ncbi.fasta	11971.2	0.934	1	1	1	6.36e-05	0.0909	EQWKNDPYF	K	-	0.95	0	0.547	24	3	0					0	0	1	0	2	1226.55	1532.9	916.82	65	91	99	Empty	true
My Experiment	CTRL	BioSample 1	Mudpit_CTRL1	hypothetical protein NIES46_46700 [Arthrospira platensis NIES-46]	GCE96598.1		Arthrospira ncbi.fasta	35336.5	0.99	1	1	1	6.36e-05	0.0357	TDLVQNLASIK	K	Q	0.992	0.162	0.916	5.55	2	0					0	0	1	0	2	1201.68	1844.27	1071.67	103	86	96	Empty	true
My Experiment	CTRL	BioSample 1	Mudpit_CTRL1	Acetyltransferase component of pyruvate dehydrogenase complex [Pseudohongiella spirulinae]	ALO46908.1		Arthrospira ncbi.fasta	58429.6	0.99	1	1	2	0.000127	0.0236	LAELLSDIRLLMM	R	-	0.992	0.219	1	9.55	3	0					0	0	2	0	2	1517.84	2148.21	5488.44	368	540	552	Empty	true
My Experiment	CTRL	BioSample 1	Mudpit_CTRL1	cell division control protein CDC48 homolog [Arthrospira platensis NIES-46]	GCE96021.1		Arthrospira ncbi.fasta	66733.7	1	2	2	2	0.000127	0.0573	APKGILLWGPPGTGKTLLAK	R	A	0.992	0.0637	0.855	16.3	33	0					0	0	1	0	2	2018.22	1211.83	835.34	223	390	409	Empty	true
My Experiment	CTRL	BioSample 1	Mudpit_CTRL1	cell division control protein CDC48 homolog [Arthrospira platensis NIES-46]	GCE96021.1		Arthrospira ncbi.fasta	66733.7	1	2	2	2	0.000127	0.0573	TVGFVGADLKAVCQK	R	A	0.989	0	0.755	9.6	30	0					0	0	1	0	2	1535.83	1847.94	1023.18	82	290	304	Empty	true
My Experiment	CTRL	BioSample 1	Mudpit_CTRL1	putative sulfotransferase [Arthrospira platensis NIES-46]	GCE96404.1		Arthrospira ncbi.fasta	31801.2	1	2	2	2	0.000127	0.0963	DAVISNYFLKTK	R	R	0.981	0	0.654	40.8	17	0					0	0	1	0	2	1398.76	2497.5	3129.33	91	107	118	Empty	true
My Experiment	CTRL	BioSample 1	Mudpit_CTRL1	putative sulfotransferase [Arthrospira platensis NIES-46]	GCE96404.1		Arthrospira ncbi.fasta	31801.2	1	2	2	2	0.000127	0.0963	VMIGNVFQSLSGLK	R	N	0.987	-0.0481	0.705	14.4	15	0					0	0	1	0	2	1492.82	1962.15	2281.35	210	47	60	Empty	true
My Experiment	CTRL	BioSample 1	Mudpit_CTRL1	two-component hybrid sensor and regulator [Arthrospira platensis NIES-46]	GCE92993.1		Arthrospira ncbi.fasta	149545	0.987	1	1	1	6.36e-05	0.0135	EDWPPHQLPIMMLTAKNR	R	I	0.991	0	0.788	21.1	52	0					0	0	1	0	2	2177.1	1806.12	2083.84	99	939	956	Empty	true
My Experiment	CTRL	BioSample 1	Mudpit_CTRL1	phycobilisome core-membrane linker polypeptide [Arthrospira platensis NIES-46]	GCE94488.1		Arthrospira ncbi.fasta	101988	0.999	2	2	2	0.000127	0.0263	NGEISTKEFIRR	K	L	0.984	0.0472	0.669	30.1	23	0					0	0	1	0	2	1449.78	1890.83	1838.98	165	322	333	Empty	true
My Experiment	CTRL	BioSample 1	Mudpit_CTRL1	phycobilisome core-membrane linker polypeptide [Arthrospira platensis NIES-46]	GCE94488.1		Arthrospira ncbi.fasta	101988	0.999	2	2	2	0.000127	0.0263	VIELGTKHFLGR	K	A	0.964	0.129	0.77	18.9	1	0					0	0	1	0	2	1369.8	1846.46	1181.96	87	817	828	Empty	true
My Experiment	CTRL	BioSample 1	Mudpit_CTRL1	PspA/IM30 family protein [Microcystis aeruginosa NIES-3804]	GCL51811.1		Arthrospira ncbi.fasta	26809.8	0.99	1	1	9	0.000572	0.0508	GLQEAARLAMVK	K	V	0.992	0.0848	1.26	7.63	4	0					0	0	9	0	2	1286.72	1486.98	12540.7	2209	101	112	Empty	true
My Experiment	CTRL	BioSample 1	Mudpit_CTRL1	hypothetical protein NIES3804_27430 [Microcystis aeruginosa NIES-3804]	GCL51166.1		Arthrospira ncbi.fasta	15448.9	0.99	1	1	1	6.36e-05	0.0915	FIYDGKEIECRGK	R	V	0.992	0.209	1.09	2.25	29	0					0	0	1	0	2	1557.77	2244.41	2567.74	954	122	134	Empty	true
My Experiment	CTRL	BioSample 1	Mudpit_CTRL1	hypothetical protein AP285_11470 [Arthrospira platensis YZ]	AMW28495.1		Arthrospira ncbi.fasta	44715.2	0.975	1	1	1	6.36e-05	0.0293	LTPFYEFVLPK	R	I	0.981	0	0.686	15.1	34	0					0	0	1	0	2	1353.75	1412.81	1264.94	98	163	173	Empty	true
My Experiment	CTRL	BioSample 1	Mudpit_CTRL1	hypothetical protein NIES46_39260 [Arthrospira platensis NIES-46]	GCE95860.1		Arthrospira ncbi.fasta	152184	0.997	1	1	1	6.36e-05	0.00915	LRIFARAMGHYR	R	R	0.965	0	0.609	19.2	1	0					0	0	1	0	2	1490.82	1924.64	2185.71	252	186	197	Empty	true
My Experiment	CTRL	BioSample 1	Mudpit_CTRL1	hypothetical protein NIES3804_08260 [Microcystis aeruginosa NIES-3804]	GCL49272.1		Arthrospira ncbi.fasta	166889	0.967	1	1	1	6.36e-05	0.0121	IGEYQQFNDSLVGYWVEK	R	A	0.964	0	0.657	9.65	38	0					0	0	1	0	2	2175.04	1870.54	1620.15	171	1303	1320	Empty	true
My Experiment	CTRL	BioSample 1	Mudpit_CTRL1	hypothetical protein PS2015_2258 [Pseudohongiella spirulinae]	ALO46893.1		Arthrospira ncbi.fasta	135116	1	2	2	2	0.000127	0.0198	RCEAELRAESHK	K	E	0.983	-0.0796	0.678	23.9	39	0					0	0	1	0	2	1428.7	1650.25	1132.38	63	695	706	Empty	true
My Experiment	CTRL	BioSample 1	Mudpit_CTRL1	hypothetical protein PS2015_2258 [Pseudohongiella spirulinae]	ALO46893.1		Arthrospira ncbi.fasta	135116	1	2	2	2	0.000127	0.0198	SEFLSSMSHELR	K	T	0.992	0.0358	0.97	3.95	8	0					0	0	1	0	2	1422.67	1966.67	3513.28	316	845	856	Empty	true
My Experiment	CTRL	BioSample 1	Mudpit_CTRL1	hypothetical protein B9S53_05845 [Arthrospira sp. O9.13F]	RAQ46791.1		Arthrospira ncbi.fasta	82962.5	0.978	1	1	1	6.36e-05	0.0176	SPKVATPPAISDR	R	V	0.984	0.0568	0.675	17.2	42	0					0	0	1	0	2	1338.74	566.742	1066.74	154	16	28	Empty	true
My Experiment	CTRL	BioSample 1	Mudpit_CTRL1	Holliday junction DNA helicase RuvB [Arthrospira platensis NIES-46]	GCE94007.1		Arthrospira ncbi.fasta	41043.4	0.968	1	1	1	6.36e-05	0.0298	PQQLADYIGQR	R	D	0.976	0.108	0.644	61.1	37	0					0	0	1	0	2	1288.66	3524.67	1485.38	282	53	63	Empty	true
My Experiment	CTRL	BioSample 1	Mudpit_CTRL1	penicillin-binding protein [Microcystis aeruginosa NIES-3804]	GCL50116.1		Arthrospira ncbi.fasta	67956.3	0.953	1	1	1	6.36e-05	0.0176	PAPNKLQNKIK	R	D	0.964	0.0435	0.597	13.3	26	0					0	0	1	0	2	1250.76	1880.38	2443.31	425	26	36	Empty	true
My Experiment	CTRL	BioSample 1	Mudpit_CTRL1	beta-ketoacyl synthase [Microcystis aeruginosa NIES-3806]	GCL56477.1		Arthrospira ncbi.fasta	305602	1	2	2	2	0.000127	0.0118	PAPEPVGMSLAHPLHPLLGSR	R	I	0.989	0	0.762	9.59	54	0					0	0	1	0	2	2176.17	1806.83	1976.7	95	1575	1595	Empty	true
My Experiment	CTRL	BioSample 1	Mudpit_CTRL1	beta-ketoacyl synthase [Microcystis aeruginosa NIES-3806]	GCL56477.1		Arthrospira ncbi.fasta	305602	1	2	2	2	0.000127	0.0118	QIAGIWQTVLEK	R	N	0.966	-0.0037	0.595	28.8	27	0					0	0	1	0	2	1385.78	3063.67	1340.93	30	606	617	Empty	true
My Experiment	CTRL	BioSample 1	Mudpit_CTRL1	hypothetical protein PS2015_2044 [Pseudohongiella spirulinae]	ALO46683.1		Arthrospira ncbi.fasta	124436	1	2	2	2	0.000127	0.0356	DRAHLAANGLGGPNCTPNGVPDFDFR	R	S	0.992	0.218	0.939	8.18	17	0					0	0	1	0	2	2711.27	1330.6	1001.96	520	504	529	Empty	true
My Experiment	CTRL	BioSample 1	Mudpit_CTRL1	hypothetical protein PS2015_2044 [Pseudohongiella spirulinae]	ALO46683.1		Arthrospira ncbi.fasta	124436	1	2	2	2	0.000127	0.0356	ENTYEWSLLNVGMER	R	D	0.992	0.0683	0.914	10.5	4	0					0	0	1	0	2	1840.85	1197.31	1146.06	157	324	338	Empty	true
My Experiment	CTRL	BioSample 1	Mudpit_CTRL1	alpha/beta hydrolase fold protein [Arthrospira platensis NIES-46]	GCE93126.1		Arthrospira ncbi.fasta	34157.7	1	2	2	2	0.000127	0.103	GLVLISPEGVAVNGIEK	K	Q	0.977	0.0404	0.638	18.7	32	0					0	0	1	0	2	1694.97	2624.11	1087.7	71	136	152	Empty	true
My Experiment	CTRL	BioSample 1	Mudpit_CTRL1	alpha/beta hydrolase fold protein [Arthrospira platensis NIES-46]	GCE93126.1		Arthrospira ncbi.fasta	34157.7	1	2	2	2	0.000127	0.103	HPISTRNISISDHS	R	-	0.98	0.051	0.738	25.6	59	0					0	0	1	0	2	1563.79	2903.7	1118.87	87	288	301	Empty	true
My Experiment	CTRL	BioSample 1	Mudpit_CTRL1	Putative PAS/PAC sensor protein [Pseudohongiella spirulinae]	ALO47558.1		Arthrospira ncbi.fasta	47480.3	0.959	1	1	1	6.36e-05	0.0577	CYRVSHGYDVPCDQAGESCPLNAAR	R	V	0.969	0.324	0.678	44.2	1	0					0	0	1	0	2	2711.18	1335.57	768.87	388	54	78	Empty	true
My Experiment	CTRL	BioSample 1	Mudpit_CTRL1	RNA polymerase sigma 70 subunit RpoD family [Arthrospira platensis C1]	EKD09207.1		Arthrospira ncbi.fasta	46686.9	1	2	2	2	0.000127	0.0516	ESTQTFPTKDK	K	D	0.991	0.0646	0.827	13.9	11	0					0	0	1	0	2	1281.63	1794.25	1532.28	227	11	21	Empty	true
My Experiment	CTRL	BioSample 1	Mudpit_CTRL1	RNA polymerase sigma 70 subunit RpoD family [Arthrospira platensis C1]	EKD09207.1		Arthrospira ncbi.fasta	46686.9	1	2	2	2	0.000127	0.0516	MSATKASPDKESTQTFPTK	-	D	0.991	0.227	0.815	7.21	26	0					0	0	1	0	2	2055.01	2469.54	787.79	63	1	19	Empty	true
My Experiment	CTRL	BioSample 1	Mudpit_CTRL1	LOG family protein ygdH [Pseudohongiella spirulinae]	ALO45920.1		Arthrospira ncbi.fasta	55773	0.985	1	1	1	6.36e-05	0.0279	GPMKGATIGHAKQR	K	L	0.989	-0.0578	0.733	18.2	6	0					0	0	1	0	2	1451.79	1952.9	1700.03	485	239	252	Empty	true
My Experiment	CTRL	BioSample 1	Mudpit_CTRL1	peptide chain release factor 1 [Microcystis aeruginosa NIES-3804]	GCL52256.1		Arthrospira ncbi.fasta	41001.1	1	2	2	2	0.000127	0.082	LYDMKLQEQQEAVSSMRR	K	S	0.985	0	0.809	19.8	68	0					0	0	1	0	2	2212.09	1809.71	1950.54	300	282	299	Empty	true
My Experiment	CTRL	BioSample 1	Mudpit_CTRL1	peptide chain release factor 1 [Microcystis aeruginosa NIES-3804]	GCL52256.1		Arthrospira ncbi.fasta	41001.1	1	2	2	2	0.000127	0.082	VQRVPLTEASGR	R	V	0.977	0.0631	0.625	22.7	15	0					0	0	1	0	2	1312.73	1138.3	1027.58	51	189	200	Empty	true
My Experiment	CTRL	BioSample 1	Mudpit_CTRL1	cobalt-chelatase subunit CobN [Microcystis aeruginosa NIES-3804]	GCL48589.1		Arthrospira ncbi.fasta	136185	0.99	1	1	2	0.000127	0.00907	NPVTYFGDHSR	K	P	0.992	0.339	1.01	1	4	0					0	0	2	0	2	1292.6	2157.85	2685.95	385	1073	1083	Empty	true
My Experiment	CTRL	BioSample 1	Mudpit_CTRL1	hypothetical protein NIES46_12520 [Arthrospira platensis NIES-46]	GCE93203.1		Arthrospira ncbi.fasta	188864	1	2	2	2	0.000127	0.0158	RLILLGEGEDKSGK	K	Y	0.992	0.183	1.14	1.27	30	0					0	0	1	0	2	1514.85	2026.1	2181.58	622	406	419	Empty	true
My Experiment	CTRL	BioSample 1	Mudpit_CTRL1	hypothetical protein NIES46_12520 [Arthrospira platensis NIES-46]	GCE93203.1		Arthrospira ncbi.fasta	188864	1	2	2	2	0.000127	0.0158	TELNSQQKTTLK	K	T	0.992	0.0361	0.884	18.3	23	0					0	0	1	0	2	1390.75	1553.04	1059.99	59	1443	1454	Empty	true
My Experiment	CTRL	BioSample 1	Mudpit_CTRL1	Trigger factor [Pseudohongiella spirulinae]	ALO46090.1		Arthrospira ncbi.fasta	51351.4	0.998	2	2	2	0.000127	0.0281	RVKLGLILGEVIK	K	Q	0.953	0.629	0.576	41.1	2	0					0	0	1	0	2	1437.95	2898.32	1001.12	90	346	358	Empty	true
My Experiment	CTRL	BioSample 1	Mudpit_CTRL1	Trigger factor [Pseudohongiella spirulinae]	ALO46090.1		Arthrospira ncbi.fasta	51351.4	0.998	2	2	2	0.000127	0.0281	VKLGLILGEVIK	R	Q	0.965	0.0887	0.772	8.05	7	0					0	0	1	0	2	1281.85	525.48	1090.07	152	347	358	Empty	true
My Experiment	CTRL	BioSample 1	Mudpit_CTRL1	TonB-dependent outer membrane receptor [Pseudohongiella spirulinae]	ALO45710.1		Arthrospira ncbi.fasta	75905.7	1	2	2	3	0.000191	0.0526	AVRNGQIGLWGNIDPTAGGDSER	R	H	0.992	0.185	1.05	3.69	2	0					0	0	2	0	2	2383.18	1865.87	3804.9	665	254	276	Empty	true
My Experiment	CTRL	BioSample 1	Mudpit_CTRL1	TonB-dependent outer membrane receptor [Pseudohongiella spirulinae]	ALO45710.1		Arthrospira ncbi.fasta	75905.7	1	2	2	3	0.000191	0.0526	GYEIGLRTAALPK	R	T	0.988	0.133	0.783	2.29	1	0					0	0	1	0	2	1388.79	2805.82	1365.89	58	488	500	Empty	true
My Experiment	CTRL	BioSample 1	Mudpit_CTRL1	hypothetical protein NIES46_05410 [Arthrospira platensis NIES-46]	GCE92501.1		Arthrospira ncbi.fasta	101377	1	2	2	3	0.000191	0.0255	IKDLCRNPLR	R	L	0.992	0.0523	0.923	25.8	13	0					0	0	1	0	2	1227.7	1768	1268.44	99	25	34	Empty	true
My Experiment	CTRL	BioSample 1	Mudpit_CTRL1	hypothetical protein NIES46_05410 [Arthrospira platensis NIES-46]	GCE92501.1		Arthrospira ncbi.fasta	101377	1	2	2	3	0.000191	0.0255	RKQLNAALGELAK	K	V	0.992	0.272	0.888	2.31	15	0					0	0	2	0	2	1411.84	1796.95	2533.34	238	79	91	Empty	true
My Experiment	CTRL	BioSample 1	Mudpit_CTRL1	molecular chaperone DnaK [Arthrospira platensis NIES-46]	GCE93641.1		Arthrospira ncbi.fasta	82212	1	2	2	2	0.000127	0.038	IKQLNAAGNLTEIGVKR	R	A	0.959	0.0257	0.774	18.8	24	0					0	0	1	0	2	1825.07	1505.37	796.77	383	538	554	Empty	true
My Experiment	CTRL	BioSample 1	Mudpit_CTRL1	molecular chaperone DnaK [Arthrospira platensis NIES-46]	GCE93641.1		Arthrospira ncbi.fasta	82212	1	2	2	2	0.000127	0.038	REFDNFPDSVK	K	L	0.957	0	0.566	21.5	10	0					0	0	1	0	2	1353.64	1528.82	1283.64	130	655	665	Empty	true
My Experiment	CTRL	BioSample 1	Mudpit_CTRL1	amino acid adenylation domain protein [Microcystis aeruginosa NIES-3806]	GCL55246.1		Arthrospira ncbi.fasta	184311	1	2	2	2	0.000127	0.0152	LNKTLVGLETR	R	G	0.984	0	0.7	18.2	28	0					0	0	1	0	2	1243.74	2318.13	700.87	127	1374	1384	Empty	true
My Experiment	CTRL	BioSample 1	Mudpit_CTRL1	amino acid adenylation domain protein [Microcystis aeruginosa NIES-3806]	GCL55246.1		Arthrospira ncbi.fasta	184311	1	2	2	2	0.000127	0.0152	QEACLHDLFAAQVK	R	R	0.991	0.155	0.82	2.28	2	0					0	0	1	0	2	1572.78	2330.56	884.13	105	442	455	Empty	true
My Experiment	CTRL	BioSample 1	Mudpit_CTRL1	putative sulfotransferase protein [Arthrospira platensis C1]	EKD11562.1		Arthrospira ncbi.fasta	69611.7	0.999	2	2	2	0.000127	0.0452	LGEVVDLYQKAIVKNPK	R	S	0.954	0.0595	0.694	23.7	47	0					0	0	1	0	2	1914.11	1529.4	962.99	488	299	315	Empty	true
My Experiment	CTRL	BioSample 1	Mudpit_CTRL1	putative sulfotransferase protein [Arthrospira platensis C1]	EKD11562.1		Arthrospira ncbi.fasta	69611.7	0.999	2	2	2	0.000127	0.0452	WDDARSAYQK	R	A	0.982	0.104	0.667	14.1	9	0					0	0	1	0	2	1239.58	1916.62	2646.95	80	60	69	Empty	true
My Experiment	CTRL	BioSample 1	Mudpit_CTRL1	hypothetical protein AP285_04215 [Arthrospira platensis YZ]	AMW27306.1		Arthrospira ncbi.fasta	235693	0.975	1	1	1	6.36e-05	0.00531	EEWEGAISAYR	K	S	0.981	0.177	0.773	3.21	5	0					0	0	1	0	2	1310.6	2631.16	993.03	48	212	222	Empty	true
My Experiment	CTRL	BioSample 1	Mudpit_CTRL1	sulfate adenylyltransferase [Microcystis aeruginosa NIES-3804]	GCL48737.1		Arthrospira ncbi.fasta	44084.5	1	2	2	2	0.000127	0.0591	GFMEQDDYEK	K	V	0.979	0.457	0.671	6.69	4	0					0	0	1	0	2	1261.5	1095.82	1224.3	97	61	70	Empty	true
My Experiment	CTRL	BioSample 1	Mudpit_CTRL1	sulfate adenylyltransferase [Microcystis aeruginosa NIES-3804]	GCL48737.1		Arthrospira ncbi.fasta	44084.5	1	2	2	2	0.000127	0.0591	IHLSGTKVRELLR	R	K	0.989	0.223	0.756	7.57	14	0					0	0	1	0	2	1521.92	2893.1	1193.76	80	352	364	Empty	true
My Experiment	CTRL	BioSample 1	Mudpit_CTRL1	putative multifunctional protein glycosyl transferase, tetratricopeptide domains and SAM methyltransferase domains [Limnospira indica PCC 8005]	CDM95584.1		Arthrospira ncbi.fasta	140075	0.999	2	2	2	0.000127	0.0172	KAKLLLQEIR	R	P	0.965	0.0713	0.577	12	33	0					0	0	1	0	2	1211.78	2789.89	1259.56	196	664	673	Empty	true
My Experiment	CTRL	BioSample 1	Mudpit_CTRL1	putative multifunctional protein glycosyl transferase, tetratricopeptide domains and SAM methyltransferase domains [Limnospira indica PCC 8005]	CDM95584.1		Arthrospira ncbi.fasta	140075	0.999	2	2	2	0.000127	0.0172	MFSHQAVDQLR	R	Q	0.958	0.271	0.753	9.49	42	0					0	0	1	0	2	1331.65	1453.82	1369.42	52	1091	1101	Empty	true
My Experiment	CTRL	BioSample 1	Mudpit_CTRL1	hypothetical protein NIES46_03550 [Arthrospira platensis NIES-46]	GCE92316.1		Arthrospira ncbi.fasta	179836	1	2	2	2	0.000127	0.015	MFDMPDLGDTGR	R	N	0.976	0.0897	0.632	14	10	0					0	0	1	0	2	1354.58	2829.99	1653.3	149	609	620	Empty	true
My Experiment	CTRL	BioSample 1	Mudpit_CTRL1	hypothetical protein NIES46_03550 [Arthrospira platensis NIES-46]	GCE92316.1		Arthrospira ncbi.fasta	179836	1	2	2	2	0.000127	0.015	RSLLGNWVNMNR	K	G	0.981	0.0882	0.769	8.66	1	0					0	0	1	0	2	1459.76	1830.11	1558.09	212	34	45	Empty	true
My Experiment	CTRL	BioSample 1	Mudpit_CTRL1	hypothetical protein B9S53_03180 [Arthrospira sp. O9.13F]	RAQ47850.1		Arthrospira ncbi.fasta	72898.7	1	2	2	2	0.000127	0.0562	LAKSVGGAIALGLLQIAQKK	K	T	0.978	0.202	0.647	32.7	3	0					0	0	1	0	2	1979.24	1553.57	642.37	238	70	89	Empty	true
My Experiment	CTRL	BioSample 1	Mudpit_CTRL1	hypothetical protein B9S53_03180 [Arthrospira sp. O9.13F]	RAQ47850.1		Arthrospira ncbi.fasta	72898.7	1	2	2	2	0.000127	0.0562	RFAHNLTEIWKQDAAK	K	G	0.992	0.0371	0.958	21.3	46	0					0	0	1	0	2	1928.01	1180.83	829.22	79	187	202	Empty	true
My Experiment	CTRL	BioSample 1	Mudpit_CTRL1	hypothetical protein SPLC1_S531570 [Arthrospira platensis C1]	EKD06564.1		Arthrospira ncbi.fasta	4409.1	1	2	2	2	0.000127	0.625	MVFANSGTGSTPK	-	D	0.992	0.0315	0.89	12.1	4	0					0	0	1	0	2	1296.63	1175.44	948.43	157	1	13	Empty	true
My Experiment	CTRL	BioSample 1	Mudpit_CTRL1	hypothetical protein SPLC1_S531570 [Arthrospira platensis C1]	EKD06564.1		Arthrospira ncbi.fasta	4409.1	1	2	2	2	0.000127	0.625	TIHFVKTRSCLL	R	-	0.983	0	0.678	39.2	30	0					0	0	1	0	2	1417.8	2029.75	1204.27	72	29	40	Empty	true
My Experiment	CTRL	BioSample 1	Mudpit_CTRL1	apoptotic protease-activating factor 1 like protein [Microcystis aeruginosa NIES-3806]	GCL54257.1		Arthrospira ncbi.fasta	162712	0.999	2	2	2	0.000127	0.0149	GIRDEDNRAR	R	A	0.974	-0.0449	0.618	22.3	10	0					0	0	1	0	2	1201.6	1402.36	1055.84	135	1336	1345	Empty	true
My Experiment	CTRL	BioSample 1	Mudpit_CTRL1	apoptotic protease-activating factor 1 like protein [Microcystis aeruginosa NIES-3806]	GCL54257.1		Arthrospira ncbi.fasta	162712	0.999	2	2	2	0.000127	0.0149	HLFDNSNDCKVR	R	F	0.969	0.225	0.774	3.88	8	0					0	0	1	0	2	1447.67	2509.55	874.05	76	33	44	Empty	true
My Experiment	CTRL	BioSample 1	Mudpit_CTRL1	transposase [Microcystis aeruginosa NIES-3804]	GCL49546.1		Arthrospira ncbi.fasta	36963.1	0.973	1	1	1	6.36e-05	0.0319	SEFPYGEREK	R	L	0.979	0.0348	0.638	21.6	9	0					0	0	1	0	2	1241.58	1377.13	1010.11	62	112	121	Empty	true
My Experiment	CTRL	BioSample 1	Mudpit_CTRL1	AAA famiry ATPase central region [Microcystis aeruginosa NIES-3804]	GCL51032.1		Arthrospira ncbi.fasta	56865.2	1	2	2	2	0.000127	0.0338	EKLLKAALGLTK	R	D	0.977	0.0126	0.657	19.7	6	0					0	0	1	0	2	1284.83	3441.09	1201.48	113	169	180	Empty	true
My Experiment	CTRL	BioSample 1	Mudpit_CTRL1	AAA famiry ATPase central region [Microcystis aeruginosa NIES-3804]	GCL51032.1		Arthrospira ncbi.fasta	56865.2	1	2	2	2	0.000127	0.0338	LLKAALGLTKDEAEK	K	V	0.992	0.0584	1.13	5.97	1	0					0	0	1	0	2	1599.93	2063.32	1486.5	842	171	185	Empty	true
My Experiment	CTRL	BioSample 1	Mudpit_CTRL1	Patatin [Pseudohongiella spirulinae]	ALO46232.1		Arthrospira ncbi.fasta	42726.8	0.983	1	1	1	6.36e-05	0.0336	LMEMGVADALAKR	K	E	0.987	0.189	0.759	6.65	10	0					0	0	1	0	2	1404.73	2546.35	1607.71	36	363	375	Empty	true
My Experiment	CTRL	BioSample 1	Mudpit_CTRL1	hypothetical protein NIES3806_32770 [Microcystis aeruginosa NIES-3806]	GCL55921.1		Arthrospira ncbi.fasta	110305	1	2	2	2	0.000127	0.0222	KAQSFFEEGLR	K	K	0.989	0.172	0.816	3.55	15	0					0	0	1	0	2	1311.67	1672.98	1362.22	142	646	656	Empty	true
My Experiment	CTRL	BioSample 1	Mudpit_CTRL1	hypothetical protein NIES3806_32770 [Microcystis aeruginosa NIES-3806]	GCL55921.1		Arthrospira ncbi.fasta	110305	1	2	2	2	0.000127	0.0222	VRQVDATDTKK	K	T	0.962	-0.0353	0.583	20.5	71	0					0	0	1	0	2	1260.69	2072.65	892.99	150	570	580	Empty	true
My Experiment	CTRL	BioSample 1	Mudpit_CTRL1	type I restriction-modification system deoxyribonuclease [Arthrospira sp. SRM16]	SMN23020.1		Arthrospira ncbi.fasta	126941	1	3	3	3	0.000191	0.0346	IALEETRSEAER	R	A	0.976	0	0.628	43.9	4	0					0	0	1	0	2	1403.71	2312.84	2126.77	54	158	169	Empty	true
My Experiment	CTRL	BioSample 1	Mudpit_CTRL1	type I restriction-modification system deoxyribonuclease [Arthrospira sp. SRM16]	SMN23020.1		Arthrospira ncbi.fasta	126941	1	3	3	3	0.000191	0.0346	ITGSVDKVGDLIR	K	S	0.99	0.165	0.813	12.5	3	0					0	0	1	0	2	1372.78	1948.32	1629	394	748	760	Empty	true
My Experiment	CTRL	BioSample 1	Mudpit_CTRL1	type I restriction-modification system deoxyribonuclease [Arthrospira sp. SRM16]	SMN23020.1		Arthrospira ncbi.fasta	126941	1	3	3	3	0.000191	0.0346	LAIALLYRLLTAKR	K	F	0.969	0.423	0.62	19.1	19	0					0	0	1	0	2	1615.04	2737.19	898.24	200	460	473	Empty	true
My Experiment	CTRL	BioSample 1	Mudpit_CTRL1	tRNA lysidine(34) synthetase TilS, partial [Arthrospira sp. O9.13F]	RAQ48678.1		Arthrospira ncbi.fasta	30043.4	0.985	1	1	1	6.36e-05	0.0492	PILVRPLLEITRK	K	E	0.989	0.451	0.774	10.3	1	0					0	0	1	0	2	1548	2069.68	1199.96	122	168	180	Empty	true
My Experiment	CTRL	BioSample 1	Mudpit_CTRL1	secretion protein HlyD family protein [Microcystis aeruginosa NIES-3804]	GCL51409.1		Arthrospira ncbi.fasta	56673.8	0.94	1	1	1	6.36e-05	0.0392	NQAESMSDQNHQQPDMGAKK	K	T	0.954	0.514	0.824	9	3	0					0	0	1	0	2	2243.98	2411.69	3297.63	967	4	23	Empty	true
My Experiment	CTRL	BioSample 1	Mudpit_CTRL1	IS1 transposase [Microcystis aeruginosa NIES-3807]	GCL60907.1		Arthrospira ncbi.fasta	14461.5	1	2	2	2	0.000127	0.211	ECLTAYVNGMGFR	R	G	0.975	0.259	0.742	2.01	1	0					0	0	1	0	2	1460.67	3077.77	1493.4	222	50	62	Empty	true
My Experiment	CTRL	BioSample 1	Mudpit_CTRL1	IS1 transposase [Microcystis aeruginosa NIES-3807]	GCL60907.1		Arthrospira ncbi.fasta	14461.5	1	2	2	2	0.000127	0.211	TKSGCGQPLTTLKK	K	E	0.988	0	0.731	21.6	33	0					0	0	1	0	2	1461.81	2004.08	2345.18	219	113	126	Empty	true
My Experiment	CTRL	BioSample 1	Mudpit_CTRL1	Helicase c2 [Pseudohongiella spirulinae]	ALO46022.1		Arthrospira ncbi.fasta	79209.3	0.99	1	1	1	6.36e-05	0.0223	YSGLSFSSTLAKGRGR	K	Y	0.992	0.198	0.877	42.9	79	0					0	0	1	0	2	1686.89	1874.65	1458.41	495	113	128	Empty	true
My Experiment	CTRL	BioSample 1	Mudpit_CTRL1	GTPase, partial [Arthrospira sp. O9.13F]	RAQ48988.1		Arthrospira ncbi.fasta	59878.6	1	2	2	2	0.000127	0.0341	PVSILLVGRTGSGK	K	S	0.988	0.0816	0.775	12.4	3	0					0	0	1	0	2	1383.83	1179.13	926.39	143	296	309	Empty	true
My Experiment	CTRL	BioSample 1	Mudpit_CTRL1	GTPase, partial [Arthrospira sp. O9.13F]	RAQ48988.1		Arthrospira ncbi.fasta	59878.6	1	2	2	2	0.000127	0.0341	VEQKPVSILLVGR	K	T	0.99	0.119	0.868	15.3	31	0					0	0	1	0	2	1437.88	2848.56	1238.18	62	292	304	Empty	true
My Experiment	CTRL	BioSample 1	Mudpit_CTRL1	hypothetical protein NIES46_15950 [Arthrospira platensis NIES-46]	GCE93544.1		Arthrospira ncbi.fasta	8237.8	1	2	2	2	0.000127	0.423	LEVLPKAIYNQQSSEIK	K	F	0.978	0.0369	0.641	31.4	1	0					0	0	1	0	2	1960.08	1802.43	1048.17	60	44	60	Empty	true
My Experiment	CTRL	BioSample 1	Mudpit_CTRL1	hypothetical protein NIES46_15950 [Arthrospira platensis NIES-46]	GCE93544.1		Arthrospira ncbi.fasta	8237.8	1	2	2	2	0.000127	0.423	TFIDAGVLIYAAR	R	G	0.986	0.169	0.799	4.46	12	0					0	0	1	0	2	1409.78	2239.33	1445.26	125	4	16	Empty	true
My Experiment	CTRL	BioSample 1	Mudpit_CTRL1	serine acetyltransferase [Microcystis aeruginosa NIES-3804]	GCL50247.1		Arthrospira ncbi.fasta	28346.1	0.99	1	1	1	6.36e-05	0.0545	DIPADCTVVGVPGR	R	L	0.992	0.166	0.982	6.21	23	0					0	0	1	0	2	1398.7	2269.05	3383.83	82	158	171	Empty	true
My Experiment	CTRL	BioSample 1	Mudpit_CTRL1	competence protein ComE [Microcystis aeruginosa NIES-3804]	GCL51911.1		Arthrospira ncbi.fasta	80775.1	0.999	2	2	2	0.000127	0.0403	AILMGIGALIGLLYNR	R	Q	0.974	-0.0203	0.623	22.4	1	0					0	0	1	0	2	1687.99	1597.68	890.48	66	313	328	Empty	true
My Experiment	CTRL	BioSample 1	Mudpit_CTRL1	competence protein ComE [Microcystis aeruginosa NIES-3804]	GCL51911.1		Arthrospira ncbi.fasta	80775.1	0.999	2	2	2	0.000127	0.0403	IVEAQIRGLGREK	R	G	0.952	0	0.596	31.1	17	0					0	0	1	0	2	1468.86	2897.75	1453.91	182	218	230	Empty	true
My Experiment	CTRL	BioSample 1	Mudpit_CTRL1	hypothetical protein PS2015_1028 [Pseudohongiella spirulinae]	ALO45693.1		Arthrospira ncbi.fasta	38893	0.968	1	1	1	6.36e-05	0.0313	NLMAEHGDMIR	K	E	0.976	-0.07	0.719	25.7	15	0					0	0	1	0	2	1286.6	2989.21	1691.8	280	102	112	Empty	true
My Experiment	CTRL	BioSample 1	Mudpit_CTRL1	Methionine synthase [Pseudohongiella spirulinae]	ALO46118.1		Arthrospira ncbi.fasta	136191	1	2	2	2	0.000127	0.0195	ESYGPFVDNVR	K	A	0.961	0	0.568	16.4	29	0					0	0	1	0	2	1282.61	1670.61	1283.75	178	879	889	Empty	true
My Experiment	CTRL	BioSample 1	Mudpit_CTRL1	Methionine synthase [Pseudohongiella spirulinae]	ALO46118.1		Arthrospira ncbi.fasta	136191	1	2	2	2	0.000127	0.0195	PRFVAGVVGPTSR	K	T	0.992	0.114	0.895	8.42	75	0					0	0	1	0	2	1342.76	1315.16	1144.34	171	128	140	Empty	true
My Experiment	CTRL	BioSample 1	Mudpit_CTRL1	hypothetical protein NIES3804_08240 [Microcystis aeruginosa NIES-3804]	GCL49270.1		Arthrospira ncbi.fasta	90658	0.928	1	1	1	6.36e-05	0.0133	PNEKIQIGFSK	K	L	0.945	0	0.604	29.3	20	0					0	0	1	0	2	1260.69	1704.4	1370.8	101	147	157	Empty	true
My Experiment	CTRL	BioSample 1	Mudpit_CTRL1	PAS-PAS-GGDEF-EAL domain protein [Pseudohongiella spirulinae]	ALO46441.1		Arthrospira ncbi.fasta	111925	0.999	2	2	2	0.000127	0.0263	ILVTTTPDIPEGR	K	G	0.962	0.161	0.752	5.32	36	0					0	0	1	0	2	1411.78	1787.7	3119.43	1416	312	324	Empty	true
My Experiment	CTRL	BioSample 1	Mudpit_CTRL1	PAS-PAS-GGDEF-EAL domain protein [Pseudohongiella spirulinae]	ALO46441.1		Arthrospira ncbi.fasta	111925	0.999	2	2	2	0.000127	0.0263	PDGEERALEVYSR	R	A	0.984	-0.0241	0.683	16.2	48	0					0	0	1	0	2	1520.73	1488.23	953.54	210	203	215	Empty	true
My Experiment	CTRL	BioSample 1	Mudpit_CTRL1	cation or drug efflux system protein [Microcystis aeruginosa NIES-3804]	GCL50589.1		Arthrospira ncbi.fasta	95693.4	1	2	2	2	0.000127	0.0295	LIDAGETPKNAALK	R	G	0.992	0.0167	0.931	7.53	4	0					0	0	1	0	2	1440.81	2034.33	998.93	127	343	356	Empty	true
My Experiment	CTRL	BioSample 1	Mudpit_CTRL1	cation or drug efflux system protein [Microcystis aeruginosa NIES-3804]	GCL50589.1		Arthrospira ncbi.fasta	95693.4	1	2	2	2	0.000127	0.0295	VKDIAQKLPDVK	R	I	0.983	0.026	0.684	8.9	21	0					0	0	1	0	2	1353.81	1652.2	1248.48	107	235	246	Empty	true
My Experiment	CTRL	BioSample 1	Mudpit_CTRL1	dna helicase : DNA or RNA helicase of superfamily II OS=Candidatus Contendobacter odensis Run_B_J11 GN=BN874_1680028 PE=4 SV=1: Methyltransf_26 [Gemmata massiliana]	VTR94017.1		Arthrospira ncbi.fasta	120532	1	2	2	2	0.000127	0.0191	HTDRRLYFHR	R	I	0.989	0.139	0.821	2.12	33	0					0	0	1	0	2	1400.73	1499.75	1166.07	179	599	608	Empty	true
My Experiment	CTRL	BioSample 1	Mudpit_CTRL1	dna helicase : DNA or RNA helicase of superfamily II OS=Candidatus Contendobacter odensis Run_B_J11 GN=BN874_1680028 PE=4 SV=1: Methyltransf_26 [Gemmata massiliana]	VTR94017.1		Arthrospira ncbi.fasta	120532	1	2	2	2	0.000127	0.0191	QRSLELFEEK	R	N	0.991	-0.0006	0.807	29.5	39	0					0	0	1	0	2	1278.67	2053.69	1790.3	106	439	448	Empty	true
My Experiment	CTRL	BioSample 1	Mudpit_CTRL1	DNA gyrase A subunit [Arthrospira platensis NIES-46]	GCE92453.1		Arthrospira ncbi.fasta	96297.3	0.99	1	1	1	6.36e-05	0.0126	EGIRVVIELKR	R	E	0.992	0.364	0.929	10.7	8	0					0	0	1	0	2	1311.81	2417.74	2044.62	475	308	318	Empty	true
My Experiment	CTRL	BioSample 1	Mudpit_CTRL1	GTP-binding protein LepA [Arthrospira platensis NIES-46]	GCE95372.1		Arthrospira ncbi.fasta	67336.1	0.999	2	2	2	0.000127	0.048	GMAEKLKELIPR	R	H	0.957	0	0.569	31.9	74	0					0	0	1	0	2	1384.8	2917.34	1195.44	86	516	527	Empty	true
My Experiment	CTRL	BioSample 1	Mudpit_CTRL1	GTP-binding protein LepA [Arthrospira platensis NIES-46]	GCE95372.1		Arthrospira ncbi.fasta	67336.1	0.999	2	2	2	0.000127	0.048	VIASEHIPALRKDVLAK	K	C	0.956	-0.0128	0.555	33.4	44	0					0	0	1	0	2	1860.11	2530.19	1131.34	140	542	558	Empty	true
My Experiment	CTRL	BioSample 1	Mudpit_CTRL1	sulfotransferase [Arthrospira sp. O9.13F]	RAQ47071.1		Arthrospira ncbi.fasta	54157.1	0.972	1	1	1	6.36e-05	0.0231	AAMQAYLDDHK	K	R	0.979	-0.0125	0.647	13.5	11	0					0	0	1	0	2	1262.58	1103.11	1094.46	109	431	441	Empty	true
My Experiment	CTRL	BioSample 1	Mudpit_CTRL1	heat shock protein DnaJ domain protein [Arthrospira platensis C1]	EKD10387.1		Arthrospira ncbi.fasta	33400.7	1	2	2	2	0.000127	0.0825	QDPNSIQISTESAK	K	Q	0.992	0.026	0.852	9.74	27	0					0	0	1	0	2	1517.74	2495.89	982.55	126	96	109	Empty	true
My Experiment	CTRL	BioSample 1	Mudpit_CTRL1	heat shock protein DnaJ domain protein [Arthrospira platensis C1]	EKD10387.1		Arthrospira ncbi.fasta	33400.7	1	2	2	2	0.000127	0.0825	QYESPKQALAR	K	I	0.972	0	0.756	18.6	4	0					0	0	1	0	2	1290.68	1309.81	1147.4	216	132	142	Empty	true
My Experiment	CTRL	BioSample 1	Mudpit_CTRL1	two-component hybrid sensor and regulator [Arthrospira platensis NIES-46]	GCE94322.1		Arthrospira ncbi.fasta	94615.9	0.99	1	1	1	6.36e-05	0.0293	GYQTATSVVIEVSDDGRGLDIEQIK	R	Q	0.992	0.0194	0.883	22.4	11	0					0	0	1	0	2	2693.36	1932.8	1754.64	295	422	446	Empty	true
My Experiment	CTRL	BioSample 1	Mudpit_CTRL1	putative tetratricopeptide TPR_2 [Arthrospira platensis C1]	EKD11459.1		Arthrospira ncbi.fasta	64592.9	0.98	1	1	1	6.36e-05	0.0191	NFTPQIEAYIR	R	E	0.985	0.101	0.73	11.3	31	0					0	0	1	0	2	1351.7	1736.98	1342.3	126	375	385	Empty	true
My Experiment	CTRL	BioSample 1	Mudpit_CTRL1	hypothetical protein NIES3804_04710 [Microcystis aeruginosa NIES-3804]	GCL48920.1		Arthrospira ncbi.fasta	75865.8	0.999	2	2	2	0.000127	0.0434	PAIFWDAGNEEGFDRIEK	K	K	0.967	0	0.637	12.6	61	0					0	0	1	0	2	2093.99	1811.98	1339.19	94	72	89	Empty	true
My Experiment	CTRL	BioSample 1	Mudpit_CTRL1	hypothetical protein NIES3804_04710 [Microcystis aeruginosa NIES-3804]	GCL48920.1		Arthrospira ncbi.fasta	75865.8	0.999	2	2	2	0.000127	0.0434	VVTVHHSVVKR	K	L	0.981	0.168	0.662	4.98	24	0					0	0	1	0	2	1260.75	1641.37	1077.08	119	631	641	Empty	true
My Experiment	CTRL	BioSample 1	Mudpit_CTRL1	DNA topoisomerase IV subunit B [Pseudohongiella spirulinae]	ALO45063.1		Arthrospira ncbi.fasta	70463.5	0.978	1	1	1	6.36e-05	0.0172	DPQFSGQTKER	K	L	0.984	-0.0286	0.676	14.5	52	0					0	0	1	0	2	1292.62	1618.91	1255.47	127	330	340	Empty	true
My Experiment	CTRL	BioSample 1	Mudpit_CTRL1	excinuclease ABC subunit A [Microcystis aeruginosa NIES-3804]	GCL50246.1		Arthrospira ncbi.fasta	106467	0.999	2	2	2	0.000127	0.024	EPIYFEDDYR	K	Y	0.963	0.155	0.594	9.8	13	0					0	0	1	0	2	1346.59	1626.06	1219.02	145	362	371	Empty	true
My Experiment	CTRL	BioSample 1	Mudpit_CTRL1	excinuclease ABC subunit A [Microcystis aeruginosa NIES-3804]	GCL50246.1		Arthrospira ncbi.fasta	106467	0.999	2	2	2	0.000127	0.024	QPVYSAIAPWSDK	K	D	0.978	0.0509	0.628	22.2	27	0					0	0	1	0	2	1461.74	1393.42	2011.34	290	309	321	Empty	true
My Experiment	CTRL	BioSample 1	Mudpit_CTRL1	carbamoyl phosphate synthase large subunit [Pseudohongiella spirulinae]	ALO47299.1		Arthrospira ncbi.fasta	117470	1	2	2	2	0.000127	0.0223	LGLKQPPNCIVR	K	S	0.976	0.0503	0.626	20.2	48	0					0	0	1	0	2	1337.77	1530.45	965.11	159	684	695	Empty	true
My Experiment	CTRL	BioSample 1	Mudpit_CTRL1	carbamoyl phosphate synthase large subunit [Pseudohongiella spirulinae]	ALO47299.1		Arthrospira ncbi.fasta	117470	1	2	2	2	0.000127	0.0223	LVVIEMNPRVSR	R	S	0.982	-0.0211	0.664	42.9	39	0					0	0	1	0	2	1412.8	2814.9	1026.67	94	295	306	Empty	true
My Experiment	CTRL	BioSample 1	Mudpit_CTRL1	putative transposase [Arthrospira platensis NIES-46]	GCE96360.1		Arthrospira ncbi.fasta	41709.2	1	2	2	2	0.000127	0.0608	HAWNWGLALTK	R	N	0.991	-0.0419	0.769	25	20	0					0	0	1	0	2	1296.68	2980.28	1364.19	76	28	38	Empty	true
My Experiment	CTRL	BioSample 1	Mudpit_CTRL1	putative transposase [Arthrospira platensis NIES-46]	GCE96360.1		Arthrospira ncbi.fasta	41709.2	1	2	2	2	0.000127	0.0608	PECSWYYEVSK	K	C	0.981	0.296	0.783	6.77	2	0					0	0	1	0	2	1390.6	2834.45	1275.59	56	70	80	Empty	true
My Experiment	CTRL	BioSample 1	Mudpit_CTRL1	hypothetical protein NIES46_31150 [Arthrospira platensis NIES-46]	GCE95054.1		Arthrospira ncbi.fasta	56542.7	0.99	1	1	1	6.36e-05	0.0319	DQIQFLQDWAAAGKAR	R	L	0.992	0.121	0.921	9.95	8	0					0	0	1	0	2	1817.93	2094.79	2310.41	567	474	489	Empty	true
My Experiment	CTRL	BioSample 1	Mudpit_CTRL1	hypothetical protein NIES3804_15180 [Microcystis aeruginosa NIES-3804]	GCL49958.1		Arthrospira ncbi.fasta	32982.8	0.983	1	1	1	6.36e-05	0.0441	KRTLSYLLEAIIK	K	P	0.987	0.135	0.71	18.1	41	0					0	0	1	0	2	1547.95	1423.61	858.05	148	63	75	Empty	true
My Experiment	CTRL	BioSample 1	Mudpit_CTRL1	hypothetical protein NIES46_13830 [Arthrospira platensis NIES-46]	GCE93333.1		Arthrospira ncbi.fasta	44038.6	1	2	2	2	0.000127	0.0746	GFVLTIDYGYSADR	R	L	0.97	-0.0679	0.644	14.6	27	0					0	0	1	0	2	1576.76	2245.47	1834.12	925	252	265	Empty	true
My Experiment	CTRL	BioSample 1	Mudpit_CTRL1	hypothetical protein NIES46_13830 [Arthrospira platensis NIES-46]	GCE93333.1		Arthrospira ncbi.fasta	44038.6	1	2	2	2	0.000127	0.0746	QDNQLQEIYVTTTGK	R	S	0.992	0.252	0.878	1.77	10	0					0	0	1	0	2	1737.87	1484.62	1075.81	253	178	192	Empty	true
My Experiment	CTRL	BioSample 1	Mudpit_CTRL1	ATP-dependent zinc metalloprotease FtsH [Pseudohongiella spirulinae]	ALO47296.1		Arthrospira ncbi.fasta	70115.5	1	2	2	2	0.000127	0.0359	AKDKIMMGTER	K	K	0.976	0.0748	0.678	14.5	60	0					0	0	1	0	2	1279.65	2052.24	1663.07	141	391	401	Empty	true
My Experiment	CTRL	BioSample 1	Mudpit_CTRL1	ATP-dependent zinc metalloprotease FtsH [Pseudohongiella spirulinae]	ALO47296.1		Arthrospira ncbi.fasta	70115.5	1	2	2	2	0.000127	0.0359	QVVVGLPDIRGR	R	E	0.992	0.287	1.03	0.507	50	0					0	0	1	0	2	1308.77	2550.97	835.06	77	319	330	Empty	true
My Experiment	CTRL	BioSample 1	Mudpit_CTRL1	hypothetical protein PS2015_1101 [Pseudohongiella spirulinae]	ALO45763.1		Arthrospira ncbi.fasta	90356.6	1	2	2	2	0.000127	0.0371	FYTLYGISGNR	R	G	0.983	0.0981	0.805	3.7	32	0					0	0	1	0	2	1290.65	1431.41	1727.08	150	222	232	Empty	true
My Experiment	CTRL	BioSample 1	Mudpit_CTRL1	hypothetical protein PS2015_1101 [Pseudohongiella spirulinae]	ALO45763.1		Arthrospira ncbi.fasta	90356.6	1	2	2	2	0.000127	0.0371	PFSERDLYAVISISLERSK	K	W	0.992	0.145	0.819	4.55	37	0					0	0	1	0	2	2210.18	1809.9	1826.08	178	109	127	Empty	true
My Experiment	CTRL	BioSample 1	Mudpit_CTRL1	hypothetical protein NIES46_33570 [Arthrospira platensis NIES-46]	GCE95294.1		Arthrospira ncbi.fasta	119475	0.99	1	1	1	6.36e-05	0.0165	EKTAIVGLVITLEDVTER	R	M	0.992	0.166	0.882	3.55	3	0					0	0	1	0	2	1986.11	2129.4	861.96	98	99	116	Empty	true
My Experiment	CTRL	BioSample 1	Mudpit_CTRL1	hypothetical protein SPLC1_S131720 [Arthrospira platensis C1]	EKD09935.1		Arthrospira ncbi.fasta	147422	0.999	2	2	2	0.000127	0.0178	LDDEPSSLPKGK	R	E	0.969	-0.144	0.601	49.7	36	0					0	0	1	0	2	1285.66	1764.46	1587.78	194	173	184	Empty	true
My Experiment	CTRL	BioSample 1	Mudpit_CTRL1	hypothetical protein SPLC1_S131720 [Arthrospira platensis C1]	EKD09935.1		Arthrospira ncbi.fasta	147422	0.999	2	2	2	0.000127	0.0178	VVLLNKLIRDR	R	P	0.967	0.263	0.589	13.1	6	0					0	0	1	0	2	1338.86	2810.65	1383.81	262	509	519	Empty	true
My Experiment	CTRL	BioSample 1	Mudpit_CTRL1	multidrug efflux transporter [Microcystis aeruginosa NIES-3804]	GCL48484.1		Arthrospira ncbi.fasta	110962	0.999	2	2	2	0.000127	0.0246	DLRLFADEELGR	K	E	0.97	0.228	0.738	2.83	8	0					0	0	1	0	2	1433.74	2996.84	1025.83	81	137	148	Empty	true
My Experiment	CTRL	BioSample 1	Mudpit_CTRL1	multidrug efflux transporter [Microcystis aeruginosa NIES-3804]	GCL48484.1		Arthrospira ncbi.fasta	110962	0.999	2	2	2	0.000127	0.0246	LQAILKAAPQRLR	R	P	0.969	-0.0668	0.604	62.9	10	0					0	0	1	0	2	1477.93	2021.57	1746.49	292	944	956	Empty	true
My Experiment	CTRL	BioSample 1	Mudpit_CTRL1	Glycosyl transferase group 1 OS=Acidithiobacillus caldus (strain SM-1) GN=Atc_0781 PE=4 SV=1: Glycos_transf_2: Glyco_tranf_2_3: Glyco_trans_4_4: Glycos_transf_1 [Tuwongella immobilis]	VIP03226.1		Arthrospira ncbi.fasta	130736	0.964	1	1	1	6.36e-05	0.0138	TTKLLAAAILGDAVAR	R	H	0.973	0.103	0.697	12.1	1	0					0	0	1	0	2	1583.95	2256.26	1150.1	230	138	153	Empty	true
My Experiment	CTRL	BioSample 1	Mudpit_CTRL1	glycosyl transferase group 1 [Arthrospira platensis C1]	EKD09731.1		Arthrospira ncbi.fasta	211378	0.933	1	1	1	6.36e-05	0.00602	DCIYEELQQPR	R	V	0.949	-0.0102	0.604	13.9	32	0					0	0	1	0	2	1393.64	1424.22	1635.34	86	1232	1242	Empty	true
My Experiment	CTRL	BioSample 1	Mudpit_CTRL1	leucine-rich-repeat protein [Microcystis aeruginosa NIES-3787]	GCL45642.1		Arthrospira ncbi.fasta	92297	0.978	1	1	1	6.36e-05	0.0124	WQLPQKPDIR	K	L	0.983	0	0.738	10.8	4	0					0	0	1	0	2	1280.71	2373.09	656.87	182	245	254	Empty	true
My Experiment	CTRL	BioSample 1	Mudpit_CTRL1	tpr repeat-containing protein : Peptidase S1 and S6 chymotrypsin/Hap OS=Cyanothece sp. (strain PCC 8802) GN=Cyan8802_1328 PE=4 SV=1: TPR_12: TPR_1 [Gemmata obscuriglobus UQM 2246]	VTS11136.1		Arthrospira ncbi.fasta	37122.9	0.96	1	1	1	6.36e-05	0.042	AAESEPGAAPDTAG	R	-	0.97	0	0.607	17	69	0					0	0	1	0	2	1243.54	1945.06	2878.27	105	320	333	Empty	true
My Experiment	CTRL	BioSample 1	Mudpit_CTRL1	(myosin heavy-chain) kinase : Uncultured bacterium genome assembly Metasoil_fosmids_resub OS=uncultured bacterium PE=4 SV=1: Sigma70_r2: Sigma70_r4_2: WD40: WD40: WD40: WD40 [Gemmata massiliana]	VTR96478.1		Arthrospira ncbi.fasta	116634	1	4	4	4	0.000254	0.048	LRDIQVREYR	K	V	0.992	0.0817	1.05	1.03	1	0					0	0	1	0	2	1347.75	1961.59	3112.3	160	578	587	Empty	true
My Experiment	CTRL	BioSample 1	Mudpit_CTRL1	(myosin heavy-chain) kinase : Uncultured bacterium genome assembly Metasoil_fosmids_resub OS=uncultured bacterium PE=4 SV=1: Sigma70_r2: Sigma70_r4_2: WD40: WD40: WD40: WD40 [Gemmata massiliana]	VTR96478.1		Arthrospira ncbi.fasta	116634	1	4	4	4	0.000254	0.048	LTRPGSLAGWLHAAAVR	R	I	0.985	0	0.685	25.8	5	0					0	0	1	0	2	1776	1948.2	1317.42	186	82	98	Empty	true
My Experiment	CTRL	BioSample 1	Mudpit_CTRL1	(myosin heavy-chain) kinase : Uncultured bacterium genome assembly Metasoil_fosmids_resub OS=uncultured bacterium PE=4 SV=1: Sigma70_r2: Sigma70_r4_2: WD40: WD40: WD40: WD40 [Gemmata massiliana]	VTR96478.1		Arthrospira ncbi.fasta	116634	1	4	4	4	0.000254	0.048	NEARTIPNRGGR	R	P	0.951	0.0488	0.634	8.64	16	0					0	0	1	0	2	1340.71	3019.08	1177.59	242	744	755	Empty	true
My Experiment	CTRL	BioSample 1	Mudpit_CTRL1	(myosin heavy-chain) kinase : Uncultured bacterium genome assembly Metasoil_fosmids_resub OS=uncultured bacterium PE=4 SV=1: Sigma70_r2: Sigma70_r4_2: WD40: WD40: WD40: WD40 [Gemmata massiliana]	VTR96478.1		Arthrospira ncbi.fasta	116634	1	4	4	4	0.000254	0.048	VLDLAGHKSGVLR	K	T	0.986	0.139	0.708	2.66	9	0					0	0	1	0	2	1364.8	2334.04	1079.72	57	663	675	Empty	true
My Experiment	CTRL	BioSample 1	Mudpit_CTRL1	hypothetical protein NIES46_29680 [Arthrospira platensis NIES-46]	GCE94908.1		Arthrospira ncbi.fasta	52006	0.99	1	1	4	0.000254	0.0264	LFDTRKVALLGG	K	-	0.992	0.148	0.925	2.81	29	0					0	0	4	0	2	1289.76	1742.05	8550.72	1057	443	454	Empty	true
My Experiment	CTRL	BioSample 1	Mudpit_CTRL1	tyrosyl-tRNA synthetase [Arthrospira platensis NIES-46]	GCE93388.1		Arthrospira ncbi.fasta	45903.3	1	3	3	3	0.000191	0.106	IGDPTGKSEVRR	R	Q	0.988	0.0461	0.728	18.2	17	0					0	0	1	0	2	1314.71	2875.03	1165.86	80	99	110	Empty	true
My Experiment	CTRL	BioSample 1	Mudpit_CTRL1	tyrosyl-tRNA synthetase [Arthrospira platensis NIES-46]	GCE93388.1		Arthrospira ncbi.fasta	45903.3	1	3	3	3	0.000191	0.106	LGIDPTGSDIHLGHSIIFRK	K	L	0.992	0.0911	0.923	7.59	14	0					0	0	1	0	2	2176.19	1870.04	1598.83	115	58	77	Empty	true
My Experiment	CTRL	BioSample 1	Mudpit_CTRL1	tyrosyl-tRNA synthetase [Arthrospira platensis NIES-46]	GCE93388.1		Arthrospira ncbi.fasta	45903.3	1	3	3	3	0.000191	0.106	RLALSSGPLRIK	R	L	0.992	0.283	0.953	9.17	1	0					0	0	1	0	2	1310.83	2418.43	2379.15	428	46	57	Empty	true
My Experiment	CTRL	BioSample 1	Mudpit_CTRL1	PD-(D/E)XK nuclease family protein [Arthrospira sp. O9.13F]	RAQ47549.1		Arthrospira ncbi.fasta	101517	0.99	1	1	2	0.000127	0.017	QKLLKSGGDLNSLIK	R	N	0.992	0.162	0.893	1.54	6	0					0	0	2	0	2	1613.96	2769.89	2053.37	355	88	102	Empty	true
My Experiment	CTRL	BioSample 1	Mudpit_CTRL1	TPR domain protein [Arthrospira platensis NIES-46]	GCE93639.1		Arthrospira ncbi.fasta	96618.6	1	2	2	2	0.000127	0.0346	KGQSTISKWSNSPAFVEK	K	K	0.992	0.0562	0.888	8.23	2	0					0	0	1	0	2	1994.03	1694.95	798.7	107	52	69	Empty	true
My Experiment	CTRL	BioSample 1	Mudpit_CTRL1	TPR domain protein [Arthrospira platensis NIES-46]	GCE93639.1		Arthrospira ncbi.fasta	96618.6	1	2	2	2	0.000127	0.0346	LDAIALKLVKK	R	F	0.954	0.154	0.561	56	7	0					0	0	1	0	2	1211.81	2399.18	1841.23	155	530	540	Empty	true
My Experiment	CTRL	BioSample 1	Mudpit_CTRL1	Valine--tRNA ligase [Pseudohongiella spirulinae]	ALO45828.1		Arthrospira ncbi.fasta	107302	1	2	2	2	0.000127	0.0288	KVYITGLIRDEQGQK	K	M	0.992	0.351	1.18	0.566	1	0					0	0	1	0	2	1747.97	1369.69	932.33	233	514	528	Empty	true
My Experiment	CTRL	BioSample 1	Mudpit_CTRL1	Valine--tRNA ligase [Pseudohongiella spirulinae]	ALO45828.1		Arthrospira ncbi.fasta	107302	1	2	2	2	0.000127	0.0288	NIRGEMNIPPGK	R	L	0.984	0.0996	0.681	7.37	2	0					0	0	1	0	2	1325.7	2794.16	1277	46	794	805	Empty	true
My Experiment	CTRL	BioSample 1	Mudpit_CTRL1	potassium channel protein : Kef-type K+ transport system, putative NAD-binding component OS=Moorea producens 3L GN=LYNGBM3L_73440 PE=4 SV=1: TrkA_N: TrkA_C: TrkA_N [Gemmata obscuriglobus UQM 2246]	VTS09788.1		Arthrospira ncbi.fasta	68385.3	1	3	3	3	0.000191	0.0533	KLNPTARVVVR	R	M	0.964	0	0.579	23.6	12	0					0	0	1	0	2	1252.78	1939.77	2052.65	151	88	98	Empty	true
My Experiment	CTRL	BioSample 1	Mudpit_CTRL1	potassium channel protein : Kef-type K+ transport system, putative NAD-binding component OS=Moorea producens 3L GN=LYNGBM3L_73440 PE=4 SV=1: TrkA_N: TrkA_C: TrkA_N [Gemmata obscuriglobus UQM 2246]	VTS09788.1		Arthrospira ncbi.fasta	68385.3	1	3	3	3	0.000191	0.0533	LTEPEFADAVR	R	E	0.97	0	0.734	11	3	0					0	0	1	0	2	1247.63	1820.44	1785.05	113	448	458	Empty	true
My Experiment	CTRL	BioSample 1	Mudpit_CTRL1	potassium channel protein : Kef-type K+ transport system, putative NAD-binding component OS=Moorea producens 3L GN=LYNGBM3L_73440 PE=4 SV=1: TrkA_N: TrkA_C: TrkA_N [Gemmata obscuriglobus UQM 2246]	VTS09788.1		Arthrospira ncbi.fasta	68385.3	1	3	3	3	0.000191	0.0533	PADIQRLVQRLR	R	G	0.968	0	0.593	20.6	42	0					0	0	1	0	2	1464.88	2042.97	1950.83	121	211	222	Empty	true
My Experiment	CTRL	BioSample 1	Mudpit_CTRL1	hypothetical protein NIES46_02740 [Arthrospira platensis NIES-46]	GCE92236.1		Arthrospira ncbi.fasta	212469	1	2	2	3	0.000191	0.0115	LDSPNQRQQLK	R	H	0.983	0.0417	0.665	17.5	40	0					0	0	1	0	2	1326.71	2879.17	1317.95	77	83	93	Empty	true
My Experiment	CTRL	BioSample 1	Mudpit_CTRL1	hypothetical protein NIES46_02740 [Arthrospira platensis NIES-46]	GCE92236.1		Arthrospira ncbi.fasta	212469	1	2	2	3	0.000191	0.0115	TQAETATQAYR	K	F	0.99	0	0.765	29.3	10	0					0	0	2	0	2	1239.6	1934.11	2583.55	126	1331	1341	Empty	true
My Experiment	CTRL	BioSample 1	Mudpit_CTRL1	DNA polymerase III alpha subunit [Arthrospira platensis C1]	EKD11399.1		Arthrospira ncbi.fasta	137056	0.962	1	1	2	0.000127	0.0107	AAVKVAVILINIK	K	P	0.971	0.66	0.611	38.9	4	0					0	0	2	0	2	1351.9	2184.28	2293.46	311	1031	1043	Empty	true
My Experiment	CTRL	BioSample 1	Mudpit_CTRL1	Queuine tRNA-ribosyltransferase [Pseudohongiella spirulinae]	ALO45685.1		Arthrospira ncbi.fasta	41628.9	0.994	1	1	1	6.36e-05	0.043	PLDPACGCYTCQHFSR	R	A	0.992	0.0076	0.901	25.7	1	0					0	0	1	0	2	1797.75	1779.06	2284.17	1320	295	310	Empty	true
My Experiment	CTRL	BioSample 1	Mudpit_CTRL1	hypothetical protein, partial : Uncharacterized protein OS=Singulisphaera acidiphila (strain ATCC BAA-1392 / DSM 18658 / VKM B-2454 / MOB10) GN=Sinac_1079 PE=4 SV=1: DUF790 [Gemmata obscuriglobus UQM 2246]	VTS06586.1		Arthrospira ncbi.fasta	48998	0.98	1	1	1	6.36e-05	0.0275	YNVALAQAILLR	R	A	0.985	0.169	0.712	1.55	33	0					0	0	1	0	2	1344.8	3399.85	971.04	116	164	175	Empty	true
My Experiment	CTRL	BioSample 1	Mudpit_CTRL1	hypothetical protein NIES46_46460 [Arthrospira platensis NIES-46]	GCE96574.1		Arthrospira ncbi.fasta	37950.4	0.999	2	2	2	0.000127	0.0774	CEAYLRDMCPAYK	R	R	0.987	0.0441	0.721	17.6	24	0					0	0	1	0	2	1562.68	1787.21	2427.34	132	28	40	Empty	true
My Experiment	CTRL	BioSample 1	Mudpit_CTRL1	hypothetical protein NIES46_46460 [Arthrospira platensis NIES-46]	GCE96574.1		Arthrospira ncbi.fasta	37950.4	0.999	2	2	2	0.000127	0.0774	LQNNCGLSLEMSK	K	W	0.946	-0.118	0.607	15	13	0					0	0	1	0	2	1436.69	2815.59	1108.28	112	76	88	Empty	true
My Experiment	CTRL	BioSample 1	Mudpit_CTRL1	ATP-dependent DNA helicase RecQ [Microcystis aeruginosa NIES-3804]	GCL48974.1		Arthrospira ncbi.fasta	80182	0.989	1	1	1	6.36e-05	0.0185	TSKSYQQLYQYIK	K	G	0.991	0.0761	0.824	18.3	1	0					0	0	1	0	2	1649.85	1783.78	1906.19	90	219	231	Empty	true
My Experiment	CTRL	BioSample 1	Mudpit_CTRL1	Amine oxidase, flavin-containing protein [Pseudohongiella spirulinae]	ALO46739.1		Arthrospira ncbi.fasta	47248.4	1	2	2	2	0.000127	0.0549	GFHEDGVVSALR	K	V	0.987	0	0.708	4.13	8	0					0	0	1	0	2	1286.65	2096.79	2318.53	134	398	409	Empty	true
My Experiment	CTRL	BioSample 1	Mudpit_CTRL1	Amine oxidase, flavin-containing protein [Pseudohongiella spirulinae]	ALO46739.1		Arthrospira ncbi.fasta	47248.4	1	2	2	2	0.000127	0.0549	HDITVYEAADR	R	I	0.976	-0.0849	0.62	29.5	11	0					0	0	1	0	2	1289.61	1832.49	1811.5	192	23	33	Empty	true
My Experiment	CTRL	BioSample 1	Mudpit_CTRL1	flavoprotein [Microcystis aeruginosa NIES-3804]	GCL48872.1		Arthrospira ncbi.fasta	63801.8	0.99	1	1	1	6.36e-05	0.0174	YRDWSQAQTK	R	A	0.992	0.359	1.16	0.905	2	0					0	0	1	0	2	1282.62	2631.38	1007.64	169	250	259	Empty	true
My Experiment	CTRL	BioSample 1	Mudpit_CTRL1	hypothetical protein PS2015_524 [Pseudohongiella spirulinae]	ALO45210.1		Arthrospira ncbi.fasta	58095	0.995	1	1	1	6.36e-05	0.0229	YKADDWDVFAAR	R	L	0.978	0.0792	0.663	6.33	49	0					0	0	1	0	2	1456.69	1530.88	1516.84	98	245	256	Empty	true
My Experiment	CTRL	BioSample 1	Mudpit_CTRL1	tetratricopeptide repeat protein [Microcystis aeruginosa NIES-3804]	GCL49495.1		Arthrospira ncbi.fasta	88189.5	1	2	2	2	0.000127	0.0426	ILLLSPLLFWELLGLEVSSVK	K	A	0.992	0.0753	0.944	10.2	13	0					0	0	1	0	2	2369.41	1493.13	961.83	553	32	52	Empty	true
My Experiment	CTRL	BioSample 1	Mudpit_CTRL1	tetratricopeptide repeat protein [Microcystis aeruginosa NIES-3804]	GCL49495.1		Arthrospira ncbi.fasta	88189.5	1	2	2	2	0.000127	0.0426	PNYNVSCHAQAR	R	G	0.967	0.0375	0.583	27.1	22	0					0	0	1	0	2	1359.62	2452.36	1016.48	37	483	494	Empty	true
My Experiment	CTRL	BioSample 1	Mudpit_CTRL1	hypothetical protein NIES46_01380 [Arthrospira platensis NIES-46]	GCE92103.1		Arthrospira ncbi.fasta	80249.5	1	2	2	4	0.000254	0.0175	PHILTFSGAPNK	R	R	0.992	0.326	1.07	4.37	23	0					0	0	3	0	2	1281.7	1637.91	3508.15	476	467	478	Empty	true
My Experiment	CTRL	BioSample 1	Mudpit_CTRL1	hypothetical protein NIES46_01380 [Arthrospira platensis NIES-46]	GCE92103.1		Arthrospira ncbi.fasta	80249.5	1	2	2	4	0.000254	0.0175	PHILTFSGAPNKR	R	W	0.992	0.0017	0.995	21	50	0					0	0	1	0	2	1437.8	1930.2	1912.01	245	467	479	Empty	true
My Experiment	CTRL	BioSample 1	Mudpit_CTRL1	ATP-dependent DNA helicase [Arthrospira platensis NIES-46]	GCE93709.1		Arthrospira ncbi.fasta	84615.7	1	2	2	2	0.000127	0.0311	QVIDYAESTECR	R	H	0.986	0.0121	0.693	23.2	12	0					0	0	1	0	2	1413.63	1719.52	1485.14	93	376	387	Empty	true
My Experiment	CTRL	BioSample 1	Mudpit_CTRL1	ATP-dependent DNA helicase [Arthrospira platensis NIES-46]	GCE93709.1		Arthrospira ncbi.fasta	84615.7	1	2	2	2	0.000127	0.0311	SLENYYQESGR	K	A	0.989	0.0415	0.743	10.7	1	0					0	0	1	0	2	1345.6	1562.83	1465.48	151	322	332	Empty	true
My Experiment	CTRL	BioSample 1	Mudpit_CTRL1	RNA polymerase subunit gamma [Microcystis aeruginosa NIES-3804]	GCL50275.1		Arthrospira ncbi.fasta	71085	0.966	1	1	1	6.36e-05	0.0192	LRTEIVESKGQK	R	R	0.974	0.177	0.691	7.56	38	0					0	0	1	0	2	1387.79	2828.78	1391.03	56	209	220	Empty	true
My Experiment	CTRL	BioSample 1	Mudpit_CTRL1	Glutamine--tRNA ligase [Pseudohongiella spirulinae]	ALO46529.1		Arthrospira ncbi.fasta	66237.4	0.999	2	2	2	0.000127	0.0466	AKIDMASPNINMR	R	D	0.978	-0.0148	0.653	16.9	16	0					0	0	1	0	2	1460.73	1154.17	1400.14	240	180	192	Empty	true
My Experiment	CTRL	BioSample 1	Mudpit_CTRL1	Glutamine--tRNA ligase [Pseudohongiella spirulinae]	ALO46529.1		Arthrospira ncbi.fasta	66237.4	0.999	2	2	2	0.000127	0.0466	MQAGEFADGQYSLRAK	R	I	0.971	0	0.672	8.77	62	0					0	0	1	0	2	1771.84	2150.71	897.71	307	166	181	Empty	true
My Experiment	CTRL	BioSample 1	Mudpit_CTRL1	hypothetical protein NIES3806_27180 [Microcystis aeruginosa NIES-3806]	GCL55369.1		Arthrospira ncbi.fasta	38847.7	1	2	2	2	0.000127	0.0485	WLFSQRYLAFK	R	Y	0.992	0.209	0.92	2.06	6	0					0	0	1	0	2	1458.79	2769.27	2385.71	352	304	314	Empty	true
My Experiment	CTRL	BioSample 1	Mudpit_CTRL1	hypothetical protein NIES3806_27180 [Microcystis aeruginosa NIES-3806]	GCL55369.1		Arthrospira ncbi.fasta	38847.7	1	2	2	2	0.000127	0.0485	YLAFKYDRFK	R	H	0.973	0.0315	0.636	38.6	27	0					0	0	1	0	2	1350.72	1084.66	1111.36	143	310	319	Empty	true
My Experiment	CTRL	BioSample 1	Mudpit_CTRL1	pentapeptide repeat-containing protein [Arthrospira platensis NIES-46]	GCE93014.1		Arthrospira ncbi.fasta	83639.7	1	2	2	2	0.000127	0.0392	DAELIRVDLSKSR	R	L	0.984	0.0312	0.716	31.2	47	0					0	0	1	0	2	1501.83	2252.68	1311.5	99	654	666	Empty	true
My Experiment	CTRL	BioSample 1	Mudpit_CTRL1	pentapeptide repeat-containing protein [Arthrospira platensis NIES-46]	GCE93014.1		Arthrospira ncbi.fasta	83639.7	1	2	2	2	0.000127	0.0392	SEDGILPSATELETSR	K	L	0.981	0	0.747	19.8	17	0					0	0	1	0	2	1704.83	2397.61	3794.85	1618	412	427	Empty	true
My Experiment	CTRL	BioSample 1	Mudpit_CTRL1	type I restriction enzyme, modification chain [Arthrospira platensis NIES-46]	GCE94237.1		Arthrospira ncbi.fasta	90618.7	1	2	2	3	0.000191	0.0295	AAVILPHGVLFR	K	G	0.977	-0.0133	0.625	18.2	39	0					0	0	2	0	2	1292.78	2277.12	2699.66	238	314	325	Empty	true
My Experiment	CTRL	BioSample 1	Mudpit_CTRL1	type I restriction enzyme, modification chain [Arthrospira platensis NIES-46]	GCE94237.1		Arthrospira ncbi.fasta	90618.7	1	2	2	3	0.000191	0.0295	GLPLFDGSEEER	K	Q	0.984	0.0836	0.688	11.6	28	0					0	0	1	0	2	1348.64	2985.79	1296.01	81	689	700	Empty	true
My Experiment	CTRL	BioSample 1	Mudpit_CTRL1	60 kDa molecular chaperonin 2 [Microcystis aeruginosa NIES-3804]	GCL50796.1		Arthrospira ncbi.fasta	58746.9	1	2	2	2	0.000127	0.0429	DNTIIVASGDSR	K	N	0.992	0	0.813	9.21	16	0					0	0	1	0	2	1247.62	1818.06	1421.44	104	326	337	Empty	true
My Experiment	CTRL	BioSample 1	Mudpit_CTRL1	60 kDa molecular chaperonin 2 [Microcystis aeruginosa NIES-3804]	GCL50796.1		Arthrospira ncbi.fasta	58746.9	1	2	2	2	0.000127	0.0429	KQLEETDSEFDK	K	E	0.975	-0.0488	0.646	15.5	7	0					0	0	1	0	2	1468.68	1601.05	1445.52	223	351	362	Empty	true
My Experiment	CTRL	BioSample 1	Mudpit_CTRL1	Dihydrolipoyllysine-residue succinyltransferase component of 2-oxoglutarate dehydrogenase complex [Pseudohongiella spirulinae]	ALO47421.1		Arthrospira ncbi.fasta	46384.9	0.981	1	1	1	6.36e-05	0.0331	TAATTPPAPAGKAR	R	S	0.986	0	0.794	3.81	59	0					0	0	1	0	2	1309.72	2670.34	1009.39	34	121	134	Empty	true
My Experiment	CTRL	BioSample 1	Mudpit_CTRL1	type IV pilus assembly protein PilO [Microcystis aeruginosa NIES-3804]	GCL51467.1		Arthrospira ncbi.fasta	28288.3	0.975	1	1	1	6.36e-05	0.0389	MTFTEEFEDR	-	E	0.981	0.434	0.774	7.12	6	0					0	0	1	0	2	1304.55	2026.89	1086.99	122	1	10	Empty	true
My Experiment	CTRL	BioSample 1	Mudpit_CTRL1	ATPase GET3 [Microcystis aeruginosa NIES-3804]	GCL49327.1		Arthrospira ncbi.fasta	71610.2	0.985	1	1	2	0.000127	0.0221	GGVGKTTLSCGFAR	K	R	0.989	0.116	0.804	4.27	6	0					0	0	2	0	2	1353.69	1587.95	3411.49	306	26	39	Empty	true
My Experiment	CTRL	BioSample 1	Mudpit_CTRL1	heat repeat-containing protein : HEAT repeat-containing protein OS=Leptolyngbya sp. PCC 7375 GN=Lepto7375DRAFT_2567 PE=4 SV=1: HEAT_2 [Gemmata obscuriglobus UQM 2246]	VTS10532.1		Arthrospira ncbi.fasta	92204.8	0.999	1	1	1	6.36e-05	0.0164	STPAPAPIPFADQR	R	E	0.992	0.102	0.926	6.16	7	0					0	0	1	0	2	1467.76	1302.67	1193.3	203	68	81	Empty	true
My Experiment	CTRL	BioSample 1	Mudpit_CTRL1	wd-40 repeat : Uncultured bacterium genome assembly Metasoil_fosmids_resub OS=uncultured bacterium PE=4 SV=1: Sigma70_r2: Sigma70_r4_2 [Gemmata massiliana]	VTR93808.1		Arthrospira ncbi.fasta	115141	1	2	2	2	0.000127	0.026	ALQALSTAAAPALR	K	S	0.984	0.117	0.714	6.03	7	0					0	0	1	0	2	1353.78	1673.04	1233.3	95	983	996	Empty	true
My Experiment	CTRL	BioSample 1	Mudpit_CTRL1	wd-40 repeat : Uncultured bacterium genome assembly Metasoil_fosmids_resub OS=uncultured bacterium PE=4 SV=1: Sigma70_r2: Sigma70_r4_2 [Gemmata massiliana]	VTR93808.1		Arthrospira ncbi.fasta	115141	1	2	2	2	0.000127	0.026	HAGLSDFVLLPDGK	R	S	0.98	0	0.67	10.9	10	0					0	0	1	0	2	1468.78	1728.03	1253.93	172	305	318	Empty	true
My Experiment	CTRL	BioSample 1	Mudpit_CTRL1	putative pyroglutamyl-peptidase [Microcystis aeruginosa NIES-3804]	GCL49956.1		Arthrospira ncbi.fasta	18402.3	1	2	2	3	0.000191	0.165	PDFVICCGMAESR	K	Y	0.983	0.0191	0.671	22.1	10	0					0	0	1	0	2	1427.61	1927.49	3313.96	102	61	73	Empty	true
My Experiment	CTRL	BioSample 1	Mudpit_CTRL1	putative pyroglutamyl-peptidase [Microcystis aeruginosa NIES-3804]	GCL49956.1		Arthrospira ncbi.fasta	18402.3	1	2	2	3	0.000191	0.165	SSTKKLFTPIPLK	R	D	0.991	0.224	0.793	3.72	21	0					0	0	2	0	2	1459.89	1589.86	2524.38	238	84	96	Empty	true
My Experiment	CTRL	BioSample 1	Mudpit_CTRL1	light-dependent NADPH-protochlorophyllide oxidoreductase [Arthrospira platensis NIES-46]	GCE94196.1		Arthrospira ncbi.fasta	36224.3	1	2	2	2	0.000127	0.0779	PDLGDLEGFAKGFR	R	E	0.972	-0.004	0.674	20.4	15	0					0	0	1	0	2	1521.77	1784.93	4089.22	270	161	174	Empty	true
My Experiment	CTRL	BioSample 1	Mudpit_CTRL1	light-dependent NADPH-protochlorophyllide oxidoreductase [Arthrospira platensis NIES-46]	GCE94196.1		Arthrospira ncbi.fasta	36224.3	1	2	2	2	0.000127	0.0779	VAAVVLDEEYR	R	Q	0.988	0	0.735	34	21	0					0	0	1	0	2	1263.66	1860.71	1819.88	152	263	273	Empty	true
My Experiment	CTRL	BioSample 1	Mudpit_CTRL1	GAF domain-containing protein [Arthrospira sp. PLM2.Bin9]	TVU52697.1		Arthrospira ncbi.fasta	59089.6	1	2	2	2	0.000127	0.0439	LERFFAPAVSR	K	K	0.991	0	0.811	3.66	27	0					0	0	1	0	2	1292.71	1954.78	1602.92	486	308	318	Empty	true
My Experiment	CTRL	BioSample 1	Mudpit_CTRL1	GAF domain-containing protein [Arthrospira sp. PLM2.Bin9]	TVU52697.1		Arthrospira ncbi.fasta	59089.6	1	2	2	2	0.000127	0.0439	SEVLADECFYSK	R	S	0.946	0.196	0.582	7.52	6	0					0	0	1	0	2	1390.62	303.462	2200.24	61	195	206	Empty	true
My Experiment	CTRL	BioSample 1	Mudpit_CTRL1	radical SAM domain protein [Arthrospira platensis NIES-46]	GCE93494.1		Arthrospira ncbi.fasta	60584.8	0.99	1	1	6	0.000381	0.0227	GETSGTFRSPDK	R	A	0.992	0.357	1.24	0.333	2	0					0	0	6	0	2	1281.61	2967.42	7402.3	840	135	146	Empty	true
My Experiment	CTRL	BioSample 1	Mudpit_CTRL1	hydroxypyruvate isomerase [Pseudohongiella spirulinae]	ALO46882.1		Arthrospira ncbi.fasta	34147.8	0.99	1	1	1	6.36e-05	0.0583	SDEERIASLAQAVSICDV	R	-	0.992	0.0949	0.885	4.95	21	0					0	0	1	0	2	1905.92	2636.94	796.46	107	292	309	Empty	true
My Experiment	CTRL	BioSample 1	Mudpit_CTRL1	na-ca exchanger integrin-beta4 : Na-Ca exchanger/integrin-beta4 OS=Trichodesmium erythraeum (strain IMS101) GN=Tery_1772 PE=4 SV=1: Calx-beta: Calx-beta: Calx-beta: Calx-beta: Calx-beta: Calx-beta: PKD: PKD: HemolysinCabind: HemolysinCabind [Gemmata massiliana]	VTR96211.1		Arthrospira ncbi.fasta	226465	1	2	2	2	0.000127	0.0126	AVMEYNVAALR	R	G	0.992	0.146	0.936	2.07	4	0					0	0	1	0	2	1236.64	3110.12	1003.8	157	1129	1139	Empty	true
My Experiment	CTRL	BioSample 1	Mudpit_CTRL1	na-ca exchanger integrin-beta4 : Na-Ca exchanger/integrin-beta4 OS=Trichodesmium erythraeum (strain IMS101) GN=Tery_1772 PE=4 SV=1: Calx-beta: Calx-beta: Calx-beta: Calx-beta: Calx-beta: Calx-beta: PKD: PKD: HemolysinCabind: HemolysinCabind [Gemmata massiliana]	VTR96211.1		Arthrospira ncbi.fasta	226465	1	2	2	2	0.000127	0.0126	IRHLSGTAAGGLNGSYR	R	L	0.992	0.191	1.26	1.76	3	0					0	0	1	0	2	1729.91	1190.34	1085.27	434	2155	2171	Empty	true
My Experiment	CTRL	BioSample 1	Mudpit_CTRL1	steroid 5-alpha reductase : Uncharacterized protein OS=Flavobacterium subsaxonicum WB 4.1-42 = DSM 21790 GN=Q766_07760 PE=4 SV=1: DUF1295 [Gemmata massiliana]	VTR92436.1		Arthrospira ncbi.fasta	27192	0.96	1	1	1	6.36e-05	0.042	RTGLLFPKLW	R	-	0.97	-0.042	0.625	27.6	16	0					0	0	1	0	2	1230.74	1811.71	1954.25	156	229	238	Empty	true
My Experiment	CTRL	BioSample 1	Mudpit_CTRL1	ATP-dependent DNA helicase [Pseudohongiella spirulinae]	ALO45091.1		Arthrospira ncbi.fasta	166974	0.999	2	2	3	0.000191	0.0166	RGSHLALSLER	K	L	0.949	0	0.566	4.8	20	0					0	0	1	0	2	1238.7	2964.92	1226.16	137	177	187	Empty	true
My Experiment	CTRL	BioSample 1	Mudpit_CTRL1	ATP-dependent DNA helicase [Pseudohongiella spirulinae]	ALO45091.1		Arthrospira ncbi.fasta	166974	0.999	2	2	3	0.000191	0.0166	SGTLQRIGLSATQK	K	P	0.99	0.0914	0.764	6.22	2	0					0	0	2	0	2	1459.82	1371.32	3037.13	467	203	216	Empty	true
My Experiment	CTRL	BioSample 1	Mudpit_CTRL1	single-strand-DNA-specific exonuclease RecJ [Microcystis aeruginosa NIES-3804]	GCL50734.1		Arthrospira ncbi.fasta	86685.1	0.978	1	1	1	6.36e-05	0.0158	ESHGLNCPGIEK	K	L	0.983	0.118	0.683	4.33	3	0					0	0	1	0	2	1283.61	2156.72	1043.04	152	126	137	Empty	true
My Experiment	CTRL	BioSample 1	Mudpit_CTRL1	type I site-specific deoxyribonuclease HsdR family [Arthrospira platensis C1]	EKD06063.1		Arthrospira ncbi.fasta	117559	0.997	1	1	1	6.36e-05	0.0125	GLPQKNLALEILR	R	K	0.992	0.21	0.936	5.35	26	0					0	0	1	0	2	1464.89	1312.69	899.97	163	872	884	Empty	true
My Experiment	CTRL	BioSample 1	Mudpit_CTRL1	wd-40 repeat protein : (Myosin heavy-chain) kinase OS=Calothrix sp. PCC 6303 GN=Cal6303_2739 PE=4 SV=1: WD40: WD40: WD40: WD40: WD40 [Gemmata massiliana]	VTR91003.1		Arthrospira ncbi.fasta	37684.5	0.99	1	1	1	6.36e-05	0.0455	AVAFSPDGMGAATASR	R	D	0.992	0.155	1.02	1.59	8	0					0	0	1	0	2	1508.72	2022.92	1970.64	737	195	210	Empty	true
My Experiment	CTRL	BioSample 1	Mudpit_CTRL1	undecaprenyl-phosphate galactose phosphotransferase [Microcystis aeruginosa NIES-3804]	GCL49511.1		Arthrospira ncbi.fasta	28090.9	0.993	1	1	1	6.36e-05	0.0453	NWLTDIWVIFR	R	T	0.992	0.008	0.917	5.19	11	0					0	0	1	0	2	1462.78	2838.95	2700.1	319	219	229	Empty	true
My Experiment	CTRL	BioSample 1	Mudpit_CTRL1	putative dolichol-phosphate mannosyltransferase [Arthrospira platensis NIES-46]	GCE96417.1		Arthrospira ncbi.fasta	47409.2	0.942	1	1	1	6.36e-05	0.0307	PSILLSVAIPTFR	R	E	0.956	0	0.672	30	42	0					0	0	1	0	2	1413.85	1675.1	1056.31	92	53	65	Empty	true
My Experiment	CTRL	BioSample 1	Mudpit_CTRL1	putative glycosyl transferase [Microcystis aeruginosa NIES-3804]	GCL48859.1		Arthrospira ncbi.fasta	65297.3	1	2	2	2	0.000127	0.0446	NNTAPRWEEFK	R	Y	0.992	0.106	0.836	3.31	57	0					0	0	1	0	2	1391.67	2335.44	681.11	182	334	344	Empty	true
My Experiment	CTRL	BioSample 1	Mudpit_CTRL1	putative glycosyl transferase [Microcystis aeruginosa NIES-3804]	GCL48859.1		Arthrospira ncbi.fasta	65297.3	1	2	2	2	0.000127	0.0446	TLWKTPSLLLAKIK	K	K	0.991	0.283	0.809	1.23	1	0					0	0	1	0	2	1612.02	2839.58	1100.52	209	541	554	Empty	true
My Experiment	CTRL	BioSample 1	Mudpit_CTRL1	WD-40 repeat-containing protein [Microcystis aeruginosa NIES-3807]	GCL60156.1		Arthrospira ncbi.fasta	148434	1	2	2	2	0.000127	0.0227	IFLGLIQFGIGNQITRRR	R	V	0.974	0.117	0.685	3.82	7	0					0	0	1	0	2	2102.23	1239.33	1220.19	86	365	382	Empty	true
My Experiment	CTRL	BioSample 1	Mudpit_CTRL1	WD-40 repeat-containing protein [Microcystis aeruginosa NIES-3807]	GCL60156.1		Arthrospira ncbi.fasta	148434	1	2	2	2	0.000127	0.0227	ILAVAECLGIVR	K	L	0.978	0.0781	0.713	26.5	18	0					0	0	1	0	2	1256.74	1554.15	1150.12	173	860	871	Empty	true
My Experiment	CTRL	BioSample 1	Mudpit_CTRL1	cation-transporting P-type ATPase [Microcystis aeruginosa NIES-3807]	GCL60054.1		Arthrospira ncbi.fasta	100988	1	2	2	2	0.000127	0.0345	PEVQIAVARCR	R	E	0.992	0.207	0.896	0.532	29	0					0	0	1	0	2	1241.68	2586.54	740.45	81	570	580	Empty	true
My Experiment	CTRL	BioSample 1	Mudpit_CTRL1	cation-transporting P-type ATPase [Microcystis aeruginosa NIES-3807]	GCL60054.1		Arthrospira ncbi.fasta	100988	1	2	2	2	0.000127	0.0345	SFSVTGEGYSPKGQFLDSEQR	R	A	0.952	0.102	0.85	5.86	36	0					0	0	1	0	2	2319.09	1345.31	901.8	419	380	400	Empty	true
My Experiment	CTRL	BioSample 1	Mudpit_CTRL1	transposase IS204/IS1001/IS1096/IS1165 family protein [Microcystis aeruginosa NIES-3804]	GCL50243.1		Arthrospira ncbi.fasta	45229.8	0.941	1	1	1	6.36e-05	0.0383	FHVMKQVNNEPDEAR	R	K	0.955	0.0673	0.618	18.7	28	0					0	0	1	0	2	1813.87	1982.45	4115.99	221	239	253	Empty	true
My Experiment	CTRL	BioSample 1	Mudpit_CTRL1	hypothetical protein NIES3787_26590 [Microcystis aeruginosa NIES-3787]	GCL46959.1		Arthrospira ncbi.fasta	132434	0.959	1	1	1	6.36e-05	0.0112	LFEMRLPNGLAFK	R	L	0.969	0.0543	0.601	12.2	16	0					0	0	1	0	2	1535.84	1993.85	2846.5	119	477	489	Empty	true
My Experiment	CTRL	BioSample 1	Mudpit_CTRL1	hypothetical protein NIES3806_30440 [Microcystis aeruginosa NIES-3806]	GCL55691.1		Arthrospira ncbi.fasta	159256	1	2	2	2	0.000127	0.0169	ALENAIKAAGVLK	K	V	0.974	0.0128	0.643	21.6	4	0					0	0	1	0	2	1297.78	1258.15	1147.18	111	437	449	Empty	true
My Experiment	CTRL	BioSample 1	Mudpit_CTRL1	hypothetical protein NIES3806_30440 [Microcystis aeruginosa NIES-3806]	GCL55691.1		Arthrospira ncbi.fasta	159256	1	2	2	2	0.000127	0.0169	QLDTTNTENRK	R	T	0.992	0.229	0.902	5.67	18	0					0	0	1	0	2	1319.66	2854.72	1209.48	107	255	265	Empty	true
My Experiment	CTRL	BioSample 1	Mudpit_CTRL1	chorismate synthase [Microcystis aeruginosa NIES-3804]	GCL49291.1		Arthrospira ncbi.fasta	39865.3	0.98	1	1	1	6.36e-05	0.0355	FRPSHADATYEAK	K	Y	0.985	0	0.722	13.3	41	0					0	0	1	0	2	1492.72	2530.52	1005.25	111	101	113	Empty	true
My Experiment	CTRL	BioSample 1	Mudpit_CTRL1	hypothetical protein NIES3807_24540 [Microcystis aeruginosa NIES-3807]	GCL59281.1		Arthrospira ncbi.fasta	109670	0.99	1	1	1	6.36e-05	0.0158	SQENYRARIGSEEFK	R	P	0.992	0.198	1	0.314	1	0					0	0	1	0	2	1813.88	1856.16	1739.8	151	413	427	Empty	true
My Experiment	CTRL	BioSample 1	Mudpit_CTRL1	glycine dehydrogenase [Microcystis aeruginosa NIES-3804]	GCL49853.1		Arthrospira ncbi.fasta	108600	1	2	2	2	0.000127	0.0342	EPHFDTLKVTVSTGVK	K	D	0.989	-0.0575	0.76	34.6	15	0					0	0	1	0	2	1757.94	1908.08	1127.03	148	413	428	Empty	true
My Experiment	CTRL	BioSample 1	Mudpit_CTRL1	glycine dehydrogenase [Microcystis aeruginosa NIES-3804]	GCL49853.1		Arthrospira ncbi.fasta	108600	1	2	2	2	0.000127	0.0342	NLNLAPALSEYAALAQLK	K	A	0.992	0.164	0.953	5.22	16	0					0	0	1	0	2	1900.05	2444.41	1028.77	82	84	101	Empty	true
My Experiment	CTRL	BioSample 1	Mudpit_CTRL1	methyltransferase FkbM [Microcystis aeruginosa NIES-3806]	GCL54360.1		Arthrospira ncbi.fasta	35514.2	0.999	2	2	2	0.000127	0.0728	NYSEVNLGCGR	R	R	0.981	0.139	0.646	18.7	12	0					0	0	1	0	2	1211.55	1440.67	1085.15	83	68	78	Empty	true
My Experiment	CTRL	BioSample 1	Mudpit_CTRL1	methyltransferase FkbM [Microcystis aeruginosa NIES-3806]	GCL54360.1		Arthrospira ncbi.fasta	35514.2	0.999	2	2	2	0.000127	0.0728	WYDQVFSQAYR	K	G	0.972	0.0564	0.717	14.5	1	0					0	0	1	0	2	1462.67	1821.81	1753.04	279	192	202	Empty	true
My Experiment	CTRL	BioSample 1	Mudpit_CTRL1	Chaperone protein DnaK [Pseudohongiella spirulinae]	ALO47131.1		Arthrospira ncbi.fasta	68547.6	0.99	1	1	1	6.36e-05	0.0172	KQANQNKSLGR	R	F	0.992	0.0505	0.933	4.39	7	0					0	0	1	0	2	1243.69	1391.77	656.82	55	446	456	Empty	true
My Experiment	CTRL	BioSample 1	Mudpit_CTRL1	short-chain dehydrogenase/reductase SDR [Microcystis aeruginosa NIES-3787]	GCL44348.1		Arthrospira ncbi.fasta	201758	0.93	1	1	1	6.36e-05	0.00607	GAKSLVLLSRR	K	G	0.946	0.0913	0.765	4.73	14	0					0	0	1	0	2	1199.76	1855.04	1132.55	100	1441	1451	Empty	true
My Experiment	CTRL	BioSample 1	Mudpit_CTRL1	hypothetical protein NIES3804_07720 [Microcystis aeruginosa NIES-3804]	GCL49218.1		Arthrospira ncbi.fasta	83443.9	1	2	2	2	0.000127	0.0363	AVPNSYLLIKGAGSEK	K	L	0.963	0.0787	0.763	13.3	40	0					0	0	1	0	2	1646.91	1551.8	915.58	87	551	566	Empty	true
My Experiment	CTRL	BioSample 1	Mudpit_CTRL1	hypothetical protein NIES3804_07720 [Microcystis aeruginosa NIES-3804]	GCL49218.1		Arthrospira ncbi.fasta	83443.9	1	2	2	2	0.000127	0.0363	EEGIDENRLR	K	F	0.988	0.208	0.714	5.43	26	0					0	0	1	0	2	1230.61	1257.87	1123.89	205	578	587	Empty	true
My Experiment	CTRL	BioSample 1	Mudpit_CTRL1	dihydropteroate synthase [Microcystis aeruginosa NIES-3804]	GCL50560.1		Arthrospira ncbi.fasta	30268.2	1	2	2	2	0.000127	0.136	LLLPTVAKLAVPIILMHLR	R	G	0.992	0.421	1.21	0.308	7	0					0	0	1	0	2	2111.35	1914.83	1168.06	308	128	146	Empty	true
My Experiment	CTRL	BioSample 1	Mudpit_CTRL1	dihydropteroate synthase [Microcystis aeruginosa NIES-3804]	GCL50560.1		Arthrospira ncbi.fasta	30268.2	1	2	2	2	0.000127	0.136	VHDVAAIVDVSKVVDAIER	R	-	0.984	-0.0392	0.68	12	5	0					0	0	1	0	2	2035.12	1743.13	814.16	46	261	279	Empty	true
My Experiment	CTRL	BioSample 1	Mudpit_CTRL1	small GTP-binding protein domain [Microcystis aeruginosa NIES-3804]	GCL51537.1		Arthrospira ncbi.fasta	52068.2	0.972	1	1	1	6.36e-05	0.0373	LDRSLIQIAAFGLVGRGK	K	S	0.979	-0.0814	0.641	18.6	2	0					0	0	1	0	2	1914.13	2518.85	1304.01	176	70	87	Empty	true
My Experiment	CTRL	BioSample 1	Mudpit_CTRL1	methionine synthase [Arthrospira sp. O9.13F]	RAQ49094.1		Arthrospira ncbi.fasta	38835.7	1	2	2	2	0.000127	0.0689	KMVAFKGDFDK	R	F	0.97	0	0.595	23.3	27	0					0	0	1	0	2	1285.66	789.648	1277.53	245	101	111	Empty	true
My Experiment	CTRL	BioSample 1	Mudpit_CTRL1	methionine synthase [Arthrospira sp. O9.13F]	RAQ49094.1		Arthrospira ncbi.fasta	38835.7	1	2	2	2	0.000127	0.0689	PKLHCSSFFASK	R	K	0.992	0.0594	0.923	6.81	20	0					0	0	1	0	2	1351.68	2718.57	968.69	110	170	181	Empty	true
My Experiment	CTRL	BioSample 1	Mudpit_CTRL1	group 1 glycosyl transferase : Glycosyltransferase OS=Microcoleus sp. PCC 7113 GN=Mic7113_5759 PE=4 SV=1: Glyco_trans_4_4: Glycos_transf_1 [Gemmata obscuriglobus UQM 2246]	VTS02576.1		Arthrospira ncbi.fasta	42254	1	3	3	3	0.000191	0.0814	LFPVSRRTGAR	R	W	0.979	0	0.647	10.6	7	0					0	0	1	0	2	1259.73	2849.22	1264.76	163	66	76	Empty	true
My Experiment	CTRL	BioSample 1	Mudpit_CTRL1	group 1 glycosyl transferase : Glycosyltransferase OS=Microcoleus sp. PCC 7113 GN=Mic7113_5759 PE=4 SV=1: Glyco_trans_4_4: Glycos_transf_1 [Gemmata obscuriglobus UQM 2246]	VTS02576.1		Arthrospira ncbi.fasta	42254	1	3	3	3	0.000191	0.0814	TGARWAHSAPLAR	R	W	0.992	0.0818	0.873	10.1	40	0					0	0	1	0	2	1393.74	1718.46	1273.21	102	73	85	Empty	true
My Experiment	CTRL	BioSample 1	Mudpit_CTRL1	group 1 glycosyl transferase : Glycosyltransferase OS=Microcoleus sp. PCC 7113 GN=Mic7113_5759 PE=4 SV=1: Glyco_trans_4_4: Glycos_transf_1 [Gemmata obscuriglobus UQM 2246]	VTS02576.1		Arthrospira ncbi.fasta	42254	1	3	3	3	0.000191	0.0814	VRVLGPVRSPDR	R	W	0.959	0	0.566	6.65	20	0					0	0	1	0	2	1350.8	1303.25	1597.08	189	274	285	Empty	true
My Experiment	CTRL	BioSample 1	Mudpit_CTRL1	menaquinone biosynthesis protein MenD [Microcystis aeruginosa NIES-3804]	GCL51885.1		Arthrospira ncbi.fasta	64080.7	1	2	2	2	0.000127	0.0422	GGGIFQMLPIAK	K	F	0.963	-0.0788	0.601	32.9	9	0					0	0	1	0	2	1231.69	1186.47	1119.92	292	488	499	Empty	true
My Experiment	CTRL	BioSample 1	Mudpit_CTRL1	menaquinone biosynthesis protein MenD [Microcystis aeruginosa NIES-3804]	GCL51885.1		Arthrospira ncbi.fasta	64080.7	1	2	2	2	0.000127	0.0422	LTIDRLLAAETK	R	L	0.99	0	0.752	11.1	12	0					0	0	1	0	2	1343.79	3537.81	1259.69	81	372	383	Empty	true
My Experiment	CTRL	BioSample 1	Mudpit_CTRL1	Cys/Met metabolism pyridoxal-phosphate-dependent enzyme [Arthrospira sp. O9.13F]	RAQ48331.1		Arthrospira ncbi.fasta	41246.7	0.983	1	1	1	6.36e-05	0.0395	YVGNNSDSSGRDRLR	R	E	0.987	0	0.71	23.3	14	0					0	0	1	0	2	1695.82	2388.31	1305.77	169	291	305	Empty	true
My Experiment	CTRL	BioSample 1	Mudpit_CTRL1	F420H(2):quinone oxidoreductase [Arthrospira sp. O9.13F]	RAQ44173.1		Arthrospira ncbi.fasta	49943.5	0.985	1	1	2	0.000127	0.0273	HGKITPKPAVNK	K	L	0.989	0.244	0.78	6.78	6	0					0	0	2	0	2	1289.77	1591.91	2831.73	312	278	289	Empty	true
My Experiment	CTRL	BioSample 1	Mudpit_CTRL1	(myosin heavy-chain) kinase : WD-40 repeat protein OS=Nostoc punctiforme (strain ATCC 29133 / PCC 73102) GN=Npun_F1222 PE=4 SV=1: WD40: WD40 [Gemmata massiliana]	VTR96031.1		Arthrospira ncbi.fasta	64847.8	1	2	2	2	0.000127	0.0508	RWGERGDNPFAAAFQPGGR	R	G	0.992	0.157	1.04	2.31	14	0					0	0	1	0	2	2089.01	1986.53	2197.28	140	246	264	Empty	true
My Experiment	CTRL	BioSample 1	Mudpit_CTRL1	(myosin heavy-chain) kinase : WD-40 repeat protein OS=Nostoc punctiforme (strain ATCC 29133 / PCC 73102) GN=Npun_F1222 PE=4 SV=1: WD40: WD40 [Gemmata massiliana]	VTR96031.1		Arthrospira ncbi.fasta	64847.8	1	2	2	2	0.000127	0.0508	VIDLETGEEFRR	R	F	0.952	0.306	0.809	1.61	13	0					0	0	1	0	2	1463.75	2652.77	965.99	130	277	288	Empty	true
My Experiment	CTRL	BioSample 1	Mudpit_CTRL1	hypothetical protein SPLC1_S411120 [Arthrospira platensis C1]	EKD07445.1		Arthrospira ncbi.fasta	21335	1	2	2	2	0.000127	0.129	IAQDMKSLLRSK	K	D	0.97	0	0.682	55.6	59	0					0	0	1	0	2	1389.79	1682.8	1165.55	67	158	169	Empty	true
My Experiment	CTRL	BioSample 1	Mudpit_CTRL1	hypothetical protein SPLC1_S411120 [Arthrospira platensis C1]	EKD07445.1		Arthrospira ncbi.fasta	21335	1	2	2	2	0.000127	0.129	IHDLIKQIVNLK	K	E	0.946	0	0.546	14.1	15	0					0	0	1	0	2	1433.88	2780.35	1101.38	67	83	94	Empty	true
My Experiment	CTRL	BioSample 1	Mudpit_CTRL1	lytic transglycosylase catalytic precursor [Microcystis aeruginosa NIES-3804]	GCL50477.1		Arthrospira ncbi.fasta	82696.7	1	2	2	2	0.000127	0.0374	GLHIAKKLPEAR	R	S	0.967	0.146	0.614	24	26	0					0	0	1	0	2	1332.81	1448.97	1502.83	98	271	282	Empty	true
My Experiment	CTRL	BioSample 1	Mudpit_CTRL1	lytic transglycosylase catalytic precursor [Microcystis aeruginosa NIES-3804]	GCL50477.1		Arthrospira ncbi.fasta	82696.7	1	2	2	2	0.000127	0.0374	WLMAQRAAKSGDYAK	R	A	0.99	0.0292	0.844	20.2	17	0					0	0	1	0	2	1695.86	2420.78	1570.17	350	370	384	Empty	true
My Experiment	CTRL	BioSample 1	Mudpit_CTRL1	unnamed protein product [Erwinia phage PEp14]	YP_005098423.1		Arthrospira ncbi.fasta	104680	0.989	1	1	1	6.36e-05	0.0125	WYCDIGQLPELK	R	V	0.992	0	0.822	11.4	32	0					0	0	1	0	2	1464.72	1603.82	1246.72	135	536	547	Empty	true
My Experiment	CTRL	BioSample 1	Mudpit_CTRL1	protein containing peptidase domain [Arthrospira platensis C1]	EKD05876.1		Arthrospira ncbi.fasta	78476.3	0.999	2	2	2	0.000127	0.0571	LFIDAPSEMTPDR	R	F	0.982	-0.118	0.734	21.9	24	0					0	0	1	0	2	1491.71	1999.35	1738.32	262	149	161	Empty	true
My Experiment	CTRL	BioSample 1	Mudpit_CTRL1	protein containing peptidase domain [Arthrospira platensis C1]	EKD05876.1		Arthrospira ncbi.fasta	78476.3	0.999	2	2	2	0.000127	0.0571	SVYGGMDYSAFIWSDMSIHSGDSDWFK	R	F	0.951	0.581	0.795	13.7	2	0					0	0	1	0	2	3088.31	2064.5	4089.14	2088	186	212	Empty	true
My Experiment	CTRL	BioSample 1	Mudpit_CTRL1	Endoglucanase OS=Fusarium oxysporum OX=5507 PE=4 SV=1	tr|A0A2N9DMR5|A0A2N9DMR5_FUSOX		Arthrospira ncbi.fasta	39567.3	1	2	2	2	0.000127	0.1	DDDSSFPAFSGNTTPSKAKPSGK	R	K	0.984	0.0034	0.861	8.24	8	0					0	0	1	0	2	2341.09	1823.81	982.95	129	222	244	Empty	true
My Experiment	CTRL	BioSample 1	Mudpit_CTRL1	Endoglucanase OS=Fusarium oxysporum OX=5507 PE=4 SV=1	tr|A0A2N9DMR5|A0A2N9DMR5_FUSOX		Arthrospira ncbi.fasta	39567.3	1	2	2	2	0.000127	0.1	SAYPDGNLPCASGSK	K	C	0.952	0.137	0.659	14.6	22	0					0	0	1	0	2	1466.66	1909.67	1484.92	158	351	365	Empty	true
My Experiment	CTRL	BioSample 1	Mudpit_CTRL1	Type II secretion system protein E [Pseudohongiella spirulinae]	ALO45161.1		Arthrospira ncbi.fasta	68410.7	0.99	1	1	1	6.36e-05	0.018	RIAPALVLRLK	R	L	0.992	0.868	0.887	5.98	1	0					0	0	1	0	2	1249.85	1757.39	1145.86	51	228	238	Empty	true
My Experiment	CTRL	BioSample 1	Mudpit_CTRL1	putative glycosyl transferase [Arthrospira platensis NIES-46]	GCE95008.1		Arthrospira ncbi.fasta	65002.4	1	2	2	2	0.000127	0.0433	QRVAVGGIGELR	K	G	0.992	0.132	0.964	94.9	30	0					0	0	1	0	2	1254.73	2414.57	1681.22	303	339	350	Empty	true
My Experiment	CTRL	BioSample 1	Mudpit_CTRL1	putative glycosyl transferase [Arthrospira platensis NIES-46]	GCE95008.1		Arthrospira ncbi.fasta	65002.4	1	2	2	2	0.000127	0.0433	TNSPDNLTTDGDR	K	Q	0.971	0.0473	0.629	24.6	5	0					0	0	1	0	2	1405.62	1665.67	1364.51	180	506	518	Empty	true
My Experiment	CTRL	BioSample 1	Mudpit_CTRL1	DNA repair protein RecN [Microcystis aeruginosa NIES-3804]	GCL51082.1		Arthrospira ncbi.fasta	65477.3	1	2	2	2	0.000127	0.0325	PLAMEKVIFVCR	K	I	0.988	0.115	0.715	4.43	74	0					0	0	1	0	2	1405.77	2767.32	1417.5	220	393	404	Empty	true
My Experiment	CTRL	BioSample 1	Mudpit_CTRL1	DNA repair protein RecN [Microcystis aeruginosa NIES-3804]	GCL51082.1		Arthrospira ncbi.fasta	65477.3	1	2	2	2	0.000127	0.0325	QLVQELKPLAMEKVIFVCR	K	I	0.974	0.132	0.777	4.21	39	0					0	0	1	0	2	2244.26	2414.4	2019.08	664	386	404	Empty	true
My Experiment	CTRL	BioSample 1	Mudpit_CTRL1	phosphomethylpyrimidine synthase ThiC [Pseudohongiella spirulinae]	ALO45046.1		Arthrospira ncbi.fasta	70725.3	0.987	1	1	1	6.36e-05	0.0205	AYHDETLPKDSGK	R	V	0.99	0.169	0.775	2.53	20	0					0	0	1	0	2	1460.7	3411.36	721.93	79	563	575	Empty	true
My Experiment	CTRL	BioSample 1	Mudpit_CTRL1	WD-40 repeat protein [Microcystis aeruginosa NIES-3787]	GCL44353.1		Arthrospira ncbi.fasta	102929	0.998	1	1	1	6.36e-05	0.011	LLIKQENFYK	K	D	0.987	-0.0134	0.718	1.94	6	0					0	0	1	0	2	1295.74	1739.25	1208.73	53	479	488	Empty	true
My Experiment	CTRL	BioSample 1	Mudpit_CTRL1	hypothetical protein B9S53_21815, partial [Arthrospira sp. O9.13F]	RAQ39425.1		Arthrospira ncbi.fasta	49079.9	0.999	2	2	2	0.000127	0.0467	KGLIKGLQQGNK	R	Q	0.957	0.0452	0.585	21.5	49	0					0	0	1	0	2	1283.78	980.478	1084.64	159	259	270	Empty	true
My Experiment	CTRL	BioSample 1	Mudpit_CTRL1	hypothetical protein B9S53_21815, partial [Arthrospira sp. O9.13F]	RAQ39425.1		Arthrospira ncbi.fasta	49079.9	0.999	2	2	2	0.000127	0.0467	QAEDNYDRSK	R	A	0.987	0.0593	0.717	20.6	19	0					0	0	1	0	2	1225.54	1851.97	1261.61	137	61	70	Empty	true
My Experiment	CTRL	BioSample 1	Mudpit_CTRL1	endoribonuclease L-PSP [Arthrospira platensis C1]	EKD05820.1		Arthrospira ncbi.fasta	41904.1	1	2	2	2	0.000127	0.0712	NCNFSGSTLQSVK	K	F	0.987	0.0904	0.726	6.98	3	0					0	0	1	0	2	1384.65	1543.77	1299.18	57	59	71	Empty	true
My Experiment	CTRL	BioSample 1	Mudpit_CTRL1	endoribonuclease L-PSP [Arthrospira platensis C1]	EKD05820.1		Arthrospira ncbi.fasta	41904.1	1	2	2	2	0.000127	0.0712	TNLHGTNWTETNCK	K	N	0.992	0.383	1.18	0.222	1	0					0	0	1	0	2	1618.73	2010.21	1944.24	271	146	159	Empty	true
My Experiment	CTRL	BioSample 1	Mudpit_CTRL1	Arsenic resistance protein ArsH [Pseudohongiella spirulinae]	ALO45819.1		Arthrospira ncbi.fasta	27940.2	0.999	2	2	2	0.000127	0.0891	LAVEEAARILR	R	Y	0.986	-0.0797	0.701	18	17	0					0	0	1	0	2	1240.74	1358.4	1325.02	84	53	63	Empty	true
My Experiment	CTRL	BioSample 1	Mudpit_CTRL1	Arsenic resistance protein ArsH [Pseudohongiella spirulinae]	ALO45819.1		Arthrospira ncbi.fasta	27940.2	0.999	2	2	2	0.000127	0.0891	VLLLYGSLRER	R	S	0.957	0	0.765	7.3	3	0					0	0	1	0	2	1318.78	1927.6	5099.58	1772	38	48	Empty	true
My Experiment	CTRL	BioSample 1	Mudpit_CTRL1	L-alanyl-gamma-D-glutamyl-meso-diaminopimelate ligase [Pseudohongiella spirulinae]	ALO45224.1		Arthrospira ncbi.fasta	51694.9	1	2	2	2	0.000127	0.0566	LLDAAGKSVQITK	K	Q	0.98	0	0.649	6.41	46	0					0	0	1	0	2	1343.79	2965.29	1229.45	126	260	272	Empty	true
My Experiment	CTRL	BioSample 1	Mudpit_CTRL1	L-alanyl-gamma-D-glutamyl-meso-diaminopimelate ligase [Pseudohongiella spirulinae]	ALO45224.1		Arthrospira ncbi.fasta	51694.9	1	2	2	2	0.000127	0.0566	QVDDIVNYLASYSR	K	T	0.991	0.0177	0.836	13.1	5	0					0	0	1	0	2	1642.81	2055.34	1488.73	241	427	440	Empty	true
My Experiment	CTRL	BioSample 1	Mudpit_CTRL1	hypothetical protein NIES46_38410 [Arthrospira platensis NIES-46]	GCE95775.1		Arthrospira ncbi.fasta	75024.5	0.999	2	2	2	0.000127	0.0406	AMASLDYWCVKRNK	K	L	0.979	0	0.659	16.4	7	0					0	0	1	0	2	1684.83	2301.65	1301.99	31	510	523	Empty	true
My Experiment	CTRL	BioSample 1	Mudpit_CTRL1	hypothetical protein NIES46_38410 [Arthrospira platensis NIES-46]	GCE95775.1		Arthrospira ncbi.fasta	75024.5	0.999	2	2	2	0.000127	0.0406	LIHGAKGISKER	K	M	0.953	0.0504	0.612	12	6	0					0	0	1	0	2	1308.77	1842.08	1656.27	103	524	535	Empty	true
My Experiment	CTRL	BioSample 1	Mudpit_CTRL1	restriction endonuclease [Arthrospira sp. PLM2.Bin9]	TVU54640.1		Arthrospira ncbi.fasta	157550	1	2	2	2	0.000127	0.0165	ARGEILDRLLR	R	L	0.985	0	0.715	7.48	74	0					0	0	1	0	2	1311.79	2397.04	1653.41	179	1341	1351	Empty	true
My Experiment	CTRL	BioSample 1	Mudpit_CTRL1	restriction endonuclease [Arthrospira sp. PLM2.Bin9]	TVU54640.1		Arthrospira ncbi.fasta	157550	1	2	2	2	0.000127	0.0165	PDWVVVEPDTKK	R	P	0.982	0.12	0.797	4.32	1	0					0	0	1	0	2	1412.74	1899.82	1907.13	185	104	115	Empty	true
My Experiment	CTRL	BioSample 1	Mudpit_CTRL1	ferredoxin-dependent glutamate synthase [Microcystis aeruginosa NIES-3804]	GCL49990.1		Arthrospira ncbi.fasta	167280	1	2	2	2	0.000127	0.0143	EAHETLAIAMNR	R	I	0.979	0.153	0.695	5	20	0					0	0	1	0	2	1355.67	2976.08	1201.8	144	903	914	Empty	true
My Experiment	CTRL	BioSample 1	Mudpit_CTRL1	ferredoxin-dependent glutamate synthase [Microcystis aeruginosa NIES-3804]	GCL49990.1		Arthrospira ncbi.fasta	167280	1	2	2	2	0.000127	0.0143	NWQIKQEIAR	R	A	0.983	0.0195	0.664	32.9	43	0					0	0	1	0	2	1285.7	1479.71	1419.14	151	431	440	Empty	true
My Experiment	CTRL	BioSample 1	Mudpit_CTRL1	Nitrilase/cyanide hydratase and apolipoprotein N-acyltransferase [Pseudohongiella spirulinae]	ALO45355.1		Arthrospira ncbi.fasta	58929.4	0.99	1	1	1	6.36e-05	0.0272	EFPEGQIVIEDSGR	K	L	0.992	0.313	0.942	0.757	6	0					0	0	1	0	2	1575.77	2574.72	1194.81	89	50	63	Empty	true
My Experiment	CTRL	BioSample 1	Mudpit_CTRL1	threonyl-tRNA synthetase [Arthrospira platensis NIES-46]	GCE96829.1		Arthrospira ncbi.fasta	69439	1	2	2	2	0.000127	0.0348	EEVSREEAQR	R	R	0.984	-0.0396	0.672	34.2	11	0					0	0	1	0	2	1232.59	1442.92	1131.19	121	96	105	Empty	true
My Experiment	CTRL	BioSample 1	Mudpit_CTRL1	threonyl-tRNA synthetase [Arthrospira platensis NIES-46]	GCE96829.1		Arthrospira ncbi.fasta	69439	1	2	2	2	0.000127	0.0348	VVDLIQSVLKK	K	L	0.992	0.194	1.03	1.22	4	0					0	0	1	0	2	1241.78	1499.19	1099.35	115	362	372	Empty	true
My Experiment	CTRL	BioSample 1	Mudpit_CTRL1	primosomal protein N' [Arthrospira platensis NIES-46]	GCE93773.1		Arthrospira ncbi.fasta	97955.4	0.999	1	1	1	6.36e-05	0.0137	LAEPGVSYGSEK	K	L	0.992	0.154	0.903	7.52	41	0					0	0	1	0	2	1236.61	1845.56	1516.97	119	33	44	Empty	true
My Experiment	CTRL	BioSample 1	Mudpit_CTRL1	molecular chaperone GroEL [Pseudohongiella spirulinae]	ALO46899.1		Arthrospira ncbi.fasta	57267.5	0.99	1	1	1	6.36e-05	0.0219	SVAAGMNPMDLK	K	R	0.988	0.0523	0.723	10.7	13	0					0	0	1	0	2	1233.6	2662.5	891.84	57	105	116	Empty	true
My Experiment	CTRL	BioSample 1	Mudpit_CTRL1	IMP dehydrogenase [Pseudohongiella spirulinae]	ALO45651.1		Arthrospira ncbi.fasta	128104	1	2	2	2	0.000127	0.022	FWAHGHTQGDVCR	R	I	0.985	0.157	0.695	4.12	15	0					0	0	1	0	2	1513.68	2621.79	830.97	72	1099	1111	Empty	true
My Experiment	CTRL	BioSample 1	Mudpit_CTRL1	IMP dehydrogenase [Pseudohongiella spirulinae]	ALO45651.1		Arthrospira ncbi.fasta	128104	1	2	2	2	0.000127	0.022	GEDLGKDEDRVR	R	L	0.988	0.231	0.738	1.81	6	0					0	0	1	0	2	1388.68	320.088	1592.68	35	480	491	Empty	true
My Experiment	CTRL	BioSample 1	Mudpit_CTRL1	exonuclease SbcC homolog [Microcystis aeruginosa NIES-3804]	GCL50732.1		Arthrospira ncbi.fasta	117382	0.999	2	2	2	0.000127	0.0209	NRQQLETEIAR	R	I	0.977	0.0133	0.755	10	47	0					0	0	1	0	2	1357.72	1839.27	1422.66	160	419	429	Empty	true
My Experiment	CTRL	BioSample 1	Mudpit_CTRL1	exonuclease SbcC homolog [Microcystis aeruginosa NIES-3804]	GCL50732.1		Arthrospira ncbi.fasta	117382	0.999	2	2	2	0.000127	0.0209	QLQWQREQER	K	A	0.958	0.0121	0.679	24.7	27	0					0	0	1	0	2	1400.7	2748	1020.15	75	246	255	Empty	true
My Experiment	CTRL	BioSample 1	Mudpit_CTRL1	putative glycosyl transferase [Microcystis aeruginosa NIES-3804]	GCL49253.1		Arthrospira ncbi.fasta	38074.2	1	2	2	4	0.000254	0.0737	IANWLIGKVTGVK	K	L	0.992	0.263	0.971	8.37	18	0					0	0	3	0	2	1398.85	2558.25	3749.84	277	155	167	Empty	true
My Experiment	CTRL	BioSample 1	Mudpit_CTRL1	putative glycosyl transferase [Microcystis aeruginosa NIES-3804]	GCL49253.1		Arthrospira ncbi.fasta	38074.2	1	2	2	4	0.000254	0.0737	TYHESQKRPIYR	R	V	0.992	0.236	0.951	0.607	6	0					0	0	1	0	2	1577.82	1937.45	1678.38	115	314	325	Empty	true
My Experiment	CTRL	BioSample 1	Mudpit_CTRL1	Pyruvate dehydrogenase E1 component [Pseudohongiella spirulinae]	ALO46909.1		Arthrospira ncbi.fasta	100782	1	2	2	2	0.000127	0.0402	ALTDEPLRLLGSGTILR	K	E	0.992	0.0322	0.947	4.28	15	0					0	0	1	0	2	1825.05	2340.16	726.2	189	729	745	Empty	true
My Experiment	CTRL	BioSample 1	Mudpit_CTRL1	Pyruvate dehydrogenase E1 component [Pseudohongiella spirulinae]	ALO46909.1		Arthrospira ncbi.fasta	100782	1	2	2	2	0.000127	0.0402	NTISSQAEDRMPGDMFMER	R	Q	0.989	0.305	0.73	7.88	5	0					0	0	1	0	2	2214.96	1992.18	2428.49	152	61	79	Empty	true
My Experiment	CTRL	BioSample 1	Mudpit_CTRL1	P700 apoprotein subunit Ia [Microcystis aeruginosa NIES-3804]	GCL49534.1		Arthrospira ncbi.fasta	82602.2	1	2	2	2	0.000127	0.0494	DYDPAKNVDNLLDR	R	V	0.955	0	0.713	12.4	13	0					0	0	1	0	2	1647.8	1784.81	2143.45	77	413	426	Empty	true
My Experiment	CTRL	BioSample 1	Mudpit_CTRL1	P700 apoprotein subunit Ia [Microcystis aeruginosa NIES-3804]	GCL49534.1		Arthrospira ncbi.fasta	82602.2	1	2	2	2	0.000127	0.0494	LLDAGVAPQDIPLPHEFILEPSK	K	M	0.992	0.398	0.972	1.2	5	0					0	0	1	0	2	2499.35	1287.06	911.01	152	224	246	Empty	true
My Experiment	CTRL	BioSample 1	Mudpit_CTRL1	asparaginyl-tRNA synthetase [Microcystis aeruginosa NIES-3804]	GCL50087.1		Arthrospira ncbi.fasta	51688.3	0.957	1	1	1	6.36e-05	0.033	ITYSEAIELLEKADR	R	Q	0.968	0.117	0.636	23.3	61	0					0	0	1	0	2	1750.92	2135.48	1234.1	172	299	313	Empty	true
My Experiment	CTRL	BioSample 1	Mudpit_CTRL1	adenine-specific methylase like protein [Microcystis aeruginosa NIES-3804]	GCL51955.1		Arthrospira ncbi.fasta	144620	1	2	2	2	0.000127	0.0257	IKAGFSANLLISDPKK	K	V	0.992	0.0247	0.909	3.5	3	0					0	0	1	0	2	1701.99	1883.83	1524.27	251	721	736	Empty	true
My Experiment	CTRL	BioSample 1	Mudpit_CTRL1	adenine-specific methylase like protein [Microcystis aeruginosa NIES-3804]	GCL51955.1		Arthrospira ncbi.fasta	144620	1	2	2	2	0.000127	0.0257	LPIVVPKRQIQIALEK	K	I	0.956	0	0.56	19.3	10	0					0	0	1	0	2	1845.17	1204.86	2705.67	371	1173	1188	Empty	true
My Experiment	CTRL	BioSample 1	Mudpit_CTRL1	penicillin-binding protein [Arthrospira platensis NIES-46]	GCE93215.1		Arthrospira ncbi.fasta	70213.7	1	2	2	2	0.000127	0.0465	EGRGQAGVEYSQENLLKR	K	S	0.985	-0.122	0.678	34.2	22	0					0	0	1	0	2	2034.04	1742.85	774.81	47	243	260	Empty	true
My Experiment	CTRL	BioSample 1	Mudpit_CTRL1	penicillin-binding protein [Arthrospira platensis NIES-46]	GCE93215.1		Arthrospira ncbi.fasta	70213.7	1	2	2	2	0.000127	0.0465	LQIIDGPFLKEK	R	A	0.992	0.0211	0.927	16.3	31	0					0	0	1	0	2	1400.82	1331.2	1146.14	179	103	114	Empty	true
My Experiment	CTRL	BioSample 1	Mudpit_CTRL1	two-component response regulator OmpR subfamily protein [Microcystis aeruginosa NIES-3804]	GCL49713.1		Arthrospira ncbi.fasta	28728.4	1	2	2	2	0.000127	0.108	ALIRRQGFTSLAAAPVR	R	K	0.992	0.226	1.01	2.26	5	0					0	0	1	0	2	1827.07	1800.21	1691.47	178	139	155	Empty	true
My Experiment	CTRL	BioSample 1	Mudpit_CTRL1	two-component response regulator OmpR subfamily protein [Microcystis aeruginosa NIES-3804]	GCL49713.1		Arthrospira ncbi.fasta	28728.4	1	2	2	2	0.000127	0.108	LLDLFMSYPR	R	R	0.96	0.2	0.711	6.67	7	0					0	0	1	0	2	1254.66	2848.96	1217.2	145	185	194	Empty	true
My Experiment	CTRL	BioSample 1	Mudpit_CTRL1	hypothetical protein NIES3804_22170 [Microcystis aeruginosa NIES-3804]	GCL50649.1		Arthrospira ncbi.fasta	73536.6	0.959	1	1	1	6.36e-05	0.0169	DLANQTPKDLK	R	I	0.969	-0.0754	0.7	19.7	38	0					0	0	1	0	2	1242.67	2847.85	1227.79	81	302	312	Empty	true
My Experiment	CTRL	BioSample 1	Mudpit_CTRL1	serine/threonine protein kinase [Arthrospira platensis C1]	EKD08619.1		Arthrospira ncbi.fasta	136151	1	2	2	2	0.000127	0.0228	SRSNPYEAKVIK	K	E	0.968	0	0.592	16.2	10	0					0	0	1	0	2	1391.76	1044.13	1212.86	67	1030	1041	Empty	true
My Experiment	CTRL	BioSample 1	Mudpit_CTRL1	serine/threonine protein kinase [Arthrospira platensis C1]	EKD08619.1		Arthrospira ncbi.fasta	136151	1	2	2	2	0.000127	0.0228	STASETFVPMSKGKK	R	I	0.992	0.239	0.909	6.28	46	0					0	0	1	0	2	1597.83	2063.27	1786.45	741	898	912	Empty	true
My Experiment	CTRL	BioSample 1	Mudpit_CTRL1	hypothetical protein YCF45 [Microcystis aeruginosa NIES-3804]	GCL49876.1		Arthrospira ncbi.fasta	67581.1	0.99	1	1	2	0.000127	0.0199	DLQGADAVLALR	K	S	0.992	0.225	0.949	5.89	6	0					0	0	2	0	2	1241.68	1339	2032.51	118	467	478	Empty	true
My Experiment	CTRL	BioSample 1	Mudpit_CTRL1	hypothetical protein NIES3804_24430 [Microcystis aeruginosa NIES-3804]	GCL50870.1		Arthrospira ncbi.fasta	147477	0.992	1	1	1	6.36e-05	0.00902	LDTIISLLKGQK	K	-	0.988	0.0446	0.772	6.28	16	0					0	0	1	0	2	1328.82	1899.16	1257.38	453	1320	1331	Empty	true
My Experiment	CTRL	BioSample 1	Mudpit_CTRL1	chromosome segregation protein SMC, partial [Arthrospira sp. O9.13F]	RAQ41462.1		Arthrospira ncbi.fasta	32968.4	1	2	2	2	0.000127	0.0592	AVSDRGGVSQIR	K	S	0.985	0	0.732	61.7	47	0					0	0	1	0	2	1244.67	2984.44	1172.39	96	58	69	Empty	true
My Experiment	CTRL	BioSample 1	Mudpit_CTRL1	chromosome segregation protein SMC, partial [Arthrospira sp. O9.13F]	RAQ41462.1		Arthrospira ncbi.fasta	32968.4	1	2	2	2	0.000127	0.0592	GGVSQIRSLSAR	R	R	0.98	0.043	0.654	25.1	44	0					0	0	1	0	2	1230.69	1318.27	1240.8	177	63	74	Empty	true
My Experiment	CTRL	BioSample 1	Mudpit_CTRL1	hypothetical protein NIES46_24140 [Arthrospira platensis NIES-46]	GCE94359.1		Arthrospira ncbi.fasta	166529	1	3	3	3	0.000191	0.0258	IYAQKLPEKVIK	K	P	0.992	0.151	1.06	7.37	15	0					0	0	1	0	2	1429.88	1783.66	1999.05	177	346	357	Empty	true
My Experiment	CTRL	BioSample 1	Mudpit_CTRL1	hypothetical protein NIES46_24140 [Arthrospira platensis NIES-46]	GCE94359.1		Arthrospira ncbi.fasta	166529	1	3	3	3	0.000191	0.0258	LLKATITDLHTLK	R	T	0.992	0.632	0.994	3.37	8	0					0	0	1	0	2	1466.89	2699.95	1017.81	133	1357	1369	Empty	true
My Experiment	CTRL	BioSample 1	Mudpit_CTRL1	hypothetical protein NIES46_24140 [Arthrospira platensis NIES-46]	GCE94359.1		Arthrospira ncbi.fasta	166529	1	3	3	3	0.000191	0.0258	TISSEVFDAIYK	K	Q	0.983	0.0423	0.693	26.4	12	0					0	0	1	0	2	1372.7	1513.45	853.64	110	483	494	Empty	true
My Experiment	CTRL	BioSample 1	Mudpit_CTRL1	Oxidoreductase, short chain dehydrogenase/reductase family protein [Pseudohongiella spirulinae]	ALO46741.1		Arthrospira ncbi.fasta	26661.4	0.975	1	1	1	6.36e-05	0.0512	NQDACDEVAEAIK	R	A	0.981	0.175	0.658	3.83	1	0					0	0	1	0	2	1405.63	1481.13	1395.8	176	41	53	Empty	true
My Experiment	CTRL	BioSample 1	Mudpit_CTRL1	hypothetical protein B9S53_06040 [Arthrospira sp. O9.13F]	RAQ46741.1		Arthrospira ncbi.fasta	90943.1	0.974	1	1	1	6.36e-05	0.019	ERVCENLEITLYPLK	R	V	0.981	-0.0071	0.646	23.2	18	0					0	0	1	0	2	1819.96	1865.92	2292.45	245	250	264	Empty	true
My Experiment	CTRL	BioSample 1	Mudpit_CTRL1	hypothetical protein NIES3804_36910 [Microcystis aeruginosa NIES-3804]	GCL52103.1		Arthrospira ncbi.fasta	41042.5	0.952	1	1	1	6.36e-05	0.0466	LDRSPANIQRLIADGEK	K	Q	0.964	0	0.595	9.58	60	0					0	0	1	0	2	1896.03	2004.64	1782.66	88	333	349	Empty	true
My Experiment	CTRL	BioSample 1	Mudpit_CTRL1	tetratricopeptide tpr_1 repeat-containing protein : Tetratricopeptide domain protein OS=Pirellula staleyi (strain ATCC 27377 / DSM 6068 / ICPB 4128) GN=Psta_3954 PE=4 SV=1: TPR_11 [Gemmata obscuriglobus UQM 2246]	VTS12076.1		Arthrospira ncbi.fasta	31646.3	0.961	1	1	1	6.36e-05	0.0386	CLEHMATAVEK	K	Y	0.97	-0.0381	0.601	10.6	32	0					0	0	1	0	2	1231.58	2927.21	1395.33	183	253	263	Empty	true
My Experiment	CTRL	BioSample 1	Mudpit_CTRL1	phosphoribosylglycinamide formyltransferase [Pseudohongiella spirulinae]	ALO45978.1		Arthrospira ncbi.fasta	42860	1	2	2	2	0.000127	0.0636	GQSTVKTPEDVER	K	A	0.971	0	0.745	11.5	3	0					0	0	1	0	2	1445.72	2438.7	775.21	94	164	176	Empty	true
My Experiment	CTRL	BioSample 1	Mudpit_CTRL1	phosphoribosylglycinamide formyltransferase [Pseudohongiella spirulinae]	ALO45978.1		Arthrospira ncbi.fasta	42860	1	2	2	2	0.000127	0.0636	LFSKPQVQGERR	R	M	0.99	0.0871	0.758	12.5	17	0					0	0	1	0	2	1444.8	1925.27	1911.62	185	353	364	Empty	true
My Experiment	CTRL	BioSample 1	Mudpit_CTRL1	glucosamine--fructose-6-phosphate aminotransferase [Pseudohongiella spirulinae]	ALO47667.1		Arthrospira ncbi.fasta	66934	0.976	1	1	1	6.36e-05	0.0196	ESDFSLLTMAGR	R	E	0.982	0.128	0.868	2.27	39	0					0	0	1	0	2	1326.64	1460.42	1007.11	189	387	398	Empty	true
My Experiment	CTRL	BioSample 1	Mudpit_CTRL1	putative phosphoenolpyruvate synthase [Arthrospira platensis NIES-46]	GCE93593.1		Arthrospira ncbi.fasta	106849	0.997	1	1	1	6.36e-05	0.0237	RSLFQVPEEWLPVGNSPEVASMR	R	E	0.974	0.0045	0.626	10.1	16	0					0	0	1	0	2	2628.32	1303.8	803.25	71	642	664	Empty	true
My Experiment	CTRL	BioSample 1	Mudpit_CTRL1	DNA polymerase I [Arthrospira platensis NIES-46]	GCE95385.1		Arthrospira ncbi.fasta	107553	0.961	1	1	1	6.36e-05	0.0156	EVGVSATAGKQFIDR	R	F	0.971	0.0944	0.654	19.6	6	0					0	0	1	0	2	1577.83	2430.2	997.13	75	805	819	Empty	true
My Experiment	CTRL	BioSample 1	Mudpit_CTRL1	Lipopolysaccharide core heptose(I) kinase [Pseudohongiella spirulinae]	ALO44998.1		Arthrospira ncbi.fasta	60157.2	0.997	1	1	1	6.36e-05	0.0196	EWLKVQAKAR	R	R	0.992	0.409	1.02	1.85	1	0					0	0	1	0	2	1228.72	1446.77	1062.32	190	251	260	Empty	true
My Experiment	CTRL	BioSample 1	Mudpit_CTRL1	permease [Pseudohongiella spirulinae]	ALO45219.1		Arthrospira ncbi.fasta	95795.9	1	2	2	2	0.000127	0.0184	RVVKTSPLAVLR	R	E	0.988	0.0653	0.733	3.12	17	0					0	0	1	0	2	1338.86	3172.55	1180.14	220	856	867	Empty	true
My Experiment	CTRL	BioSample 1	Mudpit_CTRL1	permease [Pseudohongiella spirulinae]	ALO45219.1		Arthrospira ncbi.fasta	95795.9	1	2	2	2	0.000127	0.0184	TSPLAVLRELSV	K	-	0.986	0	0.686	35.4	37	0					0	0	1	0	2	1284.75	1618.43	1227.03	177	860	871	Empty	true
My Experiment	CTRL	BioSample 1	Mudpit_CTRL1	hypothetical protein B9S53_24895, partial [Arthrospira sp. O9.13F]	RAQ38879.1		Arthrospira ncbi.fasta	49355	1	2	2	2	0.000127	0.0577	PTMWYVDWSR	K	D	0.985	0.126	0.691	9.02	28	0					0	0	1	0	2	1340.61	1327.59	1510.6	344	266	275	Empty	true
My Experiment	CTRL	BioSample 1	Mudpit_CTRL1	hypothetical protein B9S53_24895, partial [Arthrospira sp. O9.13F]	RAQ38879.1		Arthrospira ncbi.fasta	49355	1	2	2	2	0.000127	0.0577	TINPSANNSAKYVLR	K	T	0.992	0.023	1.04	10.1	7	0					0	0	1	0	2	1647.88	1907.49	1108.36	190	352	366	Empty	true
My Experiment	CTRL	BioSample 1	Mudpit_CTRL1	lytic transglycosylase catalytic precursor [Microcystis aeruginosa NIES-3806]	GCL55544.1		Arthrospira ncbi.fasta	82558.4	0.999	2	2	2	0.000127	0.0374	AHELSNDSERAR	R	E	0.971	0	0.608	44.4	53	0					0	0	1	0	2	1384.66	1457.68	1103.86	107	129	140	Empty	true
My Experiment	CTRL	BioSample 1	Mudpit_CTRL1	lytic transglycosylase catalytic precursor [Microcystis aeruginosa NIES-3806]	GCL55544.1		Arthrospira ncbi.fasta	82558.4	0.999	2	2	2	0.000127	0.0374	QYPVLAAQILLKQGR	K	A	0.97	0.185	0.848	5.85	2	0					0	0	1	0	2	1698.01	1870.15	1539.82	206	114	128	Empty	true
My Experiment	CTRL	BioSample 1	Mudpit_CTRL1	hypothetical protein PS2015_1942 [Pseudohongiella spirulinae]	ALO46586.1		Arthrospira ncbi.fasta	21539.8	0.948	1	1	1	6.36e-05	0.0718	SPDYCSPMGGGTGR	R	G	0.96	0.193	0.629	21.5	3	0					0	0	1	0	2	1384.56	1730.65	1067.26	59	30	43	Empty	true
My Experiment	CTRL	BioSample 1	Mudpit_CTRL1	geranylgeranyl hydrogenase [Arthrospira platensis NIES-46]	GCE95558.1		Arthrospira ncbi.fasta	44703.1	0.999	2	2	2	0.000127	0.069	AASLGANLINGTVHK	R	L	0.967	0	0.615	29.2	16	0					0	0	1	0	2	1465.81	1245.51	1371.35	138	104	118	Empty	true
My Experiment	CTRL	BioSample 1	Mudpit_CTRL1	geranylgeranyl hydrogenase [Arthrospira platensis NIES-46]	GCE95558.1		Arthrospira ncbi.fasta	44703.1	0.999	2	2	2	0.000127	0.069	TLGSLLRGHALAP	K	-	0.973	0.0213	0.618	21.9	36	0					0	0	1	0	2	1305.76	2783.87	1196.47	96	394	406	Empty	true
My Experiment	CTRL	BioSample 1	Mudpit_CTRL1	putative peptidase [Microcystis aeruginosa NIES-3804]	GCL50623.1		Arthrospira ncbi.fasta	142937	0.979	1	1	1	6.36e-05	0.0106	QMVEHLDRNPDESR	R	S	0.984	0.197	0.835	3.8	62	0					0	0	1	0	2	1725.8	1960.36	2011.94	781	1077	1090	Empty	true
My Experiment	CTRL	BioSample 1	Mudpit_CTRL1	Secretion protein HlyD family protein OS=Planctomyces limnophilus (strain ATCC 43296 / DSM 3776 / IFAM 1008 / 290) GN=Plim_1596 PE=4 SV=1: HlyD_2 [Gemmata obscuriglobus UQM 2246]	VTR99319.1		Arthrospira ncbi.fasta	48071.2	0.966	1	1	1	6.36e-05	0.0285	LTRAIALQGRATK	R	D	0.974	0.0519	0.624	9.38	60	0					0	0	1	0	2	1398.85	2573.06	1840.03	64	204	216	Empty	true
My Experiment	CTRL	BioSample 1	Mudpit_CTRL1	1,4-alpha-glucan branching enzyme [Microcystis aeruginosa NIES-3804]	GCL51744.1		Arthrospira ncbi.fasta	88028.4	0.999	2	2	2	0.000127	0.0329	DGEWVANEYGGR	K	E	0.948	0.0658	0.627	26.4	1	0					0	0	1	0	2	1352.59	1857.84	2495.89	195	447	458	Empty	true
My Experiment	CTRL	BioSample 1	Mudpit_CTRL1	1,4-alpha-glucan branching enzyme [Microcystis aeruginosa NIES-3804]	GCL51744.1		Arthrospira ncbi.fasta	88028.4	0.999	2	2	2	0.000127	0.0329	SDPYGFAQEVRPK	K	T	0.985	0	0.688	17.6	31	0					0	0	1	0	2	1493.74	1955.74	2671.67	239	206	218	Empty	true
My Experiment	7gg Glif	BioSample 2	Mudpit_7gG1	putative pyroglutamyl-peptidase [Microcystis aeruginosa NIES-3804]	GCL49956.1		Arthrospira ncbi.fasta	18402.3	0.984	1	1	1	7.25e-05	0.0823	SSTKKLFTPIPLK	R	D	0.987	0.356	0.901	0.808	1	0					0	0	1	0	2	1459.89	853.17	831.01	186	84	96	Empty	true
My Experiment	7gg Glif	BioSample 2	Mudpit_7gG1	phytoene synthase [Microcystis aeruginosa NIES-3804]	GCL52445.1		Arthrospira ncbi.fasta	36028.9	0.999	2	2	2	0.000145	0.0742	MLQLPKPTHPTK	-	P	0.966	0.0488	0.623	14.4	16	0					0	0	1	0	2	1390.79	485.61	1036.79	72	1	12	Empty	true
My Experiment	7gg Glif	BioSample 2	Mudpit_7gG1	phytoene synthase [Microcystis aeruginosa NIES-3804]	GCL52445.1		Arthrospira ncbi.fasta	36028.9	0.999	2	2	2	0.000145	0.0742	YYYDSAERGIR	R	A	0.969	0	0.651	39.8	39	0					0	0	1	0	2	1392.65	733.02	1078.99	61	243	253	Empty	true
My Experiment	7gg Glif	BioSample 2	Mudpit_7gG1	LysR family transcriptional regulator [Arthrospira platensis NIES-46]	GCE96028.1		Arthrospira ncbi.fasta	31260.6	0.999	2	2	2	0.000145	0.0845	EHWARWGQTLK	R	I	0.982	-0.0226	0.731	51.9	31	0					0	0	1	0	2	1411.72	1380.76	1124.09	245	203	213	Empty	true
My Experiment	7gg Glif	BioSample 2	Mudpit_7gG1	LysR family transcriptional regulator [Arthrospira platensis NIES-46]	GCE96028.1		Arthrospira ncbi.fasta	31260.6	0.999	2	2	2	0.000145	0.0845	LAALPIPKSVKVR	R	S	0.946	0.265	0.584	27.2	2	0					0	0	1	0	2	1391.91	3342.16	743.79	52	240	252	Empty	true
My Experiment	7gg Glif	BioSample 2	Mudpit_7gG1	hypothetical protein NIES46_25800 [Arthrospira platensis NIES-46]	GCE94522.1		Arthrospira ncbi.fasta	98455.8	0.984	1	1	1	7.25e-05	0.0129	NFNRLVLAHKK	K	M	0.959	0	0.628	17.2	8	0					0	0	1	0	2	1339.8	1251.23	1370.32	613	756	766	Empty	true
My Experiment	7gg Glif	BioSample 2	Mudpit_7gG1	glycosyl transferase group 1 [Arthrospira platensis C1]	EKD09731.1		Arthrospira ncbi.fasta	211378	0.998	1	1	1	7.25e-05	0.00602	NLIVKNLETLK	R	D	0.963	0	0.674	15.3	27	0					0	0	1	0	2	1284.79	1191.36	1347.22	262	1587	1597	Empty	true
My Experiment	7gg Glif	BioSample 2	Mudpit_7gG1	adenylate cyclase [Arthrospira platensis NIES-46]	GCE94186.1		Arthrospira ncbi.fasta	133926	1	2	2	2	0.000145	0.0208	MFEVSYCLLR	K	S	0.97	0	0.642	15.6	1	0					0	0	1	0	2	1260.61	2118.97	1062.55	369	176	185	Empty	true
My Experiment	7gg Glif	BioSample 2	Mudpit_7gG1	adenylate cyclase [Arthrospira platensis NIES-46]	GCE94186.1		Arthrospira ncbi.fasta	133926	1	2	2	2	0.000145	0.0208	SDFTAIGPSVNIAAR	R	L	0.987	0.156	0.978	8.41	8	0					0	0	1	0	2	1518.79	1497.44	1110.63	284	1136	1150	Empty	true
My Experiment	7gg Glif	BioSample 2	Mudpit_7gG1	heat shock protein DnaJ domain protein [Arthrospira platensis C1]	EKD10387.1		Arthrospira ncbi.fasta	33400.7	0.984	1	1	3	0.000218	0.0363	QYESPKQALAR	K	I	0.987	0.108	0.899	8.26	16	0					0	0	3	0	2	1290.68	1495.65	2648.32	483	132	142	Empty	true
My Experiment	7gg Glif	BioSample 2	Mudpit_7gG1	heat repeat-containing protein : Putative uncharacterized protein OS=[Oscillatoria] sp. PCC 6506 GN=OSCI_440025 PE=4 SV=1: HEAT_2 [Tuwongella immobilis]	VIP01864.1		Arthrospira ncbi.fasta	41355.6	1	2	2	5	0.000363	0.0563	KLVSELVLDLR	K	E	0.965	0.374	0.732	3.24	27	0					0	0	3	0	2	1284.79	1224.63	3004.04	574	142	152	Empty	true
My Experiment	7gg Glif	BioSample 2	Mudpit_7gG1	heat repeat-containing protein : Putative uncharacterized protein OS=[Oscillatoria] sp. PCC 6506 GN=OSCI_440025 PE=4 SV=1: HEAT_2 [Tuwongella immobilis]	VIP01864.1		Arthrospira ncbi.fasta	41355.6	1	2	2	5	0.000363	0.0563	MPWLIRILAK	-	K	0.987	0.0696	0.917	12	15	0					0	0	2	0	2	1240.76	2032.26	2805.05	414	1	10	Empty	true
My Experiment	7gg Glif	BioSample 2	Mudpit_7gG1	two-component sensor histidine kinase [Arthrospira platensis NIES-46]	GCE93483.1		Arthrospira ncbi.fasta	85134.8	0.994	1	1	1	7.25e-05	0.0186	GTISCDSQVGVGSK	K	F	0.97	0.0128	0.64	25.2	24	0					0	0	1	0	2	1337.64	1855.27	1393.72	478	727	740	Empty	true
My Experiment	7gg Glif	BioSample 2	Mudpit_7gG1	hypothetical protein NIES3804_28050 [Microcystis aeruginosa NIES-3804]	GCL51228.1		Arthrospira ncbi.fasta	56131.1	0.999	2	2	2	0.000145	0.0497	ITLAHFDTSEK	K	S	0.974	0.161	0.799	3.12	33	0					0	0	1	0	2	1261.64	2704.27	940.16	123	468	478	Empty	true
My Experiment	7gg Glif	BioSample 2	Mudpit_7gG1	hypothetical protein NIES3804_28050 [Microcystis aeruginosa NIES-3804]	GCL51228.1		Arthrospira ncbi.fasta	56131.1	0.999	2	2	2	0.000145	0.0497	SVFLPQKTSILTK	R	K	0.954	0	0.586	38.4	19	0					0	0	1	0	2	1461.87	2243.13	1568.85	236	454	466	Empty	true
My Experiment	7gg Glif	BioSample 2	Mudpit_7gG1	TPR domain protein [Arthrospira platensis NIES-46]	GCE94368.1		Arthrospira ncbi.fasta	188130	0.988	1	1	1	7.25e-05	0.00712	VDEAIEAFKKSK	R	E	0.981	0.0287	0.781	12	10	0					0	0	1	0	2	1364.74	2449.64	1508.53	81	1661	1672	Empty	true
My Experiment	7gg Glif	BioSample 2	Mudpit_7gG1	hypothetical protein [Arthrospira sp. TJSD091]	WP_084831741.1		Arthrospira ncbi.fasta	49041.8	0.948	1	1	1	7.25e-05	0.026	VVDPIVTNISVK	K	P	0.959	0	0.629	8	64	0					0	0	1	0	2	1283.76	2030.52	1317.04	200	327	338	Empty	true
My Experiment	7gg Glif	BioSample 2	Mudpit_7gG1	Diguanylate cyclase with PAS/PAC and GAF sensors [Arthrospira sp. SRM16]	SMN35255.1		Arthrospira ncbi.fasta	122455	0.96	1	1	1	7.25e-05	0.0103	DPNSVYLGCNR	K	R	0.969	0.0858	0.743	7.36	1	0					0	0	1	0	2	1237.56	1223.28	1372.06	322	224	234	Empty	true
My Experiment	7gg Glif	BioSample 2	Mudpit_7gG1	hypothetical protein NIES46_21550 [Arthrospira platensis NIES-46]	GCE94103.1		Arthrospira ncbi.fasta	23699.9	0.984	1	1	4	0.00029	0.0514	VEEQFQHWGIK	K	F	0.987	0.348	1.1	0.186	8	0					0	0	4	0	2	1400.7	2124.08	12110.6	567	88	98	Empty	true
My Experiment	7gg Glif	BioSample 2	Mudpit_7gG1	Oligopeptidase A [Pseudohongiella spirulinae]	ALO44718.1		Arthrospira ncbi.fasta	78472.5	0.972	1	1	3	0.000218	0.0159	ADELQLDGSQR	R	K	0.978	0.151	0.778	1.74	3	0					0	0	3	0	2	1231.59	2856.66	3721.79	1118	126	136	Empty	true
My Experiment	7gg Glif	BioSample 2	Mudpit_7gG1	sec-c motif domain protein : Uncharacterized protein OS=Singulisphaera acidiphila (strain ATCC BAA-1392 / DSM 18658 / VKM B-2454 / MOB10) GN=Sinac_6242 PE=4 SV=1: SEC-C: TPR_19: TPR_16 [Gemmata obscuriglobus UQM 2246]	VTS10439.1		Arthrospira ncbi.fasta	78387.2	1	2	2	2	0.000145	0.0501	AEEAVDEALRLNPDSGMAHFLR	K	G	0.981	0	0.716	18.8	12	0					0	0	1	0	2	2441.19	1814.62	1509.99	300	77	98	Empty	true
My Experiment	7gg Glif	BioSample 2	Mudpit_7gG1	sec-c motif domain protein : Uncharacterized protein OS=Singulisphaera acidiphila (strain ATCC BAA-1392 / DSM 18658 / VKM B-2454 / MOB10) GN=Sinac_6242 PE=4 SV=1: SEC-C: TPR_19: TPR_16 [Gemmata obscuriglobus UQM 2246]	VTS10439.1		Arthrospira ncbi.fasta	78387.2	1	2	2	2	0.000145	0.0501	PTAKPVPEAAATGK	R	L	0.977	0	0.739	6.16	16	0					0	0	1	0	2	1337.74	2783.49	921.54	395	194	207	Empty	true
My Experiment	7gg Glif	BioSample 2	Mudpit_7gG1	putative voltage-gated chloride channel [Arthrospira platensis NIES-46]	GCE94250.1		Arthrospira ncbi.fasta	95866.1	1	2	2	2	0.000145	0.0303	HLSPSETPVIITK	R	H	0.987	0.354	0.846	5.51	5	0					0	0	1	0	2	1421.8	1851.88	1953.06	182	646	658	Empty	true
My Experiment	7gg Glif	BioSample 2	Mudpit_7gG1	putative voltage-gated chloride channel [Arthrospira platensis NIES-46]	GCE94250.1		Arthrospira ncbi.fasta	95866.1	1	2	2	2	0.000145	0.0303	IAPEAAGSGIPQVK	R	A	0.975	0.142	0.667	16.3	19	0					0	0	1	0	2	1337.74	3312.22	877.84	507	85	98	Empty	true
My Experiment	7gg Glif	BioSample 2	Mudpit_7gG1	Protein containing DUF288 OS=Rhodopirellula maiorica SM1 GN=RMSM_05182 PE=4 SV=1: Glycos_transf_2: DUF288 [Gemmataceae bacterium]	VTT99839.1		Arthrospira ncbi.fasta	66556.9	0.998	1	1	9	0.000653	0.0217	NLGYLLAIGRGAK	K	C	0.987	0.257	1.09	0.0643	3	0					0	0	9	0	2	1345.8	2029.53	9624.33	2232	333	345	Empty	true
My Experiment	7gg Glif	BioSample 2	Mudpit_7gG1	PspA/IM30 family protein [Microcystis aeruginosa NIES-3804]	GCL51811.1		Arthrospira ncbi.fasta	26809.8	0.975	1	1	1	7.25e-05	0.0508	GLQEAARLAMVK	K	V	0.98	0.108	0.806	12.7	3	0					0	0	1	0	2	1286.72	1551.01	1222.86	221	101	112	Empty	true
My Experiment	7gg Glif	BioSample 2	Mudpit_7gG1	beta-ketoacyl synthase [Microcystis aeruginosa NIES-3806]	GCL56478.1		Arthrospira ncbi.fasta	283343	1	3	3	4	0.00029	0.0174	EVHIDQPLILTR	R	D	0.971	0	0.652	11.4	22	0					0	0	1	0	2	1433.81	1468.39	750.24	171	971	982	Empty	true
My Experiment	7gg Glif	BioSample 2	Mudpit_7gG1	beta-ketoacyl synthase [Microcystis aeruginosa NIES-3806]	GCL56478.1		Arthrospira ncbi.fasta	283343	1	3	3	4	0.00029	0.0174	LAIADYLPTSGRK	R	K	0.985	0.296	0.79	2.32	5	0					0	0	2	0	2	1404.78	2135.26	2312.57	514	1825	1837	Empty	true
My Experiment	7gg Glif	BioSample 2	Mudpit_7gG1	beta-ketoacyl synthase [Microcystis aeruginosa NIES-3806]	GCL56478.1		Arthrospira ncbi.fasta	283343	1	3	3	4	0.00029	0.0174	WDADAYYDPDPNTPDKTPAR	R	W	0.987	0.0535	0.974	4.21	50	0					0	0	1	0	2	2308.02	1807.75	1555.09	266	43	62	Empty	true
My Experiment	7gg Glif	BioSample 2	Mudpit_7gG1	Helicase c2 [Pseudohongiella spirulinae]	ALO46022.1		Arthrospira ncbi.fasta	79209.3	0.99	1	1	2	0.000145	0.0181	TLAYILGTLPLAR	K	H	0.973	0.0291	0.665	15.4	25	0					0	0	2	0	2	1401.85	2351.26	6870.1	206	71	83	Empty	true
My Experiment	7gg Glif	BioSample 2	Mudpit_7gG1	Lipopolysaccharide core heptose(I) kinase [Pseudohongiella spirulinae]	ALO44998.1		Arthrospira ncbi.fasta	60157.2	1	2	2	2	0.000145	0.0413	EWLKVQAKAR	R	R	0.981	0.291	0.77	7.09	4	0					0	0	1	0	2	1228.72	1493.96	1264.2	238	251	260	Empty	true
My Experiment	7gg Glif	BioSample 2	Mudpit_7gG1	Lipopolysaccharide core heptose(I) kinase [Pseudohongiella spirulinae]	ALO44998.1		Arthrospira ncbi.fasta	60157.2	1	2	2	2	0.000145	0.0413	TPRPVLLLERR	K	W	0.98	0.109	0.762	5.94	11	0					0	0	1	0	2	1349.84	1829.28	1933.66	285	381	391	Empty	true
My Experiment	7gg Glif	BioSample 2	Mudpit_7gG1	helicase [Arthrospira sp. O9.13F]	RAQ47585.1		Arthrospira ncbi.fasta	140522	1	2	2	2	0.000145	0.0247	DEFSPRPPNINWEKYSQK	K	G	0.987	0.0615	0.968	17.1	13	0					0	0	1	0	2	2235.08	1575.83	754	660	136	153	Empty	true
My Experiment	7gg Glif	BioSample 2	Mudpit_7gG1	helicase [Arthrospira sp. O9.13F]	RAQ47585.1		Arthrospira ncbi.fasta	140522	1	2	2	2	0.000145	0.0247	EIAEYANTELLK	R	K	0.983	0.0005	0.79	28.3	27	0					0	0	1	0	2	1393.72	1692.42	995.25	74	1057	1068	Empty	true
My Experiment	7gg Glif	BioSample 2	Mudpit_7gG1	hypothetical protein NIES46_39260 [Arthrospira platensis NIES-46]	GCE95860.1		Arthrospira ncbi.fasta	152184	1	1	1	1	7.25e-05	0.00915	KWCYQAIAGIEK	K	S	0.987	0.133	0.936	3.92	31	0					0	0	1	0	2	1409.72	1793.98	1166.26	375	823	834	Empty	true
My Experiment	7gg Glif	BioSample 2	Mudpit_7gG1	putative tetratricopeptide TPR_2 [Arthrospira platensis C1]	EKD11459.1		Arthrospira ncbi.fasta	64592.9	0.999	2	2	2	0.000145	0.0399	APKGQKWQEER	R	Y	0.987	0.13	0.889	4.54	22	0					0	0	1	0	2	1356.7	1801.87	1654.03	297	76	86	Empty	true
My Experiment	7gg Glif	BioSample 2	Mudpit_7gG1	putative tetratricopeptide TPR_2 [Arthrospira platensis C1]	EKD11459.1		Arthrospira ncbi.fasta	64592.9	0.999	2	2	2	0.000145	0.0399	LLDLGEAEPLDK	R	L	0.955	0.109	0.774	6.04	42	0					0	0	1	0	2	1312.7	2105.11	1118.67	181	102	113	Empty	true
My Experiment	7gg Glif	BioSample 2	Mudpit_7gG1	beta-ketoacyl synthase [Microcystis aeruginosa NIES-3806]	GCL56477.1		Arthrospira ncbi.fasta	305602	1	3	3	3	0.000218	0.0211	CSKIFADLFAR	R	S	0.963	0.0103	0.614	15.3	28	0					0	0	1	0	2	1270.66	1829.53	1251.24	145	1256	1266	Empty	true
My Experiment	7gg Glif	BioSample 2	Mudpit_7gG1	beta-ketoacyl synthase [Microcystis aeruginosa NIES-3806]	GCL56477.1		Arthrospira ncbi.fasta	305602	1	3	3	3	0.000218	0.0211	PNGEDWTRHCSGRILIVSTPPGETVDGDWER	R	S	0.987	0.0211	1.26	13	1	0					0	0	1	0	2	3479.64	1457.76	729.74	377	1690	1720	Empty	true
My Experiment	7gg Glif	BioSample 2	Mudpit_7gG1	beta-ketoacyl synthase [Microcystis aeruginosa NIES-3806]	GCL56477.1		Arthrospira ncbi.fasta	305602	1	3	3	3	0.000218	0.0211	RRGIPGMGEIDPIEGLK	R	A	0.95	-0.0583	0.572	76.5	13	0					0	0	1	0	2	1838	2179	782.88	164	2600	2616	Empty	true
My Experiment	7gg Glif	BioSample 2	Mudpit_7gG1	hypothetical protein NIES3804_13650 [Microcystis aeruginosa NIES-3804]	GCL49807.1		Arthrospira ncbi.fasta	24315.6	1	2	2	2	0.000145	0.143	GVEGMFYHITPDPRQGR	K	G	0.984	0	0.759	12.5	22	0					0	0	1	0	2	1959.95	1867.32	1396.93	205	156	172	Empty	true
My Experiment	7gg Glif	BioSample 2	Mudpit_7gG1	hypothetical protein NIES3804_13650 [Microcystis aeruginosa NIES-3804]	GCL49807.1		Arthrospira ncbi.fasta	24315.6	1	2	2	2	0.000145	0.143	IKDKQSQINLSVVYT	K	-	0.987	0.0851	1.02	6.75	3	0					0	0	1	0	2	1735.96	2511.13	832.19	109	209	223	Empty	true
My Experiment	7gg Glif	BioSample 2	Mudpit_7gG1	hypothetical protein NIES3804_24520 [Microcystis aeruginosa NIES-3804]	GCL50879.1		Arthrospira ncbi.fasta	95934.4	1	2	2	2	0.000145	0.039	LLIWVVTPDSNVYFR	K	Q	0.969	0.188	0.843	2.33	15	0					0	0	1	0	2	1821.99	1872.6	1652.18	314	389	403	Empty	true
My Experiment	7gg Glif	BioSample 2	Mudpit_7gG1	hypothetical protein NIES3804_24520 [Microcystis aeruginosa NIES-3804]	GCL50879.1		Arthrospira ncbi.fasta	95934.4	1	2	2	2	0.000145	0.039	YEKALEISDLGRSLNLLR	K	N	0.987	0.273	1.04	0.367	6	0					0	0	1	0	2	2090.16	1974.55	1664.34	123	323	340	Empty	true
My Experiment	7gg Glif	BioSample 2	Mudpit_7gG1	Oxidoreductase, short chain dehydrogenase/reductase family protein [Pseudohongiella spirulinae]	ALO46741.1		Arthrospira ncbi.fasta	26661.4	0.999	2	2	2	0.000145	0.0906	ALWENPETYK	R	N	0.987	0.138	0.949	2.38	13	0					0	0	1	0	2	1250.61	1880.12	2456.53	891	198	207	Empty	true
My Experiment	7gg Glif	BioSample 2	Mudpit_7gG1	Oxidoreductase, short chain dehydrogenase/reductase family protein [Pseudohongiella spirulinae]	ALO46741.1		Arthrospira ncbi.fasta	26661.4	0.999	2	2	2	0.000145	0.0906	NQDACDEVAEAIK	R	A	0.946	0.266	0.606	11.9	36	0					0	0	1	0	2	1405.63	2120.19	1134.73	132	41	53	Empty	true
My Experiment	7gg Glif	BioSample 2	Mudpit_7gG1	dihydrofolate reductase [Pseudohongiella spirulinae]	ALO44844.1		Arthrospira ncbi.fasta	20447.2	0.999	2	2	3	0.000218	0.138	HVTMGKPIIMGRK	K	T	0.987	0.148	0.859	0.918	7	0					0	0	2	0	2	1467.83	1712.14	2516.78	671	49	61	Empty	true
My Experiment	7gg Glif	BioSample 2	Mudpit_7gG1	dihydrofolate reductase [Pseudohongiella spirulinae]	ALO44844.1		Arthrospira ncbi.fasta	20447.2	0.999	2	2	3	0.000218	0.138	PLPGRTNIVVSR	R	N	0.954	0.0594	0.71	2.62	19	0					0	0	1	0	2	1308.77	2023.18	1278.93	256	69	80	Empty	true
My Experiment	7gg Glif	BioSample 2	Mudpit_7gG1	hypothetical protein NIES3807_22200 [Microcystis aeruginosa NIES-3807]	GCL59050.1		Arthrospira ncbi.fasta	203791	1	2	2	2	0.000145	0.0135	ENLKWHARYK	R	V	0.987	0.0862	0.967	6.23	25	0					0	0	1	0	2	1344.72	2036.8	1405.22	187	1748	1757	Empty	true
My Experiment	7gg Glif	BioSample 2	Mudpit_7gG1	hypothetical protein NIES3807_22200 [Microcystis aeruginosa NIES-3807]	GCL59050.1		Arthrospira ncbi.fasta	203791	1	2	2	2	0.000145	0.0135	FLENIPDSPIKVAK	K	Y	0.987	0.192	0.857	7.71	4	0					0	0	1	0	2	1570.88	1901.77	1192.83	115	259	272	Empty	true
My Experiment	7gg Glif	BioSample 2	Mudpit_7gG1	hypothetical protein NIES3807_24540 [Microcystis aeruginosa NIES-3807]	GCL59281.1		Arthrospira ncbi.fasta	109670	1	2	2	2	0.000145	0.0306	ITQLLEGGELAFK	K	K	0.987	0.087	0.885	5.63	13	0					0	0	1	0	2	1418.79	1955.25	3149.2	151	926	938	Empty	true
My Experiment	7gg Glif	BioSample 2	Mudpit_7gG1	hypothetical protein NIES3807_24540 [Microcystis aeruginosa NIES-3807]	GCL59281.1		Arthrospira ncbi.fasta	109670	1	2	2	2	0.000145	0.0306	KLSNLETSFIYRLYAK	K	K	0.957	0.0327	0.675	2.81	15	0					0	0	1	0	2	1946.07	1987.54	1768	109	379	394	Empty	true
My Experiment	7gg Glif	BioSample 2	Mudpit_7gG1	hypothetical protein NIES46_17590 [Arthrospira platensis NIES-46]	GCE93707.1		Arthrospira ncbi.fasta	33047.2	1	2	2	2	0.000145	0.0936	ENEPETPPVSEPTPK	R	P	0.985	0.157	0.789	2.54	39	0					0	0	1	0	2	1650.79	1434.78	664.84	435	159	173	Empty	true
My Experiment	7gg Glif	BioSample 2	Mudpit_7gG1	hypothetical protein NIES46_17590 [Arthrospira platensis NIES-46]	GCE93707.1		Arthrospira ncbi.fasta	33047.2	1	2	2	2	0.000145	0.0936	KVSDSWDENDSDR	R	E	0.982	0.072	0.804	11.2	1	0					0	0	1	0	2	1552.65	1972.43	2148.67	165	146	158	Empty	true
My Experiment	7gg Glif	BioSample 2	Mudpit_7gG1	hypothetical protein NIES46_09520 [Arthrospira platensis NIES-46]	GCE92904.1		Arthrospira ncbi.fasta	57924.2	1	2	2	2	0.000145	0.0264	ATNDELEAWR	K	V	0.951	0.217	0.593	28.1	4	0					0	0	1	0	2	1204.56	2910.62	1414.56	224	165	174	Empty	true
My Experiment	7gg Glif	BioSample 2	Mudpit_7gG1	hypothetical protein NIES46_09520 [Arthrospira platensis NIES-46]	GCE92904.1		Arthrospira ncbi.fasta	57924.2	1	2	2	2	0.000145	0.0264	LKKATNDELEAWR	R	V	0.963	-0.0051	0.829	22.1	20	0					0	0	1	0	2	1573.83	2530.41	897.82	99	162	174	Empty	true
My Experiment	7gg Glif	BioSample 2	Mudpit_7gG1	glycosyltransferase [Arthrospira sp. PLM2.Bin9]	TVU53586.1		Arthrospira ncbi.fasta	249045	0.991	1	1	1	7.25e-05	0.00503	VRQTIAETWIK	K	S	0.974	-0.0289	0.663	25.9	25	0					0	0	1	0	2	1344.76	2025.19	1327.99	109	1612	1622	Empty	true
My Experiment	7gg Glif	BioSample 2	Mudpit_7gG1	hypothetical protein NIES46_36060 [Arthrospira platensis NIES-46]	GCE95540.1		Arthrospira ncbi.fasta	84608.3	0.984	1	1	1	7.25e-05	0.0197	ISRSAASNSAGKPEK	K	S	0.987	0.0199	0.937	5.75	17	0					0	0	1	0	2	1502.79	2111.61	850.93	144	685	699	Empty	true
My Experiment	7gg Glif	BioSample 2	Mudpit_7gG1	DNA primase [Pseudohongiella spirulinae]	ALO47378.1		Arthrospira ncbi.fasta	67983.1	1	2	2	2	0.000145	0.0413	ARLFSKAIPLIK	R	Q	0.95	0.248	0.6	16.1	3	0					0	0	1	0	2	1356.87	1918.26	1329.48	405	397	408	Empty	true
My Experiment	7gg Glif	BioSample 2	Mudpit_7gG1	DNA primase [Pseudohongiella spirulinae]	ALO47378.1		Arthrospira ncbi.fasta	67983.1	1	2	2	2	0.000145	0.0413	VIAFGGRVLGDDK	R	P	0.975	-0.0191	0.676	14.6	2	0					0	0	1	0	2	1346.74	427.404	1055.51	158	223	235	Empty	true
My Experiment	7gg Glif	BioSample 2	Mudpit_7gG1	hypothetical protein NIES39_A00470 [Arthrospira platensis NIES-39]	BAI87888.1		Arthrospira ncbi.fasta	258628	1	3	3	3	0.000218	0.0171	EDMRLHEWVHVACVR	R	K	0.981	0.0573	0.723	19.6	9	0					0	0	1	0	2	1879.91	1386.77	682.98	185	469	483	Empty	true
My Experiment	7gg Glif	BioSample 2	Mudpit_7gG1	hypothetical protein NIES39_A00470 [Arthrospira platensis NIES-39]	BAI87888.1		Arthrospira ncbi.fasta	258628	1	3	3	3	0.000218	0.0171	EFLGSGEQLPK	R	W	0.984	0.128	0.803	4.35	6	0					0	0	1	0	2	1204.62	1667.85	946.57	186	723	733	Empty	true
My Experiment	7gg Glif	BioSample 2	Mudpit_7gG1	hypothetical protein NIES39_A00470 [Arthrospira platensis NIES-39]	BAI87888.1		Arthrospira ncbi.fasta	258628	1	3	3	3	0.000218	0.0171	RIMIYCPAISRIR	K	G	0.973	0.0564	0.659	11.7	29	0					0	0	1	0	2	1591.89	2140.47	737.4	118	1890	1902	Empty	true
My Experiment	7gg Glif	BioSample 2	Mudpit_7gG1	hypothetical protein PS2015_2475 [Pseudohongiella spirulinae]	ALO47109.1		Arthrospira ncbi.fasta	42948.7	1	2	2	2	0.000145	0.0658	ESLEVLVSFGGGGR	R	Q	0.983	0.0846	0.79	7.1	65	0					0	0	1	0	2	1406.73	2192.31	1235.09	174	327	340	Empty	true
My Experiment	7gg Glif	BioSample 2	Mudpit_7gG1	hypothetical protein PS2015_2475 [Pseudohongiella spirulinae]	ALO47109.1		Arthrospira ncbi.fasta	42948.7	1	2	2	2	0.000145	0.0658	NNIYTTETYEGK	R	R	0.987	0.0622	0.852	9.29	17	0					0	0	1	0	2	1432.66	1928.63	12142.9	263	357	368	Empty	true
My Experiment	7gg Glif	BioSample 2	Mudpit_7gG1	putative glycosyl transferase [Microcystis aeruginosa NIES-3804]	GCL49253.1		Arthrospira ncbi.fasta	38074.2	0.984	1	1	1	7.25e-05	0.0383	IANWLIGKVTGVK	K	L	0.987	0.426	1.06	0.865	6	0					0	0	1	0	2	1398.85	2195.88	1901.67	100	155	167	Empty	true
My Experiment	7gg Glif	BioSample 2	Mudpit_7gG1	HAD-superfamily hydrolase [Arthrospira platensis NIES-46]	GCE96129.1		Arthrospira ncbi.fasta	26678.6	0.999	2	2	2	0.000145	0.0962	ACLQDLLSLYGR	R	V	0.978	0.104	0.721	17.2	24	0					0	0	1	0	2	1351.7	2386.81	1915.4	779	52	63	Empty	true
My Experiment	7gg Glif	BioSample 2	Mudpit_7gG1	HAD-superfamily hydrolase [Arthrospira platensis NIES-46]	GCE96129.1		Arthrospira ncbi.fasta	26678.6	0.999	2	2	2	0.000145	0.0962	IREVCLGRSDR	K	A	0.966	0.137	0.802	25	83	0					0	0	1	0	2	1303.69	1818.29	1574.65	218	41	51	Empty	true
My Experiment	7gg Glif	BioSample 2	Mudpit_7gG1	glycosyl transferase family 2 [Arthrospira platensis C1]	EKD07734.1		Arthrospira ncbi.fasta	240937	0.999	2	2	2	0.000145	0.0103	DDQKGQWYYGK	K	G	0.952	0.0082	0.591	21.8	12	0					0	0	1	0	2	1387.63	2050.83	4478.38	303	691	701	Empty	true
My Experiment	7gg Glif	BioSample 2	Mudpit_7gG1	glycosyl transferase family 2 [Arthrospira platensis C1]	EKD07734.1		Arthrospira ncbi.fasta	240937	0.999	2	2	2	0.000145	0.0103	QVNWVPQEDMR	K	L	0.979	0	0.699	13.2	12	0					0	0	1	0	2	1401.66	2440.32	6534.47	134	708	718	Empty	true
My Experiment	7gg Glif	BioSample 2	Mudpit_7gG1	tRNA delta(2)-isopentenylpyrophosphate transferase [Microcystis aeruginosa NIES-3806]	GCL55567.1		Arthrospira ncbi.fasta	35737.1	0.999	2	2	2	0.000145	0.0762	IPRVSPQPDLRR	K	Q	0.958	0	0.641	15.9	2	0					0	0	1	0	2	1433.83	1987.25	3044.81	265	116	127	Empty	true
My Experiment	7gg Glif	BioSample 2	Mudpit_7gG1	tRNA delta(2)-isopentenylpyrophosphate transferase [Microcystis aeruginosa NIES-3806]	GCL55567.1		Arthrospira ncbi.fasta	35737.1	0.999	2	2	2	0.000145	0.0762	RITVRTDQMIAR	K	G	0.987	0.0658	1.2	1.82	10	0					0	0	1	0	2	1459.82	2476.17	901.21	115	202	213	Empty	true
My Experiment	7gg Glif	BioSample 2	Mudpit_7gG1	TPR domain protein [Arthrospira platensis NIES-39]	BAI88801.1		Arthrospira ncbi.fasta	120367	0.945	1	1	1	7.25e-05	0.0113	RRLALALMGLGR	R	W	0.957	0	0.619	21.9	3	0					0	0	1	0	2	1326.82	2493	913.21	309	533	544	Empty	true
My Experiment	7gg Glif	BioSample 2	Mudpit_7gG1	steroid 5-alpha reductase : Uncharacterized protein OS=Flavobacterium subsaxonicum WB 4.1-42 = DSM 21790 GN=Q766_07760 PE=4 SV=1: DUF1295 [Gemmata massiliana]	VTR92436.1		Arthrospira ncbi.fasta	27192	1	2	2	2	0.000145	0.0882	KGLIRDGLFGR	R	T	0.961	0.0771	0.607	3.37	26	0					0	0	1	0	2	1231.73	2657.65	1071.59	122	159	169	Empty	true
My Experiment	7gg Glif	BioSample 2	Mudpit_7gG1	steroid 5-alpha reductase : Uncharacterized protein OS=Flavobacterium subsaxonicum WB 4.1-42 = DSM 21790 GN=Q766_07760 PE=4 SV=1: DUF1295 [Gemmata massiliana]	VTR92436.1		Arthrospira ncbi.fasta	27192	1	2	2	2	0.000145	0.0882	RTGLLFPKLW	R	-	0.987	0.139	1.01	4.48	10	0					0	0	1	0	2	1230.74	1210.72	1209.65	314	229	238	Empty	true
My Experiment	7gg Glif	BioSample 2	Mudpit_7gG1	sulfate adenylyltransferase [Microcystis aeruginosa NIES-3804]	GCL48737.1		Arthrospira ncbi.fasta	44084.5	0.962	1	1	1	7.25e-05	0.0257	GFMEQDDYEK	K	V	0.97	0.54	0.635	15.2	3	0					0	0	1	0	2	1261.5	1390.7	1279.82	257	61	70	Empty	true
My Experiment	7gg Glif	BioSample 2	Mudpit_7gG1	L-alanyl-gamma-D-glutamyl-meso-diaminopimelate ligase [Pseudohongiella spirulinae]	ALO45224.1		Arthrospira ncbi.fasta	51694.9	0.984	1	1	1	7.25e-05	0.0273	LLDAAGKSVQITK	K	Q	0.987	0.259	1.03	1.59	4	0					0	0	1	0	2	1343.79	2798.97	1468.15	245	260	272	Empty	true
My Experiment	7gg Glif	BioSample 2	Mudpit_7gG1	Protein GrpE [Pseudohongiella spirulinae]	ALO47132.1		Arthrospira ncbi.fasta	23077.3	0.986	1	1	1	7.25e-05	0.0529	RAEQDVEKAHK	R	Y	0.983	0.249	0.788	6.2	2	0					0	0	1	0	2	1310.68	2668.05	876.91	167	77	87	Empty	true
My Experiment	7gg Glif	BioSample 2	Mudpit_7gG1	hypothetical protein PS2015_1028 [Pseudohongiella spirulinae]	ALO45693.1		Arthrospira ncbi.fasta	38893	0.973	1	1	1	7.25e-05	0.0313	NLMAEHGDMIR	K	E	0.979	0.163	0.705	6.19	3	0					0	0	1	0	2	1286.6	373.878	1240.69	252	102	112	Empty	true
My Experiment	7gg Glif	BioSample 2	Mudpit_7gG1	adenylate/guanylate cyclase with GAF and PAS/PAC sensor [Arthrospira platensis C1]	EKD09005.1		Arthrospira ncbi.fasta	195503	1	2	2	2	0.000145	0.0133	ALSSSDRQPVVIK	R	L	0.987	0.304	0.919	3.29	19	0					0	0	1	0	2	1399.79	1289.52	1266.95	206	54	66	Empty	true
My Experiment	7gg Glif	BioSample 2	Mudpit_7gG1	adenylate/guanylate cyclase with GAF and PAS/PAC sensor [Arthrospira platensis C1]	EKD09005.1		Arthrospira ncbi.fasta	195503	1	2	2	2	0.000145	0.0133	HQYTIAEYLK	R	G	0.965	0.0182	0.64	10.5	21	0					0	0	1	0	2	1265.65	2897.69	1420.6	171	83	92	Empty	true
My Experiment	7gg Glif	BioSample 2	Mudpit_7gG1	precorrin-3B C17-methyltransferase [Arthrospira platensis C1]	EKD06011.1		Arthrospira ncbi.fasta	52218.3	0.999	2	2	2	0.000145	0.0505	ALGNGIIYGSPKR	K	T	0.966	-0.0382	0.622	16.1	57	0					0	0	1	0	2	1345.76	2921.47	1111.97	298	23	35	Empty	true
My Experiment	7gg Glif	BioSample 2	Mudpit_7gG1	precorrin-3B C17-methyltransferase [Arthrospira platensis C1]	EKD06011.1		Arthrospira ncbi.fasta	52218.3	0.999	2	2	2	0.000145	0.0505	HYPSLPKGRVY	R	-	0.966	0.167	0.732	10.5	6	0					0	0	1	0	2	1316.71	1378.42	1170.31	134	465	475	Empty	true
My Experiment	7gg Glif	BioSample 2	Mudpit_7gG1	hypothetical protein NIES46_35500 [Arthrospira platensis NIES-46]	GCE95485.1		Arthrospira ncbi.fasta	38925.7	0.984	1	1	1	7.25e-05	0.0358	ALPDFSGATSAPR	K	S	0.987	0.0555	0.927	5.46	32	0					0	0	1	0	2	1289.65	409.098	1284.97	169	283	295	Empty	true
My Experiment	7gg Glif	BioSample 2	Mudpit_7gG1	Acriflavin resistance protein [Pseudohongiella spirulinae]	ALO44826.1		Arthrospira ncbi.fasta	115299	0.954	1	1	1	7.25e-05	0.0124	ALLDAVRSAALSR	K	F	0.964	0.0804	0.654	12.3	1	0					0	0	1	0	2	1342.78	3011.63	1202.33	320	951	963	Empty	true
My Experiment	7gg Glif	BioSample 2	Mudpit_7gG1	hypothetical protein NIES46_02740 [Arthrospira platensis NIES-46]	GCE92236.1		Arthrospira ncbi.fasta	212469	1	2	2	2	0.000145	0.0125	ETISIPINIDDK	R	V	0.987	0.11	0.887	2.59	13	0					0	0	1	0	2	1357.72	2772.92	755.32	291	1390	1401	Empty	true
My Experiment	7gg Glif	BioSample 2	Mudpit_7gG1	hypothetical protein NIES46_02740 [Arthrospira platensis NIES-46]	GCE92236.1		Arthrospira ncbi.fasta	212469	1	2	2	2	0.000145	0.0125	LLIASNLQIIGK	R	N	0.975	0.0702	0.669	12.9	2	0					0	0	1	0	2	1282.81	855.234	864.52	206	1444	1455	Empty	true
My Experiment	7gg Glif	BioSample 2	Mudpit_7gG1	Long-chain acyl-CoA synthetase protein [Pseudohongiella spirulinae]	ALO45068.1		Arthrospira ncbi.fasta	60667.1	0.963	1	1	1	7.25e-05	0.0217	KWLAGVTGKVPK	K	V	0.971	-0.0201	0.65	24.4	25	0					0	0	1	0	2	1283.78	682.704	687.4	139	152	163	Empty	true
My Experiment	7gg Glif	BioSample 2	Mudpit_7gG1	Valine--tRNA ligase [Pseudohongiella spirulinae]	ALO45828.1		Arthrospira ncbi.fasta	107302	0.984	1	1	1	7.25e-05	0.0118	YTYYSLASTGR	R	D	0.987	0.199	1.02	4.69	2	0					0	0	1	0	2	1281.61	750.33	764.01	221	590	600	Empty	true
My Experiment	7gg Glif	BioSample 2	Mudpit_7gG1	hypothetical protein NIES46_17790 [Arthrospira platensis NIES-46]	GCE93727.1		Arthrospira ncbi.fasta	79462.6	0.999	2	2	2	0.000145	0.0285	PLAFYSGCDRR	K	S	0.977	0.0834	0.688	28.9	2	0					0	0	1	0	2	1284.62	767.076	737.7	143	358	368	Empty	true
My Experiment	7gg Glif	BioSample 2	Mudpit_7gG1	hypothetical protein NIES46_17790 [Arthrospira platensis NIES-46]	GCE93727.1		Arthrospira ncbi.fasta	79462.6	0.999	2	2	2	0.000145	0.0285	WVRTYSSVDR	K	R	0.947	0	0.572	22.6	20	0					0	0	1	0	2	1268.64	1607.58	1188.04	94	209	218	Empty	true
My Experiment	7gg Glif	BioSample 2	Mudpit_7gG1	Methyltransferase regulatory domain-containing protein [Pseudohongiella spirulinae]	ALO44772.1		Arthrospira ncbi.fasta	57635.6	1	2	2	2	0.000145	0.0509	DFSEKHLAVLK	R	A	0.987	0.122	0.938	2.6	2	0					0	0	1	0	2	1286.71	2433.52	1067.82	126	496	506	Empty	true
My Experiment	7gg Glif	BioSample 2	Mudpit_7gG1	Methyltransferase regulatory domain-containing protein [Pseudohongiella spirulinae]	ALO44772.1		Arthrospira ncbi.fasta	57635.6	1	2	2	2	0.000145	0.0509	IRSVGEIEQAVAGQK	K	V	0.973	0.0287	0.704	19.1	11	0					0	0	1	0	2	1584.87	2480.55	972.73	149	357	371	Empty	true
My Experiment	7gg Glif	BioSample 2	Mudpit_7gG1	beta ketoacyl-acyl carrier protein synthase [Microcystis aeruginosa NIES-3804]	GCL51472.1		Arthrospira ncbi.fasta	112206	0.936	1	1	1	7.25e-05	0.0126	TSVAAVCDLALAR	K	E	0.95	-0.0336	0.722	19.9	1	0					0	0	1	0	2	1289.69	910.044	996.82	173	777	789	Empty	true
My Experiment	7gg Glif	BioSample 2	Mudpit_7gG1	aldolase/epimerase [Microcystis aeruginosa NIES-3804]	GCL51432.1		Arthrospira ncbi.fasta	23229.8	0.965	1	1	1	7.25e-05	0.0537	YLVAAYQVKPW	R	-	0.972	-0.0078	0.675	35.4	1	0					0	0	1	0	2	1337.73	3455.55	1080.54	376	195	205	Empty	true
My Experiment	7gg Glif	BioSample 2	Mudpit_7gG1	helicase domain-containing protein [Microcystis aeruginosa NIES-3806]	GCL56355.1		Arthrospira ncbi.fasta	127430	1	3	3	3	0.000218	0.0442	GWQSIDTYIDHFLGGDLSCCR	R	L	0.973	0.109	0.661	18.4	26	0					0	0	1	0	2	2386.06	1857.79	1232.37	312	37	57	Empty	true
My Experiment	7gg Glif	BioSample 2	Mudpit_7gG1	helicase domain-containing protein [Microcystis aeruginosa NIES-3806]	GCL56355.1		Arthrospira ncbi.fasta	127430	1	3	3	3	0.000218	0.0442	IIDNIESHLLPILR	R	E	0.987	0.118	1.04	1.29	47	0					0	0	1	0	2	1645.96	1315.74	870.7	281	4	17	Empty	true
My Experiment	7gg Glif	BioSample 2	Mudpit_7gG1	helicase domain-containing protein [Microcystis aeruginosa NIES-3806]	GCL56355.1		Arthrospira ncbi.fasta	127430	1	3	3	3	0.000218	0.0442	LYSEAVVITLNGLK	R	L	0.953	0	0.602	9.07	1	0					0	0	1	0	2	1519.87	2576.69	713.73	125	509	522	Empty	true
My Experiment	7gg Glif	BioSample 2	Mudpit_7gG1	putative type IIS restriction/modification enzyme [Microcystis aeruginosa NIES-3787]	GCL47232.1		Arthrospira ncbi.fasta	138905	0.985	1	1	1	7.25e-05	0.0109	LIFNPLSKLLNNK	K	L	0.971	-0.0152	0.704	9.9	27	0					0	0	1	0	2	1513.91	1121.45	669.35	297	967	979	Empty	true
My Experiment	7gg Glif	BioSample 2	Mudpit_7gG1	ferrous iron transport protein B [Microcystis aeruginosa NIES-3804]	GCL50992.1		Arthrospira ncbi.fasta	85205.2	0.999	2	2	2	0.000145	0.0323	PIIALIGNPNCGK	K	T	0.979	0.147	0.699	7.62	25	0					0	0	1	0	2	1309.73	1133.67	992.28	245	4	16	Empty	true
My Experiment	7gg Glif	BioSample 2	Mudpit_7gG1	ferrous iron transport protein B [Microcystis aeruginosa NIES-3804]	GCL50992.1		Arthrospira ncbi.fasta	85205.2	0.999	2	2	2	0.000145	0.0323	SQELLSIIVKHR	R	R	0.975	0	0.666	17.7	56	0					0	0	1	0	2	1422.84	1747.93	780.09	186	225	236	Empty	true
My Experiment	7gg Glif	BioSample 2	Mudpit_7gG1	hypothetical protein NIES3807_15510 [Microcystis aeruginosa NIES-3807]	GCL58385.1		Arthrospira ncbi.fasta	29066.8	0.951	1	1	1	7.25e-05	0.0476	KRTIAALLTLIR	K	Y	0.962	0.225	0.7	6.65	1	0					0	0	1	0	2	1368.91	2039.78	1246.22	235	36	47	Empty	true
My Experiment	7gg Glif	BioSample 2	Mudpit_7gG1	hypothetical protein B9S53_05845 [Arthrospira sp. O9.13F]	RAQ46791.1		Arthrospira ncbi.fasta	82962.5	0.984	1	1	1	7.25e-05	0.0176	SPKVATPPAISDR	R	V	0.987	0.0681	0.922	8.22	2	0					0	0	1	0	2	1338.74	1190.01	1238.78	587	16	28	Empty	true
My Experiment	7gg Glif	BioSample 2	Mudpit_7gG1	Amine oxidase, flavin-containing protein [Pseudohongiella spirulinae]	ALO46739.1		Arthrospira ncbi.fasta	47248.4	0.974	1	1	1	7.25e-05	0.0239	MLLHILAFNK	K	Q	0.98	0.104	0.709	5.84	34	0					0	0	1	0	2	1199.7	1204.69	1044.31	217	124	133	Empty	true
My Experiment	7gg Glif	BioSample 2	Mudpit_7gG1	glycosyl transferase family 2 [Arthrospira platensis C1]	EKD09492.1		Arthrospira ncbi.fasta	261005	0.998	1	1	1	7.25e-05	0.00526	GELILCVDADDK	R	I	0.969	0.168	0.741	8.92	25	0					0	0	1	0	2	1290.62	1205.24	1120.48	249	860	871	Empty	true
My Experiment	7gg Glif	BioSample 2	Mudpit_7gG1	hypothetical protein PS2015_524 [Pseudohongiella spirulinae]	ALO45210.1		Arthrospira ncbi.fasta	58095	1	2	2	2	0.000145	0.0516	NYASQLSALKDSLER	R	G	0.987	0.184	1.03	1.67	6	0					0	0	1	0	2	1694.87	2566.15	770.72	220	501	515	Empty	true
My Experiment	7gg Glif	BioSample 2	Mudpit_7gG1	hypothetical protein PS2015_524 [Pseudohongiella spirulinae]	ALO45210.1		Arthrospira ncbi.fasta	58095	1	2	2	2	0.000145	0.0516	VLNLIQDIDATR	R	V	0.984	0.0957	0.791	26.5	81	0					0	0	1	0	2	1370.76	1206.02	875.93	224	176	187	Empty	true
My Experiment	7gg Glif	BioSample 2	Mudpit_7gG1	cyanobacterial phytochrome [Arthrospira platensis NIES-46]	GCE94922.1		Arthrospira ncbi.fasta	96355.9	1	2	2	2	0.000145	0.0355	KPVNQEQLAAVFSDILPR	R	Q	0.987	0.123	0.925	4.4	23	0					0	0	1	0	2	2025.11	2292.34	887.39	253	715	732	Empty	true
My Experiment	7gg Glif	BioSample 2	Mudpit_7gG1	cyanobacterial phytochrome [Arthrospira platensis NIES-46]	GCE94922.1		Arthrospira ncbi.fasta	96355.9	1	2	2	2	0.000145	0.0355	QYQKNWEAYQKK	R	V	0.973	0	0.78	7.65	39	0					0	0	1	0	2	1613.81	1241.08	922.35	329	146	157	Empty	true
My Experiment	7gg Glif	BioSample 2	Mudpit_7gG1	putative alpha-mannosidase [Microcystis aeruginosa NIES-3804]	GCL49110.1		Arthrospira ncbi.fasta	115444	0.975	1	1	1	7.25e-05	0.011	LSHLTRRDVQK	K	N	0.98	0	0.711	28.9	16	0					0	0	1	0	2	1352.78	1293.34	1328.76	338	10	20	Empty	true
My Experiment	7gg Glif	BioSample 2	Mudpit_7gG1	serine protease [Arthrospira sp. O9.13F]	RAQ42577.1		Arthrospira ncbi.fasta	44630.3	1	2	2	2	0.000145	0.074	GCPLNGSPTPGNLMR	R	F	0.976	0.0372	0.764	21.2	8	0					0	0	1	0	2	1513.73	1291.29	1144.75	267	132	146	Empty	true
My Experiment	7gg Glif	BioSample 2	Mudpit_7gG1	serine protease [Arthrospira sp. O9.13F]	RAQ42577.1		Arthrospira ncbi.fasta	44630.3	1	2	2	2	0.000145	0.074	TSDGKVHIVQQPNDGRGCPLNGSPTPGNLMR	R	F	0.987	0.0973	1.13	5.46	23	0					0	0	1	0	2	3245.59	1309.26	932.7	315	116	146	Empty	true
My Experiment	7gg Glif	BioSample 2	Mudpit_7gG1	transglutaminase-like domain protein [Arthrospira platensis NIES-46]	GCE95263.1		Arthrospira ncbi.fasta	117653	1	2	2	2	0.000145	0.0239	DIYTPEFIITINQK	K	L	0.987	0.378	1.27	0.0766	2	0					0	0	1	0	2	1694.9	1786.78	1219.75	130	138	151	Empty	true
My Experiment	7gg Glif	BioSample 2	Mudpit_7gG1	transglutaminase-like domain protein [Arthrospira platensis NIES-46]	GCE95263.1		Arthrospira ncbi.fasta	117653	1	2	2	2	0.000145	0.0239	YPFIYEEQLGR	R	E	0.987	0.179	0.908	8.44	7	0					0	0	1	0	2	1414.7	1318.21	1215.77	325	102	112	Empty	true
My Experiment	7gg Glif	BioSample 2	Mudpit_7gG1	hypothetical protein NIES46_44690 [Arthrospira platensis NIES-46]	GCE96397.1		Arthrospira ncbi.fasta	36800.8	0.971	1	1	1	7.25e-05	0.031	KFPLQERIYR	K	F	0.977	0.192	0.712	4.86	8	0					0	0	1	0	2	1349.77	3072.72	982.62	168	133	142	Empty	true
My Experiment	7gg Glif	BioSample 2	Mudpit_7gG1	Glycosyl transferase group 1 OS=Acidithiobacillus caldus (strain SM-1) GN=Atc_0781 PE=4 SV=1: Glycos_transf_2: Glyco_tranf_2_3: Glyco_trans_4_4: Glycos_transf_1 [Tuwongella immobilis]	VIP03226.1		Arthrospira ncbi.fasta	130736	1	3	3	3	0.000218	0.0413	AFFRSADLFVCTSHMETFSR	R	A	0.978	-0.0093	0.705	29.7	65	0					0	0	1	0	2	2352.09	1341.82	1540.68	1068	1033	1052	Empty	true
My Experiment	7gg Glif	BioSample 2	Mudpit_7gG1	Glycosyl transferase group 1 OS=Acidithiobacillus caldus (strain SM-1) GN=Atc_0781 PE=4 SV=1: Glycos_transf_2: Glyco_tranf_2_3: Glyco_trans_4_4: Glycos_transf_1 [Tuwongella immobilis]	VIP03226.1		Arthrospira ncbi.fasta	130736	1	3	3	3	0.000218	0.0413	KGQHLLVEAAKR	R	L	0.985	0	0.777	15.3	3	0					0	0	1	0	2	1349.8	1356.38	1502.32	202	973	984	Empty	true
My Experiment	7gg Glif	BioSample 2	Mudpit_7gG1	Glycosyl transferase group 1 OS=Acidithiobacillus caldus (strain SM-1) GN=Atc_0781 PE=4 SV=1: Glycos_transf_2: Glyco_tranf_2_3: Glyco_trans_4_4: Glycos_transf_1 [Tuwongella immobilis]	VIP03226.1		Arthrospira ncbi.fasta	130736	1	3	3	3	0.000218	0.0413	YETVILSVARHGSRAR	R	Q	0.987	0.33	1.07	1.34	24	0					0	0	1	0	2	1815	1975.15	2660.43	267	1131	1146	Empty	true
My Experiment	7gg Glif	BioSample 2	Mudpit_7gG1	hypothetical protein [Arthrospira sp. TJSD091]	WP_084831749.1		Arthrospira ncbi.fasta	146211	1	2	2	2	0.000145	0.0229	LRLPARNPALVR	R	E	0.978	0.0284	0.726	20.6	1	0					0	0	1	0	2	1375.86	1369.85	981.03	220	241	252	Empty	true
My Experiment	7gg Glif	BioSample 2	Mudpit_7gG1	hypothetical protein [Arthrospira sp. TJSD091]	WP_084831749.1		Arthrospira ncbi.fasta	146211	1	2	2	2	0.000145	0.0229	YASNQLSYDDLEYAERIK	R	G	0.987	0.148	0.889	1.53	26	0					0	0	1	0	2	2178.03	1867.71	1945.82	216	116	133	Empty	true
My Experiment	7gg Glif	BioSample 2	Mudpit_7gG1	solanesyl diphosphate synthase [Arthrospira platensis NIES-46]	GCE96437.1		Arthrospira ncbi.fasta	35579.9	1	2	2	2	0.000145	0.0743	ATMPDHEIIPKHR	R	R	0.981	-0.0224	0.783	46	12	0					0	0	1	0	2	1544.8	1818.85	1329.75	94	59	71	Empty	true
My Experiment	7gg Glif	BioSample 2	Mudpit_7gG1	solanesyl diphosphate synthase [Arthrospira platensis NIES-46]	GCE96437.1		Arthrospira ncbi.fasta	35579.9	1	2	2	2	0.000145	0.0743	VRPAIVLLISR	R	A	0.96	0.302	0.604	23.1	6	0					0	0	1	0	2	1236.82	2028.39	1692.36	233	48	58	Empty	true
My Experiment	7gg Glif	BioSample 2	Mudpit_7gG1	hypothetical protein AP285_29220 [Arthrospira platensis YZ]	AMW31391.1		Arthrospira ncbi.fasta	23661.7	1	2	2	2	0.000145	0.206	LSETSDSGDVNNAIASDDSTIQR	R	L	0.987	0.0087	1.23	0.661	1	0					0	0	1	0	2	2395.09	1472.67	1236.94	684	80	102	Empty	true
My Experiment	7gg Glif	BioSample 2	Mudpit_7gG1	hypothetical protein AP285_29220 [Arthrospira platensis YZ]	AMW31391.1		Arthrospira ncbi.fasta	23661.7	1	2	2	2	0.000145	0.206	VSETSDSGDINNAIASDDSTIQR	R	L	0.986	-0.0022	0.808	40.5	5	0					0	0	1	0	2	2395.09	1473.26	1350.91	838	190	212	Empty	true
My Experiment	7gg Glif	BioSample 2	Mudpit_7gG1	tyrosine recombinase [Microcystis aeruginosa NIES-3804]	GCL52174.1		Arthrospira ncbi.fasta	41353.3	1	2	2	2	0.000145	0.0874	DVERDNLGIVKLHYR	R	N	0.987	0.127	1.01	11.4	45	0					0	0	1	0	2	1826.99	1500.58	723.64	389	28	42	Empty	true
My Experiment	7gg Glif	BioSample 2	Mudpit_7gG1	tyrosine recombinase [Microcystis aeruginosa NIES-3804]	GCL52174.1		Arthrospira ncbi.fasta	41353.3	1	2	2	2	0.000145	0.0874	RGEIESADIKDLDTEGR	R	T	0.987	0.0717	0.935	7.69	18	0					0	0	1	0	2	1903.94	2231.57	1057.89	187	215	231	Empty	true
My Experiment	7gg Glif	BioSample 2	Mudpit_7gG1	wd-40 repeat protein : WD40 repeat-containing protein OS=Singulisphaera acidiphila (strain ATCC BAA-1392 / DSM 18658 / VKM B-2454 / MOB10) GN=Sinac_5385 PE=4 SV=1: PSCyt1: WD40: WD40: WD40: WD40 [Gemmata massiliana]	VTS01204.1		Arthrospira ncbi.fasta	55846.6	0.98	1	1	1	7.25e-05	0.0226	KWVAVGAPEGTK	R	P	0.984	0	0.806	11.5	10	0					0	0	1	0	2	1242.68	1509.95	1195.75	154	115	126	Empty	true
My Experiment	7gg Glif	BioSample 2	Mudpit_7gG1	ATP-dependent DNA helicase [Pseudohongiella spirulinae]	ALO45091.1		Arthrospira ncbi.fasta	166974	0.999	2	2	2	0.000145	0.0239	IAEPEVLKNGLWITAEMLPVFR	R	L	0.987	0.0352	1.13	3.68	3	0					0	0	1	0	2	2526.38	1551.62	695.19	421	958	979	Empty	true
My Experiment	7gg Glif	BioSample 2	Mudpit_7gG1	ATP-dependent DNA helicase [Pseudohongiella spirulinae]	ALO45091.1		Arthrospira ncbi.fasta	166974	0.999	2	2	2	0.000145	0.0239	SGTLQRIGLSATQK	K	P	0.953	0	0.581	11.6	16	0					0	0	1	0	2	1459.82	784.23	868.08	238	203	216	Empty	true
My Experiment	7gg Glif	BioSample 2	Mudpit_7gG1	hypothetical protein NIES3804_15180 [Microcystis aeruginosa NIES-3804]	GCL49958.1		Arthrospira ncbi.fasta	32982.8	1	2	2	2	0.000145	0.105	GGVGKTTLTVNLATCLAK	K	F	0.987	0.131	0.849	6.26	12	0					0	0	1	0	2	1746.98	1364.1	849.51	274	12	29	Empty	true
My Experiment	7gg Glif	BioSample 2	Mudpit_7gG1	hypothetical protein NIES3804_15180 [Microcystis aeruginosa NIES-3804]	GCL49958.1		Arthrospira ncbi.fasta	32982.8	1	2	2	2	0.000145	0.105	KRTLSYLLEAIIK	K	P	0.983	0	0.743	23.6	19	0					0	0	1	0	2	1547.95	1274.62	1316.98	233	63	75	Empty	true
My Experiment	7gg Glif	BioSample 2	Mudpit_7gG1	TonB-dependent outer membrane receptor [Pseudohongiella spirulinae]	ALO45710.1		Arthrospira ncbi.fasta	75905.7	0.999	1	1	1	7.25e-05	0.0336	AVRNGQIGLWGNIDPTAGGDSER	R	H	0.987	0.192	0.945	6.48	19	0					0	0	1	0	2	2383.18	1859.84	1688.45	441	254	276	Empty	true
My Experiment	7gg Glif	BioSample 2	Mudpit_7gG1	hypothetical protein NIES3804_09600 [Microcystis aeruginosa NIES-3804]	GCL49406.1		Arthrospira ncbi.fasta	83610.2	0.997	1	1	1	7.25e-05	0.0147	SELTNLREKAK	K	T	0.963	-0.0687	0.632	19.4	4	0					0	0	1	0	2	1288.72	1197.87	1624.91	236	178	188	Empty	true
My Experiment	7gg Glif	BioSample 2	Mudpit_7gG1	hypothetical protein PS2015_2972 [Pseudohongiella spirulinae]	ALO47599.1		Arthrospira ncbi.fasta	36777.7	0.999	2	2	2	0.000145	0.0839	ELATDTKLAAATQK	K	L	0.967	-0.0674	0.631	24.4	3	0					0	0	1	0	2	1460.8	1736.09	2110.98	812	300	313	Empty	true
My Experiment	7gg Glif	BioSample 2	Mudpit_7gG1	hypothetical protein PS2015_2972 [Pseudohongiella spirulinae]	ALO47599.1		Arthrospira ncbi.fasta	36777.7	0.999	2	2	2	0.000145	0.0839	YGTVSTTVGKLKK	R	E	0.977	0.0393	0.78	3.15	6	0					0	0	1	0	2	1381.81	1957.87	2050.78	636	287	299	Empty	true
My Experiment	7gg Glif	BioSample 2	Mudpit_7gG1	cation-transporting P-type ATPase [Arthrospira platensis NIES-46]	GCE96273.1		Arthrospira ncbi.fasta	79270.9	0.977	1	1	2	0.000145	0.0151	HSGITSVRINR	K	I	0.982	0	0.749	11.6	21	0					0	0	2	0	2	1239.69	1637.27	2929.88	401	48	58	Empty	true
My Experiment	7gg Glif	BioSample 2	Mudpit_7gG1	hypothetical protein NIES46_42910 [Arthrospira platensis NIES-46]	GCE96222.1		Arthrospira ncbi.fasta	22288.9	1	2	2	2	0.000145	0.113	DQLKAKYGIDR	R	L	0.987	0.326	1.1	1.68	7	0					0	0	1	0	2	1306.71	1802.39	1422.59	266	153	163	Empty	true
My Experiment	7gg Glif	BioSample 2	Mudpit_7gG1	hypothetical protein NIES46_42910 [Arthrospira platensis NIES-46]	GCE96222.1		Arthrospira ncbi.fasta	22288.9	1	2	2	2	0.000145	0.113	SVRSRATLFEK	K	I	0.987	0.19	0.899	3.3	8	0					0	0	1	0	2	1293.73	2877.43	1275.59	199	169	179	Empty	true
My Experiment	7gg Glif	BioSample 2	Mudpit_7gG1	proline oxidase [Microcystis aeruginosa NIES-3804]	GCL52307.1		Arthrospira ncbi.fasta	109874	1	2	2	2	0.000145	0.0313	GAYWDQETIKSR	K	Q	0.981	0.0304	0.732	7.62	5	0					0	0	1	0	2	1453.71	2279.39	1114.73	147	314	325	Empty	true
My Experiment	7gg Glif	BioSample 2	Mudpit_7gG1	proline oxidase [Microcystis aeruginosa NIES-3804]	GCL52307.1		Arthrospira ncbi.fasta	109874	1	2	2	2	0.000145	0.0313	LLLENHQYLYAAIGSHNVR	R	S	0.987	0.128	0.909	5.05	1	0					0	0	1	0	2	2211.17	1803.53	1472.36	295	350	368	Empty	true
My Experiment	7gg Glif	BioSample 2	Mudpit_7gG1	Crm2 family CRISPR-associated protein [Arthrospira platensis NIES-46]	GCE95897.1		Arthrospira ncbi.fasta	56035.4	0.984	1	1	1	7.25e-05	0.0471	CGQAIQAIKNTITWAIPISPGVR	R	S	0.987	0.0152	0.899	9.27	85	0					0	0	1	0	2	2437.34	1814.54	1177.48	204	464	486	Empty	true
My Experiment	7gg Glif	BioSample 2	Mudpit_7gG1	alpha-amylase [Arthrospira platensis NIES-46]	GCE94563.1		Arthrospira ncbi.fasta	57307.3	0.935	1	1	1	7.25e-05	0.0225	PLAYAIILLRR	K	E	0.949	0.18	0.585	18.5	2	0					0	0	1	0	2	1298.83	2058.44	1290.58	150	346	356	Empty	true
My Experiment	7gg Glif	BioSample 2	Mudpit_7gG1	CRISPR-associated protein Crm2 family [Arthrospira platensis C1]	EKD11759.1		Arthrospira ncbi.fasta	127808	1	3	3	3	0.000218	0.0334	FAYQDWQQDQNHGK	R	L	0.961	0.0804	0.617	7.81	21	0					0	0	1	0	2	1764.77	2105.7	790.65	68	589	602	Empty	true
My Experiment	7gg Glif	BioSample 2	Mudpit_7gG1	CRISPR-associated protein Crm2 family [Arthrospira platensis C1]	EKD11759.1		Arthrospira ncbi.fasta	127808	1	3	3	3	0.000218	0.0334	QQWHRQDQEA	R	-	0.949	-0.0527	0.624	20.8	9	0					0	0	1	0	2	1325.6	1834.98	1022.63	178	1100	1109	Empty	true
My Experiment	7gg Glif	BioSample 2	Mudpit_7gG1	CRISPR-associated protein Crm2 family [Arthrospira platensis C1]	EKD11759.1		Arthrospira ncbi.fasta	127808	1	3	3	3	0.000218	0.0334	YPDLDENQYRQKK	R	R	0.972	0.0409	0.676	6.39	11	0					0	0	1	0	2	1696.83	2306.62	878.47	106	742	754	Empty	true
My Experiment	7gg Glif	BioSample 2	Mudpit_7gG1	hypothetical protein NIES46_04880 [Arthrospira platensis NIES-46]	GCE92448.1		Arthrospira ncbi.fasta	18829.5	0.984	1	1	1	7.25e-05	0.0778	WGKATRGQVICTK	R	L	0.987	0.0959	0.908	15.1	14	0					0	0	1	0	2	1447.78	1846	771.1	251	61	73	Empty	true
My Experiment	7gg Glif	BioSample 2	Mudpit_7gG1	carbamoyltransferase [Arthrospira platensis NIES-46]	GCE94942.1		Arthrospira ncbi.fasta	72838.2	1	2	2	2	0.000145	0.0434	ALGGRSIIGDPRNTK	R	M	0.987	0.171	1.04	12	11	0					0	0	1	0	2	1554.87	2532.7	1493.12	102	459	473	Empty	true
My Experiment	7gg Glif	BioSample 2	Mudpit_7gG1	carbamoyltransferase [Arthrospira platensis NIES-46]	GCE94942.1		Arthrospira ncbi.fasta	72838.2	1	2	2	2	0.000145	0.0434	TAQTPWSKDESWK	K	N	0.985	0.0803	0.77	9.54	37	0					0	0	1	0	2	1563.74	1872.01	1361.99	137	627	639	Empty	true
My Experiment	7gg Glif	BioSample 2	Mudpit_7gG1	hypothetical protein NIES46_30390 [Arthrospira platensis NIES-46]	GCE94979.1		Arthrospira ncbi.fasta	103177	0.999	1	1	2	0.000145	0.0132	PPYAQRSTAYPR	R	A	0.987	0.0063	0.868	4.4	8	0					0	0	2	0	2	1406.72	2273.85	2990.14	486	533	544	Empty	true
My Experiment	7gg Glif	BioSample 2	Mudpit_7gG1	excinuclease ABC subunit A [Pseudohongiella spirulinae]	ALO47016.1		Arthrospira ncbi.fasta	103802	1	2	2	2	0.000145	0.0265	FMNDRGDTTVRR	R	H	0.966	0.0104	0.723	10.5	8	0					0	0	1	0	2	1467.71	1893.8	1998.6	352	359	370	Empty	true
My Experiment	7gg Glif	BioSample 2	Mudpit_7gG1	excinuclease ABC subunit A [Pseudohongiella spirulinae]	ALO47016.1		Arthrospira ncbi.fasta	103802	1	2	2	2	0.000145	0.0265	HTIEAVIDRLKVR	K	D	0.975	0.423	0.816	0.0781	10	0					0	0	1	0	2	1549.92	2037.82	1113.74	85	198	210	Empty	true
My Experiment	7gg Glif	BioSample 2	Mudpit_7gG1	hypothetical protein NIES46_05410 [Arthrospira platensis NIES-46]	GCE92501.1		Arthrospira ncbi.fasta	101377	0.992	1	1	1	7.25e-05	0.0111	TTEDDDTRMK	R	A	0.951	0.121	0.571	16.9	3	0					0	0	1	0	2	1211.52	1583.02	1052.15	240	387	396	Empty	true
My Experiment	7gg Glif	BioSample 2	Mudpit_7gG1	LOG family protein ygdH [Pseudohongiella spirulinae]	ALO45920.1		Arthrospira ncbi.fasta	55773	0.995	1	1	1	7.25e-05	0.0418	GEGPVMAAMDALLRDFVADGR	R	M	0.987	0.0786	1.09	2.37	29	0					0	0	1	0	2	2191.06	1184.61	1022.47	439	465	485	Empty	true
My Experiment	7gg Glif	BioSample 2	Mudpit_7gG1	TIGR02710 family CRISPR-associated protein [Arthrospira sp. O9.13F]	RAQ48378.1		Arthrospira ncbi.fasta	49285	1	2	2	2	0.000145	0.0638	QYNYPAAIAELETLLQER	R	E	0.987	0.0272	1.17	15.9	19	0					0	0	1	0	2	2122.08	1421.17	1179.06	976	181	198	Empty	true
My Experiment	7gg Glif	BioSample 2	Mudpit_7gG1	TIGR02710 family CRISPR-associated protein [Arthrospira sp. O9.13F]	RAQ48378.1		Arthrospira ncbi.fasta	49285	1	2	2	2	0.000145	0.0638	YDDAVARLYR	R	A	0.976	-0.0025	0.704	10.7	7	0					0	0	1	0	2	1241.63	1922.3	1943.6	188	297	306	Empty	true
My Experiment	7gg Glif	BioSample 2	Mudpit_7gG1	transposase [Microcystis aeruginosa NIES-3806]	GCL54440.1		Arthrospira ncbi.fasta	42183.4	0.999	2	2	2	0.000145	0.0618	ADKIDSVKPTR	K	K	0.972	-0.0132	0.675	26.2	38	0					0	0	1	0	2	1229.68	1847.58	2331.05	370	194	204	Empty	true
My Experiment	7gg Glif	BioSample 2	Mudpit_7gG1	transposase [Microcystis aeruginosa NIES-3806]	GCL54440.1		Arthrospira ncbi.fasta	42183.4	0.999	2	2	2	0.000145	0.0618	QSIRYPESCSMR	K	N	0.981	0.0337	0.724	21.2	18	0					0	0	1	0	2	1456.67	2515.76	1448.51	126	108	119	Empty	true
My Experiment	7gg Glif	BioSample 2	Mudpit_7gG1	hypothetical protein NIES3806_03000 [Microcystis aeruginosa NIES-3806]	GCL52972.1		Arthrospira ncbi.fasta	39466.6	0.999	2	2	2	0.000145	0.0769	FVFFDADSLAMK	R	P	0.979	0	0.695	10.1	23	0					0	0	1	0	2	1390.67	1991.29	3769.1	519	111	122	Empty	true
My Experiment	7gg Glif	BioSample 2	Mudpit_7gG1	hypothetical protein NIES3806_03000 [Microcystis aeruginosa NIES-3806]	GCL52972.1		Arthrospira ncbi.fasta	39466.6	0.999	2	2	2	0.000145	0.0769	PQVTLFNNSQSLAR	R	W	0.975	0.0058	0.693	10.1	36	0					0	0	1	0	2	1574.83	2078.5	1130.58	214	55	68	Empty	true
My Experiment	7gg Glif	BioSample 2	Mudpit_7gG1	hypothetical protein NIES3804_17870 [Microcystis aeruginosa NIES-3804]	GCL50220.1		Arthrospira ncbi.fasta	133736	0.956	1	1	1	7.25e-05	0.00999	NELNQAWNNYQK	K	A	0.966	0	0.621	29.4	4	0					0	0	1	0	2	1521.71	2000.93	1552.68	200	770	781	Empty	true
My Experiment	7gg Glif	BioSample 2	Mudpit_7gG1	NADP-dependent malic enzyme [Pseudohongiella spirulinae]	ALO47225.1		Arthrospira ncbi.fasta	83264.6	0.934	1	1	1	7.25e-05	0.0197	GALDCGATHINDEMK	R	R	0.949	0	0.577	42.7	14	0					0	0	1	0	2	1574.69	2003.21	1385.16	365	330	344	Empty	true
My Experiment	7gg Glif	BioSample 2	Mudpit_7gG1	GTPase Era [Microcystis aeruginosa NIES-3806]	GCL55791.1		Arthrospira ncbi.fasta	50357.1	1	2	2	2	0.000145	0.0551	ASSKPEVENRIK	K	Q	0.986	0	0.828	7.32	20	0					0	0	1	0	2	1357.74	2337.35	1238.86	296	147	158	Empty	true
My Experiment	7gg Glif	BioSample 2	Mudpit_7gG1	GTPase Era [Microcystis aeruginosa NIES-3806]	GCL55791.1		Arthrospira ncbi.fasta	50357.1	1	2	2	2	0.000145	0.0551	ELSSEESKDIEQK	R	V	0.984	0.0152	0.845	11.3	16	0					0	0	1	0	2	1521.73	2042.43	1393.35	236	405	417	Empty	true
My Experiment	7gg Glif	BioSample 2	Mudpit_7gG1	WD-40 repeat protein [Microcystis aeruginosa NIES-3806]	GCL55554.1		Arthrospira ncbi.fasta	157686	0.997	1	1	1	7.25e-05	0.00858	FIVSGNWDKTLK	K	I	0.974	-0.136	0.723	20.3	8	0					0	0	1	0	2	1407.76	1230.12	1138.02	214	1167	1178	Empty	true
My Experiment	7gg Glif	BioSample 2	Mudpit_7gG1	hypothetical protein [Arthrospira sp. TJSD092]	WP_108614728.1		Arthrospira ncbi.fasta	33943.8	0.999	2	2	2	0.000145	0.0741	AQWERQADREK	K	R	0.983	0	0.741	8.62	31	0					0	0	1	0	2	1416.7	2213.35	1017.16	66	91	101	Empty	true
My Experiment	7gg Glif	BioSample 2	Mudpit_7gG1	hypothetical protein [Arthrospira sp. TJSD092]	WP_108614728.1		Arthrospira ncbi.fasta	33943.8	0.999	2	2	2	0.000145	0.0741	EELLARFSPDL	R	-	0.967	-0.0376	0.628	24.4	30	0					0	0	1	0	2	1289.67	1491.22	1115.36	228	287	297	Empty	true
My Experiment	7gg Glif	BioSample 2	Mudpit_7gG1	DNA mismatch repair protein MutL [Arthrospira platensis YZ]	AMW26778.1		Arthrospira ncbi.fasta	64771.1	1	2	2	2	0.000145	0.0519	LAALAHSTSKIATARDLLK	K	I	0.974	0.167	0.84	7.41	7	0					0	0	1	0	2	1980.16	2225.71	825.69	199	81	99	Empty	true
My Experiment	7gg Glif	BioSample 2	Mudpit_7gG1	DNA mismatch repair protein MutL [Arthrospira platensis YZ]	AMW26778.1		Arthrospira ncbi.fasta	64771.1	1	2	2	2	0.000145	0.0519	RSWVIGKSHGL	R	-	0.985	0.0643	0.791	14.2	2	0					0	0	1	0	2	1239.7	1636.12	1585.72	194	568	578	Empty	true
My Experiment	7gg Glif	BioSample 2	Mudpit_7gG1	hypothetical protein NIES3804_42230 [Microcystis aeruginosa NIES-3804]	GCL52629.1		Arthrospira ncbi.fasta	43410.2	0.998	1	1	1	7.25e-05	0.045	DYEYQFDSAFVPVSDYK	R	G	0.984	-0.0003	0.786	12	1	0					0	0	1	0	2	2072.91	2363.58	1084.43	235	52	68	Empty	true
My Experiment	7gg Glif	BioSample 2	Mudpit_7gG1	putative ATPase [Arthrospira platensis NIES-46]	GCE96312.1		Arthrospira ncbi.fasta	96862	0.973	1	1	1	7.25e-05	0.0129	ELFGRMVSWGR	R	F	0.969	-0.115	0.628	25	10	0					0	0	1	0	2	1337.68	546.204	1184.42	513	171	181	Empty	true
My Experiment	7gg Glif	BioSample 2	Mudpit_7gG1	wd-40 repeat-containing protein : Uncultured bacterium genome assembly Metasoil_fosmids_resub OS=uncultured bacterium PE=4 SV=1: Sigma70_r2: Sigma70_r4_2 [Gemmata obscuriglobus UQM 2246]	VTS10391.1		Arthrospira ncbi.fasta	100432	1	2	2	2	0.000145	0.0258	ETARVEVDPEEK	R	A	0.985	0.0015	0.785	5.69	14	0					0	0	1	0	2	1401.69	2408.86	6706.99	141	772	783	Empty	true
My Experiment	7gg Glif	BioSample 2	Mudpit_7gG1	wd-40 repeat-containing protein : Uncultured bacterium genome assembly Metasoil_fosmids_resub OS=uncultured bacterium PE=4 SV=1: Sigma70_r2: Sigma70_r4_2 [Gemmata obscuriglobus UQM 2246]	VTS10391.1		Arthrospira ncbi.fasta	100432	1	2	2	2	0.000145	0.0258	RQSLAFSPDGNR	K	L	0.987	0.125	0.888	1.57	40	0					0	0	1	0	2	1347.68	1820.35	2041.08	402	345	356	Empty	true
My Experiment	7gg Glif	BioSample 2	Mudpit_7gG1	hypothetical protein NIES46_08070 [Arthrospira platensis NIES-46]	GCE92766.1		Arthrospira ncbi.fasta	24352.7	1	2	2	2	0.000145	0.0698	DNQCSFVSSATR	R	G	0.985	0.0987	0.815	9.33	20	0					0	0	1	0	2	1314.57	2013.95	2210.26	138	89	100	Empty	true
My Experiment	7gg Glif	BioSample 2	Mudpit_7gG1	hypothetical protein NIES46_08070 [Arthrospira platensis NIES-46]	GCE92766.1		Arthrospira ncbi.fasta	24352.7	1	2	2	2	0.000145	0.0698	DNQCSFVSSATRGGR	R	G	0.987	0.291	0.869	1.77	4	0					0	0	1	0	2	1584.72	2422.56	1158.71	107	89	103	Empty	true
My Experiment	7gg Glif	BioSample 2	Mudpit_7gG1	transcription termination factor Rho [Pseudohongiella spirulinae]	ALO45119.1		Arthrospira ncbi.fasta	47083.6	0.984	1	1	1	7.25e-05	0.0406	ILSSMEDVQAAEFIIDK	K	L	0.987	0.227	1.18	0.174	35	0					0	0	1	0	2	1908.96	2438.26	1304.61	199	386	402	Empty	true
My Experiment	7gg Glif	BioSample 2	Mudpit_7gG1	glucose 6-phosphate dehydrogenase [Microcystis aeruginosa NIES-3804]	GCL48597.1		Arthrospira ncbi.fasta	58062.4	0.943	1	1	1	7.25e-05	0.0236	LVPALYQLKRER	K	R	0.956	0.0773	0.744	9.62	10	0					0	0	1	0	2	1485.89	2522.36	864.31	83	38	49	Empty	true
My Experiment	7gg Glif	BioSample 2	Mudpit_7gG1	hypothetical protein [ORF-B] [Microcystis aeruginosa NIES-3806]	GCL56723.1		Arthrospira ncbi.fasta	107728	1	2	2	2	0.000145	0.0261	MLAALLDHIHK	K	G	0.987	0.0819	0.938	3.75	15	0					0	0	1	0	2	1261.71	1163.7	1237.05	329	490	500	Empty	true
My Experiment	7gg Glif	BioSample 2	Mudpit_7gG1	hypothetical protein [ORF-B] [Microcystis aeruginosa NIES-3806]	GCL56723.1		Arthrospira ncbi.fasta	107728	1	2	2	2	0.000145	0.0261	RRVYSLAGLNLDGR	R	N	0.981	0.124	0.78	5.86	48	0					0	0	1	0	2	1589.89	2527.51	780.57	160	917	930	Empty	true
My Experiment	7gg Glif	BioSample 2	Mudpit_7gG1	hypothetical protein NIES46_04070 [Arthrospira platensis NIES-46]	GCE92368.1		Arthrospira ncbi.fasta	86790	1	2	2	2	0.000145	0.0326	IVVVEVTGNDVQSR	R	Q	0.987	0.0147	1.01	11	25	0					0	0	1	0	2	1514.82	1282.28	1344.14	350	426	439	Empty	true
My Experiment	7gg Glif	BioSample 2	Mudpit_7gG1	hypothetical protein NIES46_04070 [Arthrospira platensis NIES-46]	GCE92368.1		Arthrospira ncbi.fasta	86790	1	2	2	2	0.000145	0.0326	QEVDQHLWDDR	R	G	0.98	-0.0673	0.714	10.9	58	0					0	0	1	0	2	1440.65	2532.84	2338.67	136	214	224	Empty	true
My Experiment	7gg Glif	BioSample 2	Mudpit_7gG1	putative glycosyl transferase [Microcystis aeruginosa NIES-3787]	GCL44933.1		Arthrospira ncbi.fasta	41827.3	1	2	2	2	0.000145	0.0668	IQYLSTYKAYSGR	K	A	0.982	0.0359	0.802	26.3	22	0					0	0	1	0	2	1549.8	1488.21	1219.03	127	37	49	Empty	true
My Experiment	7gg Glif	BioSample 2	Mudpit_7gG1	putative glycosyl transferase [Microcystis aeruginosa NIES-3787]	GCL44933.1		Arthrospira ncbi.fasta	41827.3	1	2	2	2	0.000145	0.0668	QVRVIMLGPYPK	K	E	0.987	0.228	0.851	2.75	28	0					0	0	1	0	2	1400.81	2773.88	1282.92	193	4	15	Empty	true
My Experiment	7gg Glif	BioSample 2	Mudpit_7gG1	imidazole glycerol phosphate synthase cyclase subunit HisF [Arthrospira platensis NIES-46]	GCE94464.1		Arthrospira ncbi.fasta	28012.2	0.999	2	2	2	0.000145	0.0958	FGVQCIVVAIDARR	R	R	0.984	0	0.757	42.4	29	0					0	0	1	0	2	1546.85	1828.8	1454.67	93	120	133	Empty	true
My Experiment	7gg Glif	BioSample 2	Mudpit_7gG1	imidazole glycerol phosphate synthase cyclase subunit HisF [Arthrospira platensis NIES-46]	GCE94464.1		Arthrospira ncbi.fasta	28012.2	0.999	2	2	2	0.000145	0.0958	SYLATRHIPVR	K	P	0.967	0.0056	0.627	12.6	26	0					0	0	1	0	2	1312.75	2851.72	1606.41	354	244	254	Empty	true
My Experiment	7gg Glif	BioSample 2	Mudpit_7gG1	cobalt-chelatase subunit CobN [Microcystis aeruginosa NIES-3804]	GCL48589.1		Arthrospira ncbi.fasta	136185	0.976	1	1	1	7.25e-05	0.00989	DMAERLLEAQQR	R	G	0.982	0.123	0.766	9.38	53	0					0	0	1	0	2	1459.73	2873.48	2668.42	1054	1173	1184	Empty	true
My Experiment	7gg Glif	BioSample 2	Mudpit_7gG1	WD-repeat protein Hat [Microcystis aeruginosa NIES-3804]	GCL50397.1		Arthrospira ncbi.fasta	124925	0.95	1	1	1	7.25e-05	0.00903	EREDLPPVQR	R	L	0.961	0.125	0.635	5.37	2	0					0	0	1	0	2	1238.65	2990.8	1462.16	203	108	117	Empty	true
My Experiment	7gg Glif	BioSample 2	Mudpit_7gG1	hypothetical protein B9S53_21710, partial [Arthrospira sp. O9.13F]	RAQ39445.1		Arthrospira ncbi.fasta	47521.3	0.939	1	1	1	7.25e-05	0.0303	NVALSATGALQTAK	R	R	0.952	0.0479	0.621	21.6	16	0					0	0	1	0	2	1344.75	496.356	1114.4	236	7	20	Empty	true
My Experiment	7gg Glif	BioSample 2	Mudpit_7gG1	hypothetical protein EA414_12290 [Arthrospira sp. PLM2.Bin9]	TVU53417.1		Arthrospira ncbi.fasta	31427.4	1	2	2	2	0.000145	0.128	DESDESLKAIRK	K	A	0.987	0.233	0.967	4.54	4	0					0	0	1	0	2	1390.72	487.518	714.45	60	166	177	Empty	true
My Experiment	7gg Glif	BioSample 2	Mudpit_7gG1	hypothetical protein EA414_12290 [Arthrospira sp. PLM2.Bin9]	TVU53417.1		Arthrospira ncbi.fasta	31427.4	1	2	2	2	0.000145	0.128	SGGCFVATAAYSSSNHPDLDTFR	K	K	0.965	0.039	0.618	26.9	4	0					0	0	1	0	2	2403.07	1331.46	1491.74	960	195	217	Empty	true
My Experiment	7gg Glif	BioSample 2	Mudpit_7gG1	phosphoenolpyruvate synthase [Arthrospira platensis NIES-46]	GCE94615.1		Arthrospira ncbi.fasta	92923.8	0.998	2	2	2	0.000145	0.0251	NVSVPVSEREK	K	F	0.966	-0.108	0.627	36.3	11	0					0	0	1	0	2	1243.66	1611.42	1212.93	169	301	311	Empty	true
My Experiment	7gg Glif	BioSample 2	Mudpit_7gG1	phosphoenolpyruvate synthase [Arthrospira platensis NIES-46]	GCE94615.1		Arthrospira ncbi.fasta	92923.8	0.998	2	2	2	0.000145	0.0251	TDPDWEPIMK	K	R	0.947	0	0.6	63.4	8	0					0	0	1	0	2	1231.57	1845.85	2560.71	398	425	434	Empty	true
My Experiment	7gg Glif	BioSample 2	Mudpit_7gG1	Patatin [Pseudohongiella spirulinae]	ALO46232.1		Arthrospira ncbi.fasta	42726.8	1	2	2	2	0.000145	0.031	YNGLLPYCKSK	R	K	0.984	0.0027	0.779	23.5	26	0					0	0	1	0	2	1285.66	652.752	1077.23	138	293	303	Empty	true
My Experiment	7gg Glif	BioSample 2	Mudpit_7gG1	Patatin [Pseudohongiella spirulinae]	ALO46232.1		Arthrospira ncbi.fasta	42726.8	1	2	2	2	0.000145	0.031	YNGLLPYCKSKK	R	D	0.979	0.0282	0.731	9.24	28	0					0	0	1	0	2	1413.76	1689.44	1161.86	232	293	304	Empty	true
My Experiment	7gg Glif	BioSample 2	Mudpit_7gG1	type III-A CRISPR-associated RAMP protein Csm5 [Arthrospira sp. O9.13F]	RAQ47232.1		Arthrospira ncbi.fasta	48484.3	0.984	1	1	1	7.25e-05	0.026	VYLPEQEALAR	R	E	0.987	0.139	0.866	8.29	7	0					0	0	1	0	2	1288.69	677.922	1045.72	193	46	56	Empty	true
My Experiment	7gg Glif	BioSample 2	Mudpit_7gG1	Trigger factor [Pseudohongiella spirulinae]	ALO46090.1		Arthrospira ncbi.fasta	51351.4	0.999	1	1	2	0.000145	0.0259	SYYAALNEQGVK	R	P	0.983	0.148	0.841	1.7	8	0					0	0	2	0	2	1342.66	839.655	1853.99	453	74	85	Empty	true
My Experiment	7gg Glif	BioSample 2	Mudpit_7gG1	DNA gyrase B subunit [Arthrospira platensis NIES-46]	GCE93164.1		Arthrospira ncbi.fasta	72176.4	0.969	1	1	1	7.25e-05	0.0186	KSVLESSPLPGK	R	L	0.976	0.0839	0.695	16.4	13	0					0	0	1	0	2	1241.71	722.07	657.35	86	403	414	Empty	true
My Experiment	7gg Glif	BioSample 2	Mudpit_7gG1	amino acid adenylation participated protein like [Microcystis aeruginosa NIES-3806]	GCL53423.1		Arthrospira ncbi.fasta	169063	0.998	2	2	2	0.000145	0.0161	ATAVIVREDQTNNK	R	Q	0.967	0.056	0.8	29	38	0					0	0	1	0	2	1558.82	1650.31	1161.3	83	936	949	Empty	true
My Experiment	7gg Glif	BioSample 2	Mudpit_7gG1	amino acid adenylation participated protein like [Microcystis aeruginosa NIES-3806]	GCL53423.1		Arthrospira ncbi.fasta	169063	0.998	2	2	2	0.000145	0.0161	WRSHLTEQCK	K	I	0.951	0	0.604	22.9	3	0					0	0	1	0	2	1287.63	3233.67	1240.99	177	1415	1424	Empty	true
My Experiment	7gg Glif	BioSample 2	Mudpit_7gG1	hypothetical protein NIES46_43220 [Arthrospira platensis NIES-46]	GCE96253.1		Arthrospira ncbi.fasta	47103.3	0.982	1	1	1	7.25e-05	0.0275	QPMGMSFCLTK	R	G	0.986	0.171	0.82	7.25	2	0					0	0	1	0	2	1242.57	1102.84	1382.29	142	283	293	Empty	true
My Experiment	7gg Glif	BioSample 2	Mudpit_7gG1	hypothetical protein NIES46_29680 [Arthrospira platensis NIES-46]	GCE94908.1		Arthrospira ncbi.fasta	52006	0.945	1	1	1	7.25e-05	0.0264	LFDTRKVALLGG	K	-	0.957	0.0532	0.76	5.71	26	0					0	0	1	0	2	1289.76	1137.15	1324.27	222	443	454	Empty	true
My Experiment	7gg Glif	BioSample 2	Mudpit_7gG1	single-strand-DNA-specific exonuclease RecJ [Microcystis aeruginosa NIES-3804]	GCL50734.1		Arthrospira ncbi.fasta	86685.1	0.999	2	2	2	0.000145	0.0342	ESHGLNCPGIEK	K	L	0.96	0.114	0.783	4.86	4	0					0	0	1	0	2	1283.61	2918.99	949.86	247	126	137	Empty	true
My Experiment	7gg Glif	BioSample 2	Mudpit_7gG1	single-strand-DNA-specific exonuclease RecJ [Microcystis aeruginosa NIES-3804]	GCL50734.1		Arthrospira ncbi.fasta	86685.1	0.999	2	2	2	0.000145	0.0342	SAHTTWINLVGIGK	K	Y	0.976	0.046	0.703	12	20	0					0	0	1	0	2	1496.82	2567.18	816.92	144	650	663	Empty	true
My Experiment	7gg Glif	BioSample 2	Mudpit_7gG1	hypothetical protein NIES46_03550 [Arthrospira platensis NIES-46]	GCE92316.1		Arthrospira ncbi.fasta	179836	1	2	2	2	0.000145	0.015	AIEDRQPLEIR	R	T	0.954	-0.0329	0.602	21.6	39	0					0	0	1	0	2	1339.73	1394.21	1272.42	632	897	907	Empty	true
My Experiment	7gg Glif	BioSample 2	Mudpit_7gG1	hypothetical protein NIES46_03550 [Arthrospira platensis NIES-46]	GCE92316.1		Arthrospira ncbi.fasta	179836	1	2	2	2	0.000145	0.015	GLILVSNLPVYVK	R	A	0.987	0.0397	0.858	12.3	78	0					0	0	1	0	2	1414.87	2063.36	1543.9	357	987	999	Empty	true
My Experiment	7gg Glif	BioSample 2	Mudpit_7gG1	heat repeat-containing protein : HEAT repeat-containing protein OS=Leptolyngbya sp. PCC 7375 GN=Lepto7375DRAFT_2567 PE=4 SV=1: HEAT_2 [Gemmata obscuriglobus UQM 2246]	VTS10532.1		Arthrospira ncbi.fasta	92204.8	0.982	1	1	1	7.25e-05	0.0164	STPAPAPIPFADQR	R	E	0.955	0	0.582	19.5	8	0					0	0	1	0	2	1467.76	1867.39	1744.09	434	68	81	Empty	true
My Experiment	7gg Glif	BioSample 2	Mudpit_7gG1	radical SAM domain protein [Arthrospira platensis NIES-46]	GCE93062.1		Arthrospira ncbi.fasta	99473.8	0.946	1	1	1	7.25e-05	0.0124	YLGNELGAKHK	R	P	0.957	0	0.596	19.3	8	0					0	0	1	0	2	1229.66	1438.46	1267.94	331	19	29	Empty	true
My Experiment	7gg Glif	BioSample 2	Mudpit_7gG1	hypothetical protein NIES46_28620 [Arthrospira platensis NIES-46]	GCE94802.1		Arthrospira ncbi.fasta	72451.5	0.982	1	1	1	7.25e-05	0.0219	ANQELLVNLGQMMR	K	E	0.986	0.259	0.847	13.3	40	0					0	0	1	0	2	1616.82	2929.05	912.67	215	226	239	Empty	true
My Experiment	7gg Glif	BioSample 2	Mudpit_7gG1	Elongation factor G 1 [Pseudohongiella spirulinae]	ALO47092.1		Arthrospira ncbi.fasta	77223.5	1	2	2	2	0.000145	0.0444	EHMVEAAAEANEELMNK	R	Y	0.987	0.147	0.964	0.717	14	0					0	0	1	0	2	1915.85	1526.28	837.12	473	220	236	Empty	true
My Experiment	7gg Glif	BioSample 2	Mudpit_7gG1	Elongation factor G 1 [Pseudohongiella spirulinae]	ALO47092.1		Arthrospira ncbi.fasta	77223.5	1	2	2	2	0.000145	0.0444	EVMAGDIAAAIGLK	K	D	0.98	0	0.709	9.7	2	0					0	0	1	0	2	1358.73	1670.47	1326.32	245	374	387	Empty	true
My Experiment	7gg Glif	BioSample 2	Mudpit_7gG1	(P)ppGpp synthetase, RelA/SpoT family [Pseudohongiella spirulinae]	ALO46243.1		Arthrospira ncbi.fasta	77417.6	0.999	2	2	2	0.000145	0.0457	TCAIRAVKTATEEK	R	R	0.987	0.19	0.976	1.78	18	0					0	0	1	0	2	1520.81	1599.65	1338.65	234	168	181	Empty	true
My Experiment	7gg Glif	BioSample 2	Mudpit_7gG1	(P)ppGpp synthetase, RelA/SpoT family [Pseudohongiella spirulinae]	ALO46243.1		Arthrospira ncbi.fasta	77417.6	0.999	2	2	2	0.000145	0.0457	TFAMDDDAELGVCAHWR	R	Y	0.953	-0.0692	0.614	16.6	1	0					0	0	1	0	2	1936.83	1892.28	2024.58	222	351	367	Empty	true
My Experiment	7gg Glif	BioSample 2	Mudpit_7gG1	two-component hybrid sensor and regulator [Arthrospira platensis NIES-46]	GCE92993.1		Arthrospira ncbi.fasta	149545	1	2	2	2	0.000145	0.0172	GDFYNQTIYDPR	R	I	0.953	0.123	0.824	8.52	17	0					0	0	1	0	2	1488.68	2017.55	2184.94	352	160	171	Empty	true
My Experiment	7gg Glif	BioSample 2	Mudpit_7gG1	two-component hybrid sensor and regulator [Arthrospira platensis NIES-46]	GCE92993.1		Arthrospira ncbi.fasta	149545	1	2	2	2	0.000145	0.0172	VKSNLAKLLQR	R	P	0.984	-0.0437	0.753	19.5	29	0					0	0	1	0	2	1269.8	2881.19	1153.4	137	65	75	Empty	true
My Experiment	7gg Glif	BioSample 2	Mudpit_7gG1	hypothetical protein NIES46_36660 [Arthrospira platensis NIES-46]	GCE95600.1		Arthrospira ncbi.fasta	61697.4	0.963	1	1	1	7.25e-05	0.0221	AYQIWQDAPWDK	K	L	0.971	0.0148	0.691	10.3	57	0					0	0	1	0	2	1520.72	1703.75	1228.17	207	158	169	Empty	true
My Experiment	7gg Glif	BioSample 2	Mudpit_7gG1	hypothetical protein NIES3804_25050 [Microcystis aeruginosa NIES-3804]	GCL50932.1		Arthrospira ncbi.fasta	34762	0.945	1	1	1	7.25e-05	0.041	ESGISLEDWTEK	K	H	0.957	0.0824	0.587	10.4	72	0					0	0	1	0	2	1393.65	1768.36	1111.31	109	195	206	Empty	true
My Experiment	7gg Glif	BioSample 2	Mudpit_7gG1	ABC-transporter ATP-binding protein [Microcystis aeruginosa NIES-3804]	GCL50795.1		Arthrospira ncbi.fasta	72663.4	0.984	1	1	1	7.25e-05	0.0186	VDIATAGRRIGK	K	K	0.988	-0.0436	0.875	17.3	75	0					0	0	1	0	2	1256.74	1779.68	5903	2094	321	332	Empty	true
My Experiment	7gg Glif	BioSample 2	Mudpit_7gG1	PAS-PAS-GGDEF-EAL domain protein [Pseudohongiella spirulinae]	ALO46441.1		Arthrospira ncbi.fasta	111925	1	1	1	1	7.25e-05	0.0111	HYPIDTLKIDR	R	A	0.978	-0.066	0.724	11.9	43	0					0	0	1	0	2	1370.74	2833.96	1332.95	171	897	907	Empty	true
My Experiment	7gg Glif	BioSample 2	Mudpit_7gG1	hypothetical protein NIES46_35390 [Arthrospira platensis NIES-46]	GCE95474.1		Arthrospira ncbi.fasta	76281.9	0.998	2	2	2	0.000145	0.0308	GYDISHRLHRGR	R	Y	0.953	0.048	0.587	23.9	16	0					0	0	1	0	2	1466.77	2742.5	1638.73	538	122	133	Empty	true
My Experiment	7gg Glif	BioSample 2	Mudpit_7gG1	hypothetical protein NIES46_35390 [Arthrospira platensis NIES-46]	GCE95474.1		Arthrospira ncbi.fasta	76281.9	0.998	2	2	2	0.000145	0.0308	WLKDFESFR	K	V	0.953	-0.053	0.577	40.5	6	0					0	0	1	0	2	1227.62	1838.47	1445.07	302	215	223	Empty	true
My Experiment	7gg Glif	BioSample 2	Mudpit_7gG1	chromosome segregation protein [Microcystis aeruginosa NIES-3804]	GCL50272.1		Arthrospira ncbi.fasta	134488	0.981	1	1	1	7.25e-05	0.0111	PVQRLSSMSGGEK	K	S	0.985	0	0.776	16.7	67	0					0	0	1	0	2	1375.7	1857.59	5136.12	304	1080	1092	Empty	true
My Experiment	7gg Glif	BioSample 2	Mudpit_7gG1	penicillin-binding protein [Arthrospira platensis NIES-46]	GCE93215.1		Arthrospira ncbi.fasta	70213.7	0.991	1	1	1	7.25e-05	0.0186	LQIIDGPFLKEK	R	A	0.979	0	0.699	8.21	41	0					0	0	1	0	2	1400.82	1859.55	1795.74	236	103	114	Empty	true
My Experiment	7gg Glif	BioSample 2	Mudpit_7gG1	hypothetical protein NIES46_15950 [Arthrospira platensis NIES-46]	GCE93544.1		Arthrospira ncbi.fasta	8237.8	0.984	1	1	1	7.25e-05	0.155	FYETFFQAVTY	K	-	0.987	0.394	0.963	0.739	23	0					0	0	1	0	2	1415.65	1945.05	2392.97	253	61	71	Empty	true
My Experiment	7gg Glif	BioSample 2	Mudpit_7gG1	Heterocyst differentiation protein [Arthrospira sp. SRM16]	SMN35232.1		Arthrospira ncbi.fasta	90500.9	0.999	2	2	2	0.000145	0.0369	EYNTALGFAYYR	R	S	0.965	-0.0199	0.621	33.5	28	0					0	0	1	0	2	1467.69	2864.83	1707.97	454	658	669	Empty	true
My Experiment	7gg Glif	BioSample 2	Mudpit_7gG1	Heterocyst differentiation protein [Arthrospira sp. SRM16]	SMN35232.1		Arthrospira ncbi.fasta	90500.9	0.999	2	2	2	0.000145	0.0369	SAESLTADQQAIEWSKAR	K	K	0.979	0	0.724	12.4	15	0					0	0	1	0	2	1990.98	2543.52	763.62	372	758	775	Empty	true
My Experiment	7gg Glif	BioSample 2	Mudpit_7gG1	hypothetical protein NIES3806_16360 [Microcystis aeruginosa NIES-3806]	GCL54297.1		Arthrospira ncbi.fasta	34912.6	1	2	2	2	0.000145	0.13	ACDIFINFSVMGVTRLLLKDK	K	E	0.987	0.0737	0.908	3.36	35	0					0	0	1	0	2	2383.29	2289.41	864.72	423	169	189	Empty	true
My Experiment	7gg Glif	BioSample 2	Mudpit_7gG1	hypothetical protein NIES3806_16360 [Microcystis aeruginosa NIES-3806]	GCL54297.1		Arthrospira ncbi.fasta	34912.6	1	2	2	2	0.000145	0.13	NAALYTLCLASHREAAIK	K	I	0.964	0	0.633	16.9	28	0					0	0	1	0	2	1945.03	1986.3	2412.65	208	267	284	Empty	true
My Experiment	7gg Glif	BioSample 2	Mudpit_7gG1	transcription-repair coupling factor [Pseudohongiella spirulinae]	ALO46521.1		Arthrospira ncbi.fasta	130018	0.998	1	1	1	7.25e-05	0.0131	EYVLGNSLMVKTGER	R	L	0.987	0.159	1.01	4.39	47	0					0	0	1	0	2	1695.87	2504.68	1028.68	308	130	144	Empty	true
My Experiment	7gg Glif	BioSample 2	Mudpit_7gG1	calcium-translocating p-type pmca-type : Calcium-translocating P-type ATPase, PMCA-type OS=bacterium UASB270 GN=U27_05217 PE=4 SV=1: Cation_ATPase_N: E1-E2_ATPase: Hydrolase: Cation_ATPase_C [Gemmataceae bacterium]	VTU01600.1		Arthrospira ncbi.fasta	104441	0.984	1	1	1	7.25e-05	0.0132	FMATAGTDATGRK	K	V	0.987	0.226	1.02	2.85	14	0					0	0	1	0	2	1326.65	2132.57	1076.58	180	520	532	Empty	true
My Experiment	7gg Glif	BioSample 2	Mudpit_7gG1	dihydrodipicolinate reductase [Microcystis aeruginosa NIES-3804]	GCL48572.1		Arthrospira ncbi.fasta	29537.7	0.999	2	2	2	0.000145	0.127	MGREVIKAVAGADDMILVGAVDR	K	N	0.987	0.0262	0.854	5.15	2	0					0	0	1	0	2	2386.26	2353.01	1038.52	404	19	41	Empty	true
My Experiment	7gg Glif	BioSample 2	Mudpit_7gG1	dihydrodipicolinate reductase [Microcystis aeruginosa NIES-3804]	GCL48572.1		Arthrospira ncbi.fasta	29537.7	0.999	2	2	2	0.000145	0.127	SCYMPGVLLSIR	R	K	0.96	-0.0718	0.601	11.9	31	0					0	0	1	0	2	1338.69	2947.32	1110.84	475	249	260	Empty	true
My Experiment	7gg Glif	BioSample 2	Mudpit_7gG1	cobyrinic acid ac-diamide synthase [Arthrospira platensis C1]	EKD08222.1		Arthrospira ncbi.fasta	39303.3	0.976	1	1	1	7.25e-05	0.0311	ETVAFQKWIDR	R	I	0.982	0.0415	0.753	18.6	40	0					0	0	1	0	2	1392.73	2382.34	7779.18	3452	240	250	Empty	true
My Experiment	7gg Glif	BioSample 2	Mudpit_7gG1	hypothetical protein NIES46_13880 [Arthrospira platensis NIES-46]	GCE93338.1		Arthrospira ncbi.fasta	184999	1	2	2	2	0.000145	0.018	GKLVGVITERDLVR	K	L	0.987	0.289	1.09	2.69	7	0					0	0	1	0	2	1554.93	2383.46	1315.28	212	63	76	Empty	true
My Experiment	7gg Glif	BioSample 2	Mudpit_7gG1	hypothetical protein NIES46_13880 [Arthrospira platensis NIES-46]	GCE93338.1		Arthrospira ncbi.fasta	184999	1	2	2	2	0.000145	0.018	MISQDLLFSNLPLYK	-	A	0.987	0.195	1.03	6.56	17	0					0	0	1	0	2	1781.95	2514.62	894.25	260	1	15	Empty	true
My Experiment	7gg Glif	BioSample 2	Mudpit_7gG1	hypothetical protein NIES3804_02180 [Microcystis aeruginosa NIES-3804]	GCL48667.1		Arthrospira ncbi.fasta	74311.2	0.984	1	1	1	7.25e-05	0.0168	CFNEGHKFPHR	R	R	0.987	0.28	0.915	0.532	30	0					0	0	1	0	2	1371.64	2461.62	1054.56	167	277	287	Empty	true
My Experiment	7gg Glif	BioSample 2	Mudpit_7gG1	isoleucyl-tRNA synthetase [Arthrospira platensis NIES-46]	GCE93438.1		Arthrospira ncbi.fasta	109702	0.951	1	1	1	7.25e-05	0.0124	LSATFETNLTVK	R	A	0.962	0	0.628	31.9	53	0					0	0	1	0	2	1323.72	2939.87	952.35	151	292	303	Empty	true
My Experiment	7gg Glif	BioSample 2	Mudpit_7gG1	hydrogenase expression/formation protein HypD [Arthrospira platensis C1]	EKD10098.1		Arthrospira ncbi.fasta	40567.9	0.999	2	2	2	0.000145	0.0652	PHQCPAFGSRCK	K	P	0.972	-0.0359	0.67	23.8	8	0					0	0	1	0	2	1330.61	1158.56	1533.63	859	325	336	Empty	true
My Experiment	7gg Glif	BioSample 2	Mudpit_7gG1	hydrogenase expression/formation protein HypD [Arthrospira platensis C1]	EKD10098.1		Arthrospira ncbi.fasta	40567.9	0.999	2	2	2	0.000145	0.0652	VPGTEKDLLSVK	R	A	0.976	0	0.692	53.1	21	0					0	0	1	0	2	1285.74	1787.82	2032.64	221	95	106	Empty	true
My Experiment	7gg Glif	BioSample 2	Mudpit_7gG1	Putative Signal transduction histidine kinase [Arthrospira sp. SRM16]	SMN35259.1		Arthrospira ncbi.fasta	66680.5	1	2	2	2	0.000145	0.0398	DLNSKWADQVR	R	N	0.984	0.0667	0.828	31.9	51	0					0	0	1	0	2	1331.67	1160.25	1480.15	851	8	18	Empty	true
My Experiment	7gg Glif	BioSample 2	Mudpit_7gG1	Putative Signal transduction histidine kinase [Arthrospira sp. SRM16]	SMN35259.1		Arthrospira ncbi.fasta	66680.5	1	2	2	2	0.000145	0.0398	MYEIFGLQGWPR	R	K	0.987	0.172	1.13	1.62	3	0					0	0	1	0	2	1496.74	2398.2	2243.26	115	499	510	Empty	true
My Experiment	7gg Glif	BioSample 2	Mudpit_7gG1	hypothetical protein NIES46_46130 [Arthrospira platensis NIES-46]	GCE96541.1		Arthrospira ncbi.fasta	39173.7	0.984	1	1	1	7.25e-05	0.0462	FYQQQQLSKLSLDALR	K	L	0.987	0.085	0.93	28.8	47	0					0	0	1	0	2	1938.04	1212.51	1050.37	376	278	293	Empty	true
My Experiment	7gg Glif	BioSample 2	Mudpit_7gG1	SNF2 helicase homolog [Arthrospira platensis NIES-46]	GCE92273.1		Arthrospira ncbi.fasta	120245	0.999	2	2	3	0.000218	0.0206	EVLFLYGGSRK	R	L	0.965	0.187	0.773	3.75	5	0					0	0	1	0	2	1268.7	1953.29	3314.92	340	928	938	Empty	true
My Experiment	7gg Glif	BioSample 2	Mudpit_7gG1	SNF2 helicase homolog [Arthrospira platensis NIES-46]	GCE92273.1		Arthrospira ncbi.fasta	120245	0.999	2	2	3	0.000218	0.0206	WQPIVDSATDR	K	A	0.981	0	0.709	16	8	0					0	0	2	0	2	1287.63	2652.11	1792.47	404	183	193	Empty	true
My Experiment	7gg Glif	BioSample 2	Mudpit_7gG1	Chaperone protein HtpG [Pseudohongiella spirulinae]	ALO46158.1		Arthrospira ncbi.fasta	71595.3	0.948	1	1	1	7.25e-05	0.0222	QDAETEYEAVNDAK	K	A	0.959	0.0039	0.779	10.4	23	0					0	0	1	0	2	1582.69	1277.5	1147.94	379	222	235	Empty	true
My Experiment	7gg Glif	BioSample 2	Mudpit_7gG1	NADH oxidase [Pseudohongiella spirulinae]	ALO44964.1		Arthrospira ncbi.fasta	40050.8	1	2	2	2	0.000145	0.0796	PVPVPEDNQVLVR	K	I	0.97	-0.0841	0.644	14.6	33	0					0	0	1	0	2	1461.81	831.186	882.31	193	28	40	Empty	true
My Experiment	7gg Glif	BioSample 2	Mudpit_7gG1	NADH oxidase [Pseudohongiella spirulinae]	ALO44964.1		Arthrospira ncbi.fasta	40050.8	1	2	2	2	0.000145	0.0796	QVYLYGNLDTSATVLQR	K	A	0.987	0.029	0.998	9.43	31	0					0	0	1	0	2	1941.01	1290.25	1113.6	358	284	300	Empty	true
My Experiment	7gg Glif	BioSample 2	Mudpit_7gG1	two-component response regulator [Arthrospira platensis NIES-46]	GCE96189.1		Arthrospira ncbi.fasta	24069	0.984	1	1	1	7.25e-05	0.0926	LIGKGYSNREIAQELFISER	R	T	0.987	0.106	1.04	14.5	14	0					0	0	1	0	2	2323.24	1337.82	5881.52	7820	164	183	Empty	true
My Experiment	7gg Glif	BioSample 2	Mudpit_7gG1	hypothetical protein NIES46_08940 [Arthrospira platensis NIES-46]	GCE92851.1		Arthrospira ncbi.fasta	96058	1	2	2	2	0.000145	0.0371	MNAVPTEPKPPER	K	P	0.983	0.136	0.774	7.83	84	0					0	0	1	0	2	1465.75	1895.78	1777.19	384	726	738	Empty	true
My Experiment	7gg Glif	BioSample 2	Mudpit_7gG1	hypothetical protein NIES46_08940 [Arthrospira platensis NIES-46]	GCE92851.1		Arthrospira ncbi.fasta	96058	1	2	2	2	0.000145	0.0371	NNVGLLIGDRFRDQEDWFK	K	F	0.987	0.0046	0.947	21	3	0					0	0	1	0	2	2322.16	1338.95	7333.37	5101	391	409	Empty	true
My Experiment	7gg Glif	BioSample 2	Mudpit_7gG1	hypothetical protein B9S53_17355, partial [Arthrospira sp. O9.13F]	RAQ40164.1		Arthrospira ncbi.fasta	131979	0.995	1	1	1	7.25e-05	0.0154	ALAFIVKLAAWILRQVLR	K	I	0.987	0.634	0.942	7.16	1	0					0	0	1	0	2	2081.31	1443.43	1004.7	396	309	326	Empty	true
My Experiment	7gg Glif	BioSample 2	Mudpit_7gG1	methionine synthase [Arthrospira sp. O9.13F]	RAQ49094.1		Arthrospira ncbi.fasta	38835.7	0.984	1	1	1	7.25e-05	0.0329	KMVAFKGDFDK	R	F	0.987	0.181	0.942	2.25	1	0					0	0	1	0	2	1285.66	1641.59	1477.76	278	101	111	Empty	true
My Experiment	7gg Glif	BioSample 2	Mudpit_7gG1	hypothetical protein, partial : Uncharacterized protein OS=Singulisphaera acidiphila (strain ATCC BAA-1392 / DSM 18658 / VKM B-2454 / MOB10) GN=Sinac_1079 PE=4 SV=1: DUF790 [Gemmata obscuriglobus UQM 2246]	VTS06586.1		Arthrospira ncbi.fasta	48998	0.946	1	1	1	7.25e-05	0.0436	YNVALAQAILLRATLLEVR	R	V	0.957	0	0.595	25.3	73	0					0	0	1	0	2	2127.26	1659.12	696.91	352	164	182	Empty	true
My Experiment	7gg Glif	BioSample 2	Mudpit_7gG1	cation:proton antiporter, partial [Arthrospira sp. O9.13F]	RAQ38927.1		Arthrospira ncbi.fasta	67367.7	0.96	1	1	1	7.25e-05	0.0194	LDGDNQRNWSER	K	V	0.969	-0.0459	0.704	17.7	10	0					0	0	1	0	2	1489.68	1894.09	1241.43	274	418	429	Empty	true
My Experiment	7gg Glif	BioSample 2	Mudpit_7gG1	hypothetical protein NIES46_38410 [Arthrospira platensis NIES-46]	GCE95775.1		Arthrospira ncbi.fasta	75024.5	0.984	1	1	1	7.25e-05	0.025	ILGVIQTARTIFKVEK	R	A	0.987	0.0886	0.889	14.9	3	0					0	0	1	0	2	1816.11	1978.03	3424.46	413	109	124	Empty	true
My Experiment	7gg Glif	BioSample 2	Mudpit_7gG1	hypothetical protein NIES46_43800 [Arthrospira platensis NIES-46]	GCE96311.1		Arthrospira ncbi.fasta	58169.2	1	2	2	2	0.000145	0.0478	EFQQNIRESEYR	R	Q	0.974	-0.0507	0.658	55.4	11	0					0	0	1	0	2	1598.76	2064.18	1043.21	312	90	101	Empty	true
My Experiment	7gg Glif	BioSample 2	Mudpit_7gG1	hypothetical protein NIES46_43800 [Arthrospira platensis NIES-46]	GCE96311.1		Arthrospira ncbi.fasta	58169.2	1	2	2	2	0.000145	0.0478	LKKPSVQSPQSK	R	P	0.987	0.279	1.05	0.779	32	0					0	0	1	0	2	1326.77	1535.85	1141.26	192	487	498	Empty	true
My Experiment	7gg Glif	BioSample 2	Mudpit_7gG1	methylmalonyl-CoA mutase [Pseudohongiella spirulinae]	ALO45541.1		Arthrospira ncbi.fasta	119832	0.976	1	1	1	7.25e-05	0.00928	DVSKQVQRNR	R	T	0.982	0	0.717	16.3	22	0					0	0	1	0	2	1229.67	2232.73	867.36	113	350	359	Empty	true
My Experiment	7gg Glif	BioSample 2	Mudpit_7gG1	hypothetical protein NIES3804_17270 [Microcystis aeruginosa NIES-3804]	GCL50164.1		Arthrospira ncbi.fasta	122872	0.984	1	1	1	7.25e-05	0.0121	TIRYEIKTATGLK	K	K	0.987	0.328	0.868	4.11	7	0					0	0	1	0	2	1493.87	2612.87	1353.77	121	934	946	Empty	true
My Experiment	7gg Glif	BioSample 2	Mudpit_7gG1	band 7 protein [Arthrospira platensis NIES-46]	GCE93654.1		Arthrospira ncbi.fasta	57245.9	0.956	1	1	1	7.25e-05	0.0249	ARGDAAQIIEDGK	R	A	0.966	0.162	0.654	18.1	46	0					0	0	1	0	2	1343.69	2933.67	1069.7	261	310	322	Empty	true
My Experiment	7gg Glif	BioSample 2	Mudpit_7gG1	amino acid adenylation domain protein [Microcystis aeruginosa NIES-3806]	GCL55246.1		Arthrospira ncbi.fasta	184311	0.97	1	1	1	7.25e-05	0.00731	GYLNQPELTAER	R	F	0.977	0.0994	0.709	3.22	29	0					0	0	1	0	2	1390.7	1098.96	1291.29	92	797	808	Empty	true
My Experiment	7gg Glif	BioSample 2	Mudpit_7gG1	hypothetical protein NIES3804_35610 [Microcystis aeruginosa NIES-3804]	GCL51973.1		Arthrospira ncbi.fasta	76480.4	0.973	1	1	1	7.25e-05	0.0169	IPVQIREITLK	K	A	0.979	0.279	0.83	7.83	1	0					0	0	1	0	2	1309.82	2401.08	1844.85	286	306	316	Empty	true
My Experiment	7gg Glif	BioSample 2	Mudpit_7gG1	light-dependent NADPH-protochlorophyllide oxidoreductase [Arthrospira platensis NIES-46]	GCE94196.1		Arthrospira ncbi.fasta	36224.3	1	2	2	2	0.000145	0.0779	DSKVCNVLTMR	K	E	0.987	0.0162	0.893	4.3	1	0					0	0	1	0	2	1265.63	1821.85	1339.88	274	193	203	Empty	true
My Experiment	7gg Glif	BioSample 2	Mudpit_7gG1	light-dependent NADPH-protochlorophyllide oxidoreductase [Arthrospira platensis NIES-46]	GCE94196.1		Arthrospira ncbi.fasta	36224.3	1	2	2	2	0.000145	0.0779	GRQSFVQRVSPQAR	K	D	0.973	0	0.676	22.2	17	0					0	0	1	0	2	1615.88	1314.75	1133.43	267	288	301	Empty	true
My Experiment	7gg Glif	BioSample 2	Mudpit_7gG1	hypothetical protein NIES3804_08240 [Microcystis aeruginosa NIES-3804]	GCL49270.1		Arthrospira ncbi.fasta	90658	0.975	1	1	1	7.25e-05	0.0133	PNEKIQIGFSK	K	L	0.98	0.0979	0.712	1.65	37	0					0	0	1	0	2	1260.69	1697.94	1067.91	296	147	157	Empty	true
My Experiment	7gg Glif	BioSample 2	Mudpit_7gG1	hypothetical protein NIES3804_41420 [Microcystis aeruginosa NIES-3804]	GCL52551.1		Arthrospira ncbi.fasta	122826	0.954	1	1	1	7.25e-05	0.0137	LLGALGLKLSYVAYR	R	R	0.964	0	0.616	17.8	20	0					0	0	1	0	2	1636.98	2247.1	1647.23	168	1033	1047	Empty	true
My Experiment	7gg Glif	BioSample 2	Mudpit_7gG1	Chaperone protein DnaK [Pseudohongiella spirulinae]	ALO47131.1		Arthrospira ncbi.fasta	68547.6	0.984	1	1	1	7.25e-05	0.0203	IESAIAALEEAMK	K	G	0.987	0.114	0.912	3.38	21	0					0	0	1	0	2	1375.71	1939.06	1883.25	364	565	577	Empty	true
My Experiment	7gg Glif	BioSample 2	Mudpit_7gG1	putative methionine adenosyltransferase [Arthrospira platensis NIES-46]	GCE94353.1		Arthrospira ncbi.fasta	31813.6	0.944	1	1	1	7.25e-05	0.0444	KVNGILHLGGKQR	K	I	0.956	0.108	0.601	20	1	0					0	0	1	0	2	1419.85	2026.06	1600.13	170	214	226	Empty	true
My Experiment	7gg Glif	BioSample 2	Mudpit_7gG1	(myosin heavy-chain) kinase : Uncultured bacterium genome assembly Metasoil_fosmids_resub OS=uncultured bacterium PE=4 SV=1: Sigma70_r2: Sigma70_r4_2: WD40: WD40: WD40: WD40 [Gemmata massiliana]	VTR96478.1		Arthrospira ncbi.fasta	116634	0.975	1	1	1	7.25e-05	0.0139	LNGTGGVLAFSPDSK	R	T	0.98	0	0.702	7.89	49	0					0	0	1	0	2	1462.75	2522.42	742.06	94	542	556	Empty	true
My Experiment	7gg Glif	BioSample 2	Mudpit_7gG1	hypothetical protein NIES46_01380 [Arthrospira platensis NIES-46]	GCE92103.1		Arthrospira ncbi.fasta	80249.5	0.973	1	1	1	7.25e-05	0.0162	PHILTFSGAPNK	R	R	0.979	0	0.696	37.3	24	0					0	0	1	0	2	1281.7	3173.81	1014.75	156	467	478	Empty	true
My Experiment	7gg Glif	BioSample 2	Mudpit_7gG1	alpha/beta hydrolase [Pseudohongiella spirulinae]	ALO47582.1		Arthrospira ncbi.fasta	38711.5	0.962	1	1	1	7.25e-05	0.032	REYLVKLGHER	K	E	0.97	0.11	0.653	10.3	8	0					0	0	1	0	2	1399.78	2784.89	1309.04	166	210	220	Empty	true
My Experiment	7gg Glif	BioSample 2	Mudpit_7gG1	hypothetical protein NIES3806_30440 [Microcystis aeruginosa NIES-3806]	GCL55691.1		Arthrospira ncbi.fasta	159256	0.996	1	1	1	7.25e-05	0.0127	NKAISLLVSRPLALVRSR	Q	I	0.997						30.5	4.12	0.223	0.417	0	0	1	0	1	1993.24	1471.75	1111.33	401	1171	1188	Empty	true
My Experiment	7gg Glif	BioSample 2	Mudpit_7gG1	PD-(D/E)XK nuclease family protein [Arthrospira sp. O9.13F]	RAQ47549.1		Arthrospira ncbi.fasta	101517	0.992	1	1	1	7.25e-05	0.017	QQVCQYCEFDSVCRK	K	G	0.964	-0.061	0.489	205	1	0	21.4	1.85	0.00935	0.367	0	0	1	0	2	1835.79	1535.91	1014.39	476	859	873	Empty	true
My Experiment	7gg Glif	BioSample 2	Mudpit_7gG1	WD-40 repeat-containing protein [Microcystis aeruginosa NIES-3807]	GCL60156.1		Arthrospira ncbi.fasta	148434	0.999	1	1	1	7.25e-05	0.00831	VFDSLTEKQRK	R	I	0.982	0.0017	0.782	24.5	6	0					0	0	1	0	2	1350.74	1815.02	1481.33	313	350	360	Empty	true
My Experiment	7gg Glif	BioSample 2	Mudpit_7gG1	hypothetical protein B9S53_06040 [Arthrospira sp. O9.13F]	RAQ46741.1		Arthrospira ncbi.fasta	90943.1	0.996	1	1	1	7.25e-05	0.0241	LESVDMTAYQLLCRMGCFR	R	Y	0.997						33.4	4.85	0.114	0.395	0	0	1	0	2	2236.04	1576.42	840.73	571	346	364	Empty	true
My Experiment	10gg Glif	BioSample 3	Mudpit_10gG1	Serine--tRNA ligase [Pseudohongiella spirulinae]	ALO46207.1		Arthrospira ncbi.fasta	48065.1	0.996	1	1	1	6.92e-05	0.0351	AMQLCGGDMGASAAR	R	T	0.99	0.203	1.01	5.2	10	0					0	0	1	0	2	1438.62	1335.24	1843.73	651	323	337	Empty	true
My Experiment	10gg Glif	BioSample 3	Mudpit_10gG1	WD-40 repeat protein [Arthrospira platensis NIES-46]	GCE92190.1		Arthrospira ncbi.fasta	128606	0.992	1	1	1	6.92e-05	0.0182	DVALTANGLMAASASDDGTVK	R	L	0.994	0.109	1.39	7.64	2	0					0	0	1	0	2	2006.97	1575.03	1778.8	734	802	822	Empty	true
My Experiment	10gg Glif	BioSample 3	Mudpit_10gG1	serine/threonine protein kinase with WD-40 repeats [Arthrospira platensis NIES-46]	GCE93729.1		Arthrospira ncbi.fasta	74776.7	0.983	1	1	2	0.000138	0.0162	CPKPDDESNAK	K	R	0.988	0.356	0.931	1.39	2	0					0	0	2	0	2	1203.53	2333.35	2865.82	506	9	19	Empty	true
My Experiment	10gg Glif	BioSample 3	Mudpit_10gG1	aldolase/epimerase [Microcystis aeruginosa NIES-3804]	GCL51432.1		Arthrospira ncbi.fasta	23229.8	0.999	2	2	2	0.000138	0.117	VDDHSFWITASGK	K	S	0.98	-0.0872	0.695	27.3	14	0					0	0	1	0	2	1462.7	1436	2126.39	872	32	44	Empty	true
My Experiment	10gg Glif	BioSample 3	Mudpit_10gG1	aldolase/epimerase [Microcystis aeruginosa NIES-3804]	GCL51432.1		Arthrospira ncbi.fasta	23229.8	0.999	2	2	2	0.000138	0.117	YLVAAYQVKPW	R	-	0.975	0	0.662	4.99	1	0					0	0	1	0	2	1337.73	1825.12	1840.74	414	195	205	Empty	true
My Experiment	10gg Glif	BioSample 3	Mudpit_10gG1	L-alanyl-gamma-D-glutamyl-meso-diaminopimelate ligase [Pseudohongiella spirulinae]	ALO45224.1		Arthrospira ncbi.fasta	51694.9	0.973	1	1	1	6.92e-05	0.0273	LLDAAGKSVQITK	K	Q	0.98	0.261	0.81	3.9	1	0					0	0	1	0	2	1343.79	899.622	1506.42	335	260	272	Empty	true
My Experiment	10gg Glif	BioSample 3	Mudpit_10gG1	hypothetical protein SPLC1_S208680 [Arthrospira platensis C1]	EKD09463.1		Arthrospira ncbi.fasta	132614	1	2	2	2	0.000138	0.0374	PLIVVGVAKLETLRIQAR	K	E	0.997						32.1	4.52	0.327	0.389	0	0	1	0	2	1976.24	1306.83	1590.92	727	589	606	Empty	true
My Experiment	10gg Glif	BioSample 3	Mudpit_10gG1	hypothetical protein SPLC1_S208680 [Arthrospira platensis C1]	EKD09463.1		Arthrospira ncbi.fasta	132614	1	2	2	2	0.000138	0.0374	TLDPDSLRVLKTIGTLNIVTTTGGLK	K	A	0.988	0.0063	0.84	17.9	23	0					0	0	1	0	2	2726.57	1618.77	1726.59	1069	423	448	Empty	true
My Experiment	10gg Glif	BioSample 3	Mudpit_10gG1	hypothetical protein NIES3807_15510 [Microcystis aeruginosa NIES-3807]	GCL58385.1		Arthrospira ncbi.fasta	29066.8	1	2	2	2	0.000138	0.0992	ENINQNTYARDR	K	V	0.947	-0.0943	0.582	25.8	65	0					0	0	1	0	2	1493.71	2143.54	1087.31	227	165	176	Empty	true
My Experiment	10gg Glif	BioSample 3	Mudpit_10gG1	hypothetical protein NIES3807_15510 [Microcystis aeruginosa NIES-3807]	GCL58385.1		Arthrospira ncbi.fasta	29066.8	1	2	2	2	0.000138	0.0992	PPIRTPPSSLIQR	K	N	0.957	0	0.587	16.6	4	0					0	0	1	0	2	1461.85	1659.52	2147.99	535	132	144	Empty	true
My Experiment	10gg Glif	BioSample 3	Mudpit_10gG1	phosphoenolpyruvate synthase [Arthrospira platensis NIES-46]	GCE94615.1		Arthrospira ncbi.fasta	92923.8	0.992	1	1	1	6.92e-05	0.0167	CFASIFTDRAISYR	K	T	0.994	0.095	1.35	4.26	1	0					0	0	1	0	2	1649.81	1169.35	1852.8	558	185	198	Empty	true
My Experiment	10gg Glif	BioSample 3	Mudpit_10gG1	TPR domain protein [Arthrospira platensis NIES-39]	BAI88801.1		Arthrospira ncbi.fasta	120367	0.997	1	1	1	6.92e-05	0.016	ALVQLERPVEAVVELRR	R	A	0.958	-0.0169	0.589	39.3	46	0					0	0	1	0	2	1977.16	1429.67	1847.8	513	470	486	Empty	true
My Experiment	10gg Glif	BioSample 3	Mudpit_10gG1	WD-40 repeat protein [Arthrospira platensis NIES-46]	GCE96060.1		Arthrospira ncbi.fasta	195114	0.941	1	1	1	6.92e-05	0.00579	NYLDHNPNVR	R	D	0.956	-0.0138	0.591	50.2	62	0					0	0	1	0	2	1241.6	1637.98	1205.06	101	1705	1714	Empty	true
My Experiment	10gg Glif	BioSample 3	Mudpit_10gG1	HEAT domain protein repeat-containing protein [Microcystis aeruginosa NIES-3806]	GCL54088.1		Arthrospira ncbi.fasta	110582	1	2	2	2	0.000138	0.0221	ALEDSDNDVRR	K	N	0.993	0.172	0.91	8.76	5	0					0	0	1	0	2	1289.61	494.79	1229.81	233	650	660	Empty	true
My Experiment	10gg Glif	BioSample 3	Mudpit_10gG1	HEAT domain protein repeat-containing protein [Microcystis aeruginosa NIES-3806]	GCL54088.1		Arthrospira ncbi.fasta	110582	1	2	2	2	0.000138	0.0221	TRPAKTAPLLR	K	D	0.945	0.23	0.669	5.79	2	0					0	0	1	0	2	1223.76	1762.87	1060.1	172	33	43	Empty	true
My Experiment	10gg Glif	BioSample 3	Mudpit_10gG1	hypothetical protein NIES3804_08230 [Microcystis aeruginosa NIES-3804]	GCL49269.1		Arthrospira ncbi.fasta	110869	1	2	2	2	0.000138	0.0337	GFSLSGKLGLPDADK	K	I	0.966	0	0.745	7.44	10	0					0	0	1	0	2	1504.8	1972.83	4464.96	279	216	230	Empty	true
My Experiment	10gg Glif	BioSample 3	Mudpit_10gG1	hypothetical protein NIES3804_08230 [Microcystis aeruginosa NIES-3804]	GCL49269.1		Arthrospira ncbi.fasta	110869	1	2	2	2	0.000138	0.0337	IVPQIKQDVCSTNSIDVKK	R	L	0.994	0.158	1.42	5.46	7	0					0	0	1	0	2	2115.15	1475.04	1740.4	1072	900	918	Empty	true
My Experiment	10gg Glif	BioSample 3	Mudpit_10gG1	Uncharacterized protein OS=Cystobacter violaceus Cb vi76 GN=Q664_20155 PE=4 SV=1: Pentapeptide: Pentapeptide_4: Pentapeptide: Pentapeptide: Pentapeptide: Pentapeptide [Gemmata massiliana]	VTR97771.1		Arthrospira ncbi.fasta	86827.2	0.992	1	1	1	6.92e-05	0.025	GTHMEGAKLGGALLNGVDFR	R	S	0.994	0.0025	1.05	39.1	16	0					0	0	1	0	2	2043.04	1366.14	1944.32	916	134	153	Empty	true
My Experiment	10gg Glif	BioSample 3	Mudpit_10gG1	wd-40 repeat protein : WD40 repeat-containing protein OS=Singulisphaera acidiphila (strain ATCC BAA-1392 / DSM 18658 / VKM B-2454 / MOB10) GN=Sinac_5385 PE=4 SV=1: PSCyt1: WD40: WD40: WD40: WD40 [Gemmata massiliana]	VTS01204.1		Arthrospira ncbi.fasta	55846.6	1	3	3	3	0.000208	0.0752	KWVAVGAPEGTK	R	P	0.982	0.115	0.89	3.92	16	0					0	0	1	0	2	1242.68	1866.21	1689.17	350	115	126	Empty	true
My Experiment	10gg Glif	BioSample 3	Mudpit_10gG1	wd-40 repeat protein : WD40 repeat-containing protein OS=Singulisphaera acidiphila (strain ATCC BAA-1392 / DSM 18658 / VKM B-2454 / MOB10) GN=Sinac_5385 PE=4 SV=1: PSCyt1: WD40: WD40: WD40: WD40 [Gemmata massiliana]	VTS01204.1		Arthrospira ncbi.fasta	55846.6	1	3	3	3	0.000208	0.0752	LVSASFDKTVRLWDVK	K	E	0.994	0.036	1.39	11.6	2	0					0	0	1	0	2	1864.03	1479.73	1968.61	1017	276	291	Empty	true
My Experiment	10gg Glif	BioSample 3	Mudpit_10gG1	wd-40 repeat protein : WD40 repeat-containing protein OS=Singulisphaera acidiphila (strain ATCC BAA-1392 / DSM 18658 / VKM B-2454 / MOB10) GN=Sinac_5385 PE=4 SV=1: PSCyt1: WD40: WD40: WD40: WD40 [Gemmata massiliana]	VTS01204.1		Arthrospira ncbi.fasta	55846.6	1	3	3	3	0.000208	0.0752	PTRKIDVVFSTK	R	A	0.963	0	0.605	8.96	4	0					0	0	1	0	2	1390.81	789.09	833.22	60	141	152	Empty	true
My Experiment	10gg Glif	BioSample 3	Mudpit_10gG1	glycosyl transferase family 2 [Arthrospira platensis C1]	EKD09492.1		Arthrospira ncbi.fasta	261005	1	2	2	3	0.000208	0.0154	GELILCVDADDK	R	I	0.973	0.039	0.681	12.8	28	0					0	0	2	0	2	1290.62	358.092	2075.84	483	860	871	Empty	true
My Experiment	10gg Glif	BioSample 3	Mudpit_10gG1	glycosyl transferase family 2 [Arthrospira platensis C1]	EKD09492.1		Arthrospira ncbi.fasta	261005	1	2	2	3	0.000208	0.0154	INSLSIPATKSQFQPSKSLTSPK	R	V	0.994	0.161	1.52	0.621	1	0					0	0	1	0	2	2459.35	1597.88	1367.78	870	501	523	Empty	true
My Experiment	10gg Glif	BioSample 3	Mudpit_10gG1	putative peptidase [Arthrospira platensis NIES-46]	GCE96053.1		Arthrospira ncbi.fasta	85158.5	0.999	2	2	2	0.000138	0.0292	KHVSAAKSLLR	K	I	0.971	-0.148	0.627	34.6	8	0					0	0	1	0	2	1209.74	1623.86	1266.49	252	692	702	Empty	true
My Experiment	10gg Glif	BioSample 3	Mudpit_10gG1	putative peptidase [Arthrospira platensis NIES-46]	GCE96053.1		Arthrospira ncbi.fasta	85158.5	0.999	2	2	2	0.000138	0.0292	RILEKSAIDVVK	K	G	0.973	0.275	0.791	8.85	2	0					0	0	1	0	2	1370.84	2172.4	977.86	187	440	451	Empty	true
My Experiment	10gg Glif	BioSample 3	Mudpit_10gG1	Methionine synthase [Pseudohongiella spirulinae]	ALO46118.1		Arthrospira ncbi.fasta	136191	0.952	1	1	1	6.92e-05	0.00893	ESYGPFVDNVR	K	A	0.964	-0.126	0.716	10.4	54	0					0	0	1	0	2	1282.61	2936.27	1300.88	288	879	889	Empty	true
My Experiment	10gg Glif	BioSample 3	Mudpit_10gG1	Chaperone protein HtpG [Pseudohongiella spirulinae]	ALO46158.1		Arthrospira ncbi.fasta	71595.3	1	2	2	2	0.000138	0.038	SSPHLEIFRKK	R	G	0.985	0.0258	0.818	7.66	26	0					0	0	1	0	2	1341.76	1836.71	2173.52	286	447	457	Empty	true
My Experiment	10gg Glif	BioSample 3	Mudpit_10gG1	Chaperone protein HtpG [Pseudohongiella spirulinae]	ALO46158.1		Arthrospira ncbi.fasta	71595.3	1	2	2	2	0.000138	0.038	TDVSEEEYTEFYK	R	H	0.974	0.198	0.739	12.1	2	0					0	0	1	0	2	1639.7	1283.17	2146.15	884	243	255	Empty	true
My Experiment	10gg Glif	BioSample 3	Mudpit_10gG1	Oligopeptidase A [Pseudohongiella spirulinae]	ALO44718.1		Arthrospira ncbi.fasta	78472.5	0.944	1	1	1	6.92e-05	0.0159	ADELQLDGSQR	R	K	0.958	0.0735	0.678	2.79	14	0					0	0	1	0	2	1231.59	2995.89	766.87	295	126	136	Empty	true
My Experiment	10gg Glif	BioSample 3	Mudpit_10gG1	Protein containing DUF288 OS=Rhodopirellula maiorica SM1 GN=RMSM_05182 PE=4 SV=1: Glycos_transf_2: DUF288 [Gemmataceae bacterium]	VTT99839.1		Arthrospira ncbi.fasta	66556.9	0.999	1	1	9	0.000623	0.0217	NLGYLLAIGRGAK	K	C	0.994	0.233	1.12	2.38	1	0					0	0	9	0	2	1345.8	926.838	10077.1	2428	333	345	Empty	true
My Experiment	10gg Glif	BioSample 3	Mudpit_10gG1	GTP-binding protein [Microcystis aeruginosa NIES-3804]	GCL48566.1		Arthrospira ncbi.fasta	60879.2	1	2	2	2	0.000138	0.0567	EFTAITVDTAEDR	R	V	0.982	-0.0325	0.7	16.1	10	0					0	0	1	0	2	1467.7	3021.14	1176.51	237	177	189	Empty	true
My Experiment	10gg Glif	BioSample 3	Mudpit_10gG1	GTP-binding protein [Microcystis aeruginosa NIES-3804]	GCL48566.1		Arthrospira ncbi.fasta	60879.2	1	2	2	2	0.000138	0.0567	VGVGTPRQTQFSLLELPR	R	Y	0.98	0.0324	0.728	9.84	76	0					0	0	1	0	2	1998.11	2406.26	1404.13	277	50	67	Empty	true
My Experiment	10gg Glif	BioSample 3	Mudpit_10gG1	DNA gyrase B subunit [Arthrospira platensis NIES-46]	GCE93164.1		Arthrospira ncbi.fasta	72176.4	0.999	2	2	3	0.000208	0.0605	KSVLESSPLPGK	R	L	0.975	0.163	0.79	17.7	14	0					0	0	2	0	2	1241.71	2398.86	2377.21	270	403	414	Empty	true
My Experiment	10gg Glif	BioSample 3	Mudpit_10gG1	DNA gyrase B subunit [Arthrospira platensis NIES-46]	GCE93164.1		Arthrospira ncbi.fasta	72176.4	0.999	2	2	3	0.000208	0.0605	LADCSSRDPEESEIFLVEGDSAGGSAK	K	Q	0.955	0.332	0.895	20.5	4	0					0	0	1	0	2	2769.25	1721.12	730.12	431	415	441	Empty	true
My Experiment	10gg Glif	BioSample 3	Mudpit_10gG1	Diguanylate cyclase with PAS/PAC and GAF sensors [Arthrospira sp. SRM16]	SMN35255.1		Arthrospira ncbi.fasta	122455	0.999	2	2	4	0.000277	0.0112	DPNSVYLGCNR	K	R	0.981	0.0373	0.69	12.9	10	0					0	0	3	0	2	1237.56	1427.12	3687.92	711	224	234	Empty	true
My Experiment	10gg Glif	BioSample 3	Mudpit_10gG1	Diguanylate cyclase with PAS/PAC and GAF sensors [Arthrospira sp. SRM16]	SMN35255.1		Arthrospira ncbi.fasta	122455	0.999	2	2	4	0.000277	0.0112	DPNSVYLGCNRR	K	G	0.955	0.0434	0.588	14.1	14	0					0	0	1	0	2	1393.66	1631.69	1039.28	114	224	235	Empty	true
My Experiment	10gg Glif	BioSample 3	Mudpit_10gG1	adenylate cyclase [Arthrospira platensis NIES-46]	GCE92487.1		Arthrospira ncbi.fasta	113972	0.999	2	2	2	0.000138	0.0245	QLSYNERELLK	K	Q	0.963	0.0849	0.808	11.1	12	0					0	0	1	0	2	1392.75	1330.04	1471.94	168	857	867	Empty	true
My Experiment	10gg Glif	BioSample 3	Mudpit_10gG1	adenylate cyclase [Arthrospira platensis NIES-46]	GCE92487.1		Arthrospira ncbi.fasta	113972	0.999	2	2	2	0.000138	0.0245	SLTNGVISSDKEGR	R	I	0.974	0.0543	0.66	26.4	16	0					0	0	1	0	2	1462.75	1701.22	2372.94	868	470	483	Empty	true
My Experiment	10gg Glif	BioSample 3	Mudpit_10gG1	hypothetical protein ARTHRO_41311 [Limnospira indica PCC 8005]	CDM96902.1		Arthrospira ncbi.fasta	39902.8	1	2	2	2	0.000138	0.106	ENIDIDKIEWTVSEYQYEGR	K	G	0.967	0.0879	1.01	14.8	14	0					0	0	1	0	2	2487.17	1560.56	1970.82	1030	170	189	Empty	true
My Experiment	10gg Glif	BioSample 3	Mudpit_10gG1	hypothetical protein ARTHRO_41311 [Limnospira indica PCC 8005]	CDM96902.1		Arthrospira ncbi.fasta	39902.8	1	2	2	2	0.000138	0.106	TKELGMFTDITSSTFTK	R	T	0.986	-0.0221	0.876	3.67	17	0					0	0	1	0	2	1906.95	2428.65	1380.67	131	79	95	Empty	true
My Experiment	10gg Glif	BioSample 3	Mudpit_10gG1	cation or drug efflux system protein [Microcystis aeruginosa NIES-3804]	GCL50589.1		Arthrospira ncbi.fasta	95693.4	1	2	2	2	0.000138	0.0238	HRLLVIAIALITFLAGIALI	R	P	0.986						27.7	3.42	0.116	0.275	0	0	1	0	1	2131.37	1578.57	1073.78	556	449	468	Empty	true
My Experiment	10gg Glif	BioSample 3	Mudpit_10gG1	cation or drug efflux system protein [Microcystis aeruginosa NIES-3804]	GCL50589.1		Arthrospira ncbi.fasta	95693.4	1	2	2	2	0.000138	0.0238	LLVIAIALITFLAGIALIP	R	F	0.967						23.7	2.42	0.198	0.316	0	0	1	0	1	1935.27	1562.94	1265.02	439	451	469	Empty	true
My Experiment	10gg Glif	BioSample 3	Mudpit_10gG1	band 7 protein [Arthrospira platensis NIES-46]	GCE93654.1		Arthrospira ncbi.fasta	57245.9	1	3	3	3	0.000208	0.088	IIIALLAALGLGTGATVFIIR	E	N	0.98						24.6	2.66	0.0976	0.214	0	0	1	0	1	2096.32	1576.01	976.93	350	3	23	Empty	true
My Experiment	10gg Glif	BioSample 3	Mudpit_10gG1	band 7 protein [Arthrospira platensis NIES-46]	GCE93654.1		Arthrospira ncbi.fasta	57245.9	1	3	3	3	0.000208	0.088	LAESWKAAGPNAR	R	E	0.962	0	0.654	27.4	15	0					0	0	1	0	2	1370.72	1848.66	1857.17	204	331	343	Empty	true
My Experiment	10gg Glif	BioSample 3	Mudpit_10gG1	band 7 protein [Arthrospira platensis NIES-46]	GCE93654.1		Arthrospira ncbi.fasta	57245.9	1	3	3	3	0.000208	0.088	RPTQDDRTVGYR	R	L	0.966	0.123	0.746	22.4	90	0					0	0	1	0	2	1463.74	1618.08	2187.18	741	42	53	Empty	true
My Experiment	10gg Glif	BioSample 3	Mudpit_10gG1	PspA/IM30 family protein [Microcystis aeruginosa NIES-3804]	GCL51811.1		Arthrospira ncbi.fasta	26809.8	0.974	1	1	1	6.92e-05	0.0593	VDNAEKVVIAAKEK	R	L	0.981	0.0526	0.821	27.7	1	0					0	0	1	0	2	1513.86	2011.05	1362.23	201	127	140	Empty	true
My Experiment	10gg Glif	BioSample 3	Mudpit_10gG1	hypothetical protein NIES46_36660 [Arthrospira platensis NIES-46]	GCE95600.1		Arthrospira ncbi.fasta	61697.4	0.999	2	2	2	0.000138	0.0442	AYQIWQDAPWDK	K	L	0.956	0.191	0.852	4.36	13	0					0	0	1	0	2	1520.72	2516.65	958.35	145	158	169	Empty	true
My Experiment	10gg Glif	BioSample 3	Mudpit_10gG1	hypothetical protein NIES46_36660 [Arthrospira platensis NIES-46]	GCE95600.1		Arthrospira ncbi.fasta	61697.4	0.999	2	2	2	0.000138	0.0442	LPSIPSVWEGDR	K	R	0.986	0	0.741	8.71	5	0					0	0	1	0	2	1355.7	2104.85	1148.7	205	15	26	Empty	true
My Experiment	10gg Glif	BioSample 3	Mudpit_10gG1	hypothetical protein NIES3804_08260 [Microcystis aeruginosa NIES-3804]	GCL49272.1		Arthrospira ncbi.fasta	166889	0.999	1	1	1	6.92e-05	0.00874	IRKIIAQTNPYLK	K	Q	0.957	0.154	0.575	8.93	8	0					0	0	1	0	2	1557.95	1993.24	2091.86	192	1196	1208	Empty	true
My Experiment	10gg Glif	BioSample 3	Mudpit_10gG1	hypothetical protein B9S53_05845 [Arthrospira sp. O9.13F]	RAQ46791.1		Arthrospira ncbi.fasta	82962.5	1	2	2	3	0.000208	0.0338	SPKVATPPAISDR	R	V	0.989	0.0745	0.903	4.99	17	0					0	0	2	0	2	1338.74	1309.07	2157.13	1013	16	28	Empty	true
My Experiment	10gg Glif	BioSample 3	Mudpit_10gG1	hypothetical protein B9S53_05845 [Arthrospira sp. O9.13F]	RAQ46791.1		Arthrospira ncbi.fasta	82962.5	1	2	2	3	0.000208	0.0338	YQKLTDLLQIAR	R	E	0.985	-0.0213	0.713	12.8	29	0					0	0	1	0	2	1461.84	1239.53	1515.14	534	292	303	Empty	true
My Experiment	10gg Glif	BioSample 3	Mudpit_10gG1	hypothetical protein NIES3787_23680 [Microcystis aeruginosa NIES-3787]	GCL46670.1		Arthrospira ncbi.fasta	45634.8	1	2	2	2	0.000138	0.0957	SIYKLSELLSGSEKFDPSFR	K	K	0.994	0.0114	1.03	21.3	95	0					0	0	1	0	2	2303.19	1653.8	2202.98	1045	45	64	Empty	true
My Experiment	10gg Glif	BioSample 3	Mudpit_10gG1	hypothetical protein NIES3787_23680 [Microcystis aeruginosa NIES-3787]	GCL46670.1		Arthrospira ncbi.fasta	45634.8	1	2	2	2	0.000138	0.0957	TDAKDCDHVVGIFVLGKR	K	E	0.988	-0.0089	0.879	16.3	2	0					0	0	1	0	2	1973.03	1368.45	879.19	597	184	201	Empty	true
My Experiment	10gg Glif	BioSample 3	Mudpit_10gG1	cobalt-chelatase subunit CobN [Microcystis aeruginosa NIES-3804]	GCL48589.1		Arthrospira ncbi.fasta	136185	1	2	2	2	0.000138	0.028	DMAERLLEAQQR	R	G	0.988	0.182	0.966	2.41	20	0					0	0	1	0	2	1459.73	1871.85	2780.45	765	1173	1184	Empty	true
My Experiment	10gg Glif	BioSample 3	Mudpit_10gG1	cobalt-chelatase subunit CobN [Microcystis aeruginosa NIES-3804]	GCL48589.1		Arthrospira ncbi.fasta	136185	1	2	2	2	0.000138	0.028	VVGFEILTPSSLGRPRIDVTVR	R	V	0.994	0.0581	1.28	10.6	1	0					0	0	1	0	2	2411.38	1545.94	1974.14	1047	891	912	Empty	true
My Experiment	10gg Glif	BioSample 3	Mudpit_10gG1	Trigger factor [Pseudohongiella spirulinae]	ALO46090.1		Arthrospira ncbi.fasta	51351.4	0.987	1	1	1	6.92e-05	0.0259	SYYAALNEQGVK	R	P	0.97	0.146	0.696	4.46	2	0					0	0	1	0	2	1342.66	524.748	741.81	207	74	85	Empty	true
My Experiment	10gg Glif	BioSample 3	Mudpit_10gG1	TonB-dependent outer membrane receptor [Pseudohongiella spirulinae]	ALO45710.1		Arthrospira ncbi.fasta	75905.7	0.942	1	1	1	6.92e-05	0.0146	YASTRDDRVK	R	Q	0.957	0.155	0.706	2.89	17	0					0	0	1	0	2	1210.62	2392.71	1380.22	107	375	384	Empty	true
My Experiment	10gg Glif	BioSample 3	Mudpit_10gG1	amino acid adenylation domain protein [Microcystis aeruginosa NIES-3806]	GCL55246.1		Arthrospira ncbi.fasta	184311	0.992	1	1	1	6.92e-05	0.00974	YSGDDEVPVGVVIPGR	R	N	0.994	0.184	1.16	0.806	7	0					0	0	1	0	2	1658.84	1246.72	2506.03	1052	241	256	Empty	true
My Experiment	10gg Glif	BioSample 3	Mudpit_10gG1	sulfate adenylyltransferase [Microcystis aeruginosa NIES-3804]	GCL48737.1		Arthrospira ncbi.fasta	44084.5	0.998	1	1	1	6.92e-05	0.0308	YNKAHEAVNVYR	R	T	0.981	0.314	0.886	2.26	32	0					0	0	1	0	2	1463.74	1556.91	1978.42	813	126	137	Empty	true
My Experiment	10gg Glif	BioSample 3	Mudpit_10gG1	hypothetical protein NIES46_04580 [Arthrospira platensis NIES-46]	GCE92418.1		Arthrospira ncbi.fasta	43755.9	0.997	1	1	1	6.92e-05	0.0344	KVFPDRSFAGIEK	K	M	0.968	0.0626	0.683	23.3	16	0					0	0	1	0	2	1493.81	2523.72	843.36	131	256	268	Empty	true
My Experiment	10gg Glif	BioSample 3	Mudpit_10gG1	amino acid adenylation participated protein like [Microcystis aeruginosa NIES-3806]	GCL53423.1		Arthrospira ncbi.fasta	169063	1	2	2	2	0.000138	0.0208	TNTIPTRDPSQLVPLSFSQER	K	L	0.994	0.169	1.53	3.69	2	0					0	0	1	0	2	2386.24	1453.35	1999.43	1078	28	48	Empty	true
My Experiment	10gg Glif	BioSample 3	Mudpit_10gG1	amino acid adenylation participated protein like [Microcystis aeruginosa NIES-3806]	GCL53423.1		Arthrospira ncbi.fasta	169063	1	2	2	2	0.000138	0.0208	WRSHLTEQCK	K	I	0.994	0.101	1.08	2.89	13	0					0	0	1	0	2	1287.63	1472.46	1563.85	243	1415	1424	Empty	true
My Experiment	10gg Glif	BioSample 3	Mudpit_10gG1	type I restriction-modification system deoxyribonuclease [Arthrospira sp. SRM16]	SMN23020.1		Arthrospira ncbi.fasta	126941	0.973	1	1	1	6.92e-05	0.00887	PRELTRAQLR	R	E	0.98	0.233	0.868	0.996	5	0					0	0	1	0	2	1239.73	1798.67	2380.58	267	990	999	Empty	true
My Experiment	10gg Glif	BioSample 3	Mudpit_10gG1	hypothetical protein SPLC1_S130310 [Arthrospira platensis C1]	EKD09794.1		Arthrospira ncbi.fasta	95051.5	1	4	4	4	0.000277	0.0789	ESEEEEFDDDNDDVQMKPQTAEAG	R	G	0.992						27.9	3.48	0.258	0.25	0	0	1	0	1	2710.06	1593.4	1724.45	555	184	207	Empty	true
My Experiment	10gg Glif	BioSample 3	Mudpit_10gG1	hypothetical protein SPLC1_S130310 [Arthrospira platensis C1]	EKD09794.1		Arthrospira ncbi.fasta	95051.5	1	4	4	4	0.000277	0.0789	LQRESEEEEFDDDNDDVQMK	T	P	0.983						26.3	3.08	0.0114	0.2	0	0	1	0	1	2471.02	1695.98	1490.72	778	181	200	Empty	true
My Experiment	10gg Glif	BioSample 3	Mudpit_10gG1	hypothetical protein SPLC1_S130310 [Arthrospira platensis C1]	EKD09794.1		Arthrospira ncbi.fasta	95051.5	1	4	4	4	0.000277	0.0789	PQLSTPPTISQLQK	K	K	0.988	0.0353	1.01	22.8	33	0					0	0	1	0	2	1537.86	1192.57	2163.37	702	160	173	Empty	true
My Experiment	10gg Glif	BioSample 3	Mudpit_10gG1	hypothetical protein SPLC1_S130310 [Arthrospira platensis C1]	EKD09794.1		Arthrospira ncbi.fasta	95051.5	1	4	4	4	0.000277	0.0789	TAGALALTGAGAVVGAGLAAIGGIAKLGR	V	F	0.997						50.2	4.68	0.4	0.379	0	0	1	0	1	2477.46	1664.32	1858.97	984	726	754	Empty	true
My Experiment	10gg Glif	BioSample 3	Mudpit_10gG1	putative type IIS restriction/modification enzyme [Microcystis aeruginosa NIES-3787]	GCL47232.1		Arthrospira ncbi.fasta	138905	1	2	2	2	0.000138	0.026	NSTSAKKDDFTQLTMNDIR	K	K	0.99	0.061	0.993	13.3	11	0					0	0	1	0	2	2185.06	1373.52	4697.41	3056	1112	1130	Empty	true
My Experiment	10gg Glif	BioSample 3	Mudpit_10gG1	putative type IIS restriction/modification enzyme [Microcystis aeruginosa NIES-3787]	GCL47232.1		Arthrospira ncbi.fasta	138905	1	2	2	2	0.000138	0.026	PLVVKKDIYIFK	K	L	0.959	-0.0503	0.581	11.8	52	0					0	0	1	0	2	1462.9	1336.51	1354.25	419	1074	1085	Empty	true
My Experiment	10gg Glif	BioSample 3	Mudpit_10gG1	hypothetical protein NIES3804_08240 [Microcystis aeruginosa NIES-3804]	GCL49270.1		Arthrospira ncbi.fasta	90658	0.999	2	2	2	0.000138	0.0291	LHVDGGDAVISGK	K	V	0.964	0.0754	0.689	3.69	7	0					0	0	1	0	2	1267.66	1898.04	2002.32	292	468	480	Empty	true
My Experiment	10gg Glif	BioSample 3	Mudpit_10gG1	hypothetical protein NIES3804_08240 [Microcystis aeruginosa NIES-3804]	GCL49270.1		Arthrospira ncbi.fasta	90658	0.999	2	2	2	0.000138	0.0291	PNEKIQIGFSK	K	L	0.976	0.171	0.864	2.17	1	0					0	0	1	0	2	1260.69	2683.59	1051.93	191	147	157	Empty	true
My Experiment	10gg Glif	BioSample 3	Mudpit_10gG1	cobyric acid synthase [Arthrospira platensis NIES-46]	GCE95132.1		Arthrospira ncbi.fasta	53972.7	0.999	2	2	2	0.000138	0.0553	ALIKGIVINKFR	R	G	0.953	0.0047	0.631	18.6	7	0					0	0	1	0	2	1371.88	1205.02	1042.43	291	188	199	Empty	true
My Experiment	10gg Glif	BioSample 3	Mudpit_10gG1	cobyric acid synthase [Arthrospira platensis NIES-46]	GCE95132.1		Arthrospira ncbi.fasta	53972.7	0.999	2	2	2	0.000138	0.0553	SDNTDITIAIVRIPR	R	I	0.988	0	0.819	14.8	64	0					0	0	1	0	2	1683.94	1622.68	826.76	190	246	260	Empty	true
My Experiment	10gg Glif	BioSample 3	Mudpit_10gG1	PAS-PAS-GGDEF-EAL domain protein [Pseudohongiella spirulinae]	ALO46441.1		Arthrospira ncbi.fasta	111925	0.953	1	1	1	6.92e-05	0.0121	AMLSNHFKTDER	K	T	0.965	0.103	0.705	11.5	3	0					0	0	1	0	2	1448.7	2389.01	1129.79	101	336	347	Empty	true
My Experiment	10gg Glif	BioSample 3	Mudpit_10gG1	putative methionine adenosyltransferase [Arthrospira platensis NIES-46]	GCE94353.1		Arthrospira ncbi.fasta	31813.6	0.981	1	1	1	6.92e-05	0.0512	VNGILHLGGKQRISR	K	Y	0.986	-0.0054	0.839	41.2	45	0					0	0	1	0	2	1647.98	1542.63	883.36	199	215	229	Empty	true
My Experiment	10gg Glif	BioSample 3	Mudpit_10gG1	hypothetical protein NIES3804_18440 [Microcystis aeruginosa NIES-3804]	GCL50277.1		Arthrospira ncbi.fasta	101650	0.999	2	2	2	0.000138	0.0282	KGTGKTALYLLLLQK	R	E	0.976	0.188	0.727	18	47	0					0	0	1	0	2	1647.02	1366.57	3252.72	2796	461	475	Empty	true
My Experiment	10gg Glif	BioSample 3	Mudpit_10gG1	hypothetical protein NIES3804_18440 [Microcystis aeruginosa NIES-3804]	GCL50277.1		Arthrospira ncbi.fasta	101650	0.999	2	2	2	0.000138	0.0282	YGIVDYFYEK	K	S	0.95	0.0059	0.64	9.65	3	0					0	0	1	0	2	1296.61	1687.31	1006.39	172	177	186	Empty	true
My Experiment	10gg Glif	BioSample 3	Mudpit_10gG1	heat shock protein DnaJ domain protein [Arthrospira platensis C1]	EKD10387.1		Arthrospira ncbi.fasta	33400.7	0.944	1	1	2	0.000138	0.0363	QYESPKQALAR	K	I	0.958	0.183	0.698	11.9	2	0					0	0	2	0	2	1290.68	3346.14	2272.54	409	132	142	Empty	true
My Experiment	10gg Glif	BioSample 3	Mudpit_10gG1	hypothetical protein NIES3804_04710 [Microcystis aeruginosa NIES-3804]	GCL48920.1		Arthrospira ncbi.fasta	75865.8	0.995	1	1	1	6.92e-05	0.0165	VVTVHHSVVKR	K	L	0.983	0.159	0.699	3.83	12	0					0	0	1	0	2	1260.75	1071.05	946.65	244	631	641	Empty	true
My Experiment	10gg Glif	BioSample 3	Mudpit_10gG1	hypothetical protein NIES46_31150 [Arthrospira platensis NIES-46]	GCE95054.1		Arthrospira ncbi.fasta	56542.7	1	2	2	2	0.000138	0.0719	LELAIKQIGKNQGNR	R	A	0.994	0.0966	1.2	9	17	0					0	0	1	0	2	1681.97	1175.03	2265.78	1080	29	43	Empty	true
My Experiment	10gg Glif	BioSample 3	Mudpit_10gG1	hypothetical protein NIES46_31150 [Arthrospira platensis NIES-46]	GCE95054.1		Arthrospira ncbi.fasta	56542.7	1	2	2	2	0.000138	0.0719	QMIQLAEALAPCVLWIDEIDK	R	A	0.994	0.0052	1.16	6.38	1	0					0	0	1	0	2	2399.24	1489.12	1029.94	663	311	331	Empty	true
My Experiment	10gg Glif	BioSample 3	Mudpit_10gG1	hypothetical protein PS2015_1101 [Pseudohongiella spirulinae]	ALO45763.1		Arthrospira ncbi.fasta	90356.6	0.948	1	1	1	6.92e-05	0.0136	FYTLYGISGNR	R	G	0.962	0	0.608	17	2	0					0	0	1	0	2	1290.65	520.146	979.62	192	222	232	Empty	true
My Experiment	10gg Glif	BioSample 3	Mudpit_10gG1	hypothetical protein SPLC1_S131720 [Arthrospira platensis C1]	EKD09935.1		Arthrospira ncbi.fasta	147422	1	2	2	2	0.000138	0.024	FLILGNMATHKGGIYLLK	K	A	0.98	0.014	0.677	17.1	12	0					0	0	1	0	2	1989.14	2064.88	899.6	216	923	940	Empty	true
My Experiment	10gg Glif	BioSample 3	Mudpit_10gG1	hypothetical protein SPLC1_S131720 [Arthrospira platensis C1]	EKD09935.1		Arthrospira ncbi.fasta	147422	1	2	2	2	0.000138	0.024	NSHITLAILEAAR	R	D	0.976	0.0923	0.668	11.6	13	0					0	0	1	0	2	1408.79	2973.4	901.61	232	373	385	Empty	true
My Experiment	10gg Glif	BioSample 3	Mudpit_10gG1	glycosyl transferase group 1 [Arthrospira platensis C1]	EKD09731.1		Arthrospira ncbi.fasta	211378	0.999	1	1	1	6.92e-05	0.0104	DWDAYYFSDDPNFDCPGWK	K	H	0.994	0.198	0.942	69.9	1	0					0	0	1	0	2	2340.92	1647.9	2010.02	1124	1145	1163	Empty	true
My Experiment	10gg Glif	BioSample 3	Mudpit_10gG1	hypothetical protein B9S53_17355, partial [Arthrospira sp. O9.13F]	RAQ40164.1		Arthrospira ncbi.fasta	131979	1	2	2	2	0.000138	0.0197	PVEVNSIYAVAR	R	E	0.994	0.319	1.32	5.65	26	0					0	0	1	0	2	1317.72	1328.89	1328.27	248	189	200	Empty	true
My Experiment	10gg Glif	BioSample 3	Mudpit_10gG1	hypothetical protein B9S53_17355, partial [Arthrospira sp. O9.13F]	RAQ40164.1		Arthrospira ncbi.fasta	131979	1	2	2	2	0.000138	0.0197	YEASIQEIDKR	K	I	0.979	0.0637	0.669	7.56	16	0					0	0	1	0	2	1351.69	2861.6	1374.2	225	284	294	Empty	true
My Experiment	10gg Glif	BioSample 3	Mudpit_10gG1	wd-40 repeat : Uncultured bacterium genome assembly Metasoil_fosmids_resub OS=uncultured bacterium PE=4 SV=1: Sigma70_r2: Sigma70_r4_2: WD40: WD40: WD40: WD40 [Gemmata massiliana]	VTR92413.1		Arthrospira ncbi.fasta	129876	1	2	2	2	0.000138	0.0311	EGVLGTVLSPDGKAVLVSTYDGK	R	L	0.976	0.0298	0.96	7.86	1	0					0	0	1	0	2	2305.23	1807.3	2049.79	478	753	775	Empty	true
My Experiment	10gg Glif	BioSample 3	Mudpit_10gG1	wd-40 repeat : Uncultured bacterium genome assembly Metasoil_fosmids_resub OS=uncultured bacterium PE=4 SV=1: Sigma70_r2: Sigma70_r4_2: WD40: WD40: WD40: WD40 [Gemmata massiliana]	VTR92413.1		Arthrospira ncbi.fasta	129876	1	2	2	2	0.000138	0.0311	TVGPWLHATAVRLAR	R	K	0.984	0.0564	0.721	28.7	49	0					0	0	1	0	2	1647.94	1840.93	1010.41	182	129	143	Empty	true
My Experiment	10gg Glif	BioSample 3	Mudpit_10gG1	(myosin heavy-chain) kinase : Uncultured bacterium genome assembly Metasoil_fosmids_resub OS=uncultured bacterium PE=4 SV=1: Sigma70_r2: Sigma70_r4_2: WD40: WD40: WD40: WD40 [Gemmata massiliana]	VTR96478.1		Arthrospira ncbi.fasta	116634	1	2	2	2	0.000138	0.0314	IGCEPGVLRGRLDR	R	G	0.993	0.204	0.931	8.14	5	0					0	0	1	0	2	1540.84	2029.57	1114.1	95	168	181	Empty	true
My Experiment	10gg Glif	BioSample 3	Mudpit_10gG1	(myosin heavy-chain) kinase : Uncultured bacterium genome assembly Metasoil_fosmids_resub OS=uncultured bacterium PE=4 SV=1: Sigma70_r2: Sigma70_r4_2: WD40: WD40: WD40: WD40 [Gemmata massiliana]	VTR96478.1		Arthrospira ncbi.fasta	116634	1	2	2	2	0.000138	0.0314	TAYSPDGAVLATGGQDGTVR	R	L	0.994	0.0567	1.16	12.5	29	0					0	0	1	0	2	1935.94	1663.55	1058.8	405	676	695	Empty	true
My Experiment	10gg Glif	BioSample 3	Mudpit_10gG1	PD-(D/E)XK nuclease family protein [Arthrospira sp. O9.13F]	RAQ47549.1		Arthrospira ncbi.fasta	101517	1	1	1	1	6.92e-05	0.0204	SGGDLNSLIKNHNSLRIR	K	K	0.994	0.119	1.13	3.63	44	0					0	0	1	0	2	1994.09	1274.6	2132.54	973	93	110	Empty	true
My Experiment	10gg Glif	BioSample 3	Mudpit_10gG1	integrase [Pseudohongiella spirulinae]	ALO45547.1		Arthrospira ncbi.fasta	111639	0.981	1	1	1	6.92e-05	0.0197	LVKDSRVAGVAFTGSELTAR	R	R	0.986	0	0.891	8.31	37	0					0	0	1	0	2	2077.14	1985.09	2733.56	389	728	747	Empty	true
My Experiment	10gg Glif	BioSample 3	Mudpit_10gG1	potassium channel protein : Kef-type K+ transport system, putative NAD-binding component OS=Moorea producens 3L GN=LYNGBM3L_73440 PE=4 SV=1: TrkA_N: TrkA_C: TrkA_N [Gemmata obscuriglobus UQM 2246]	VTS09788.1		Arthrospira ncbi.fasta	68385.3	0.991	1	1	1	6.92e-05	0.0204	LCGATVLKGDCRR	R	H	0.994	0.0072	0.927	10.2	2	0					0	0	1	0	2	1391.72	2015.97	1517.72	194	42	54	Empty	true
My Experiment	10gg Glif	BioSample 3	Mudpit_10gG1	chromosome segregation protein [Microcystis aeruginosa NIES-3804]	GCL50272.1		Arthrospira ncbi.fasta	134488	1	2	2	2	0.000138	0.023	LTTEKEDLTR	R	Q	0.985	-0.0265	0.731	25.2	71	0					0	0	1	0	2	1205.64	1042.3	1013.32	178	746	755	Empty	true
My Experiment	10gg Glif	BioSample 3	Mudpit_10gG1	chromosome segregation protein [Microcystis aeruginosa NIES-3804]	GCL50272.1		Arthrospira ncbi.fasta	134488	1	2	2	2	0.000138	0.023	RPMIEASERTIGVTQAR	R	G	0.994	0.0887	1.04	6.25	22	0					0	0	1	0	2	1915.02	1526.99	824.54	499	1149	1165	Empty	true
My Experiment	10gg Glif	BioSample 3	Mudpit_10gG1	DNA polymerase III alpha subunit [Arthrospira platensis C1]	EKD11399.1		Arthrospira ncbi.fasta	137056	1	2	2	2	0.000138	0.0164	KAAVKVAVILINIKPHLTK	S	K	0.969						23.7	2.43	0.152	0.316	0	0	1	0	1	2056.34	1528.69	1848.81	802	1030	1048	Empty	true
My Experiment	10gg Glif	BioSample 3	Mudpit_10gG1	DNA polymerase III alpha subunit [Arthrospira platensis C1]	EKD11399.1		Arthrospira ncbi.fasta	137056	1	2	2	2	0.000138	0.0164	SKAAVKVAVILINIK	K	P	0.997	0.746	0.657	65.1	1	0	24.8	2.7	0.0121	0.367	0	0	1	0	2	1567.03	1161.89	2084.77	734	1029	1043	Empty	true
My Experiment	10gg Glif	BioSample 3	Mudpit_10gG1	hypothetical protein NIES3804_17870 [Microcystis aeruginosa NIES-3804]	GCL50220.1		Arthrospira ncbi.fasta	133736	1	3	3	3	0.000208	0.0408	ILSSLDEILAQPRTVLAEIK	R	T	0.992	-0.0346	0.871	18.8	52	0					0	0	1	0	2	2209.28	1544.76	1606.13	1210	887	906	Empty	true
My Experiment	10gg Glif	BioSample 3	Mudpit_10gG1	hypothetical protein NIES3804_17870 [Microcystis aeruginosa NIES-3804]	GCL50220.1		Arthrospira ncbi.fasta	133736	1	3	3	3	0.000208	0.0408	LTQFLTEKLNALK	K	S	0.993	0.261	0.899	0.839	4	0					0	0	1	0	2	1518.89	2235.48	1272.38	286	654	666	Empty	true
My Experiment	10gg Glif	BioSample 3	Mudpit_10gG1	hypothetical protein NIES3804_17870 [Microcystis aeruginosa NIES-3804]	GCL50220.1		Arthrospira ncbi.fasta	133736	1	3	3	3	0.000208	0.0408	QTTQTIEKSLDEVNKK	K	L	0.982	0.0078	0.863	13.1	5	0					0	0	1	0	2	1861.99	2530.82	679.81	248	425	440	Empty	true
My Experiment	10gg Glif	BioSample 3	Mudpit_10gG1	PQQ enzyme repeat domain protein OS=Haloferax sp. ATCC BAA-645 GN=C459_15691 PE=4 SV=1: PQQ_2: PQQ_2 [Gemmataceae bacterium]	VTU00757.1		Arthrospira ncbi.fasta	89297.9	1	2	2	2	0.000138	0.0546	LVPALGLLLTAAPALAVIKK	A	L	0.997						31.2	4.3	0.449	0.325	0	0	1	0	1	1972.29	1465.64	1682.13	648	8	27	Empty	true
My Experiment	10gg Glif	BioSample 3	Mudpit_10gG1	PQQ enzyme repeat domain protein OS=Haloferax sp. ATCC BAA-645 GN=C459_15691 PE=4 SV=1: PQQ_2: PQQ_2 [Gemmataceae bacterium]	VTU00757.1		Arthrospira ncbi.fasta	89297.9	1	2	2	2	0.000138	0.0546	PVFCTPTIADGKLYCGEGLHEDRECR	K	L	0.994	0.288	2.02	0.216	3	0					0	0	1	0	2	2909.34	1491.9	1575.03	1054	503	528	Empty	true
My Experiment	10gg Glif	BioSample 3	Mudpit_10gG1	Amine oxidase, flavin-containing protein [Pseudohongiella spirulinae]	ALO46739.1		Arthrospira ncbi.fasta	47248.4	0.936	1	1	1	6.92e-05	0.0263	HDITVYEAADR	R	I	0.952	0.3	0.809	1.17	2	0					0	0	1	0	2	1289.61	3116.82	720.6	195	23	33	Empty	true
My Experiment	10gg Glif	BioSample 3	Mudpit_10gG1	hypothetical protein NIES46_01380 [Arthrospira platensis NIES-46]	GCE92103.1		Arthrospira ncbi.fasta	80249.5	0.994	1	1	1	6.92e-05	0.0162	VIMADDPFTGSR	R	Q	0.982	0.255	0.754	1.16	5	0					0	0	1	0	2	1308.63	3004.82	818.31	149	534	545	Empty	true
My Experiment	10gg Glif	BioSample 3	Mudpit_10gG1	RNA polymerase subunit gamma [Microcystis aeruginosa NIES-3804]	GCL50275.1		Arthrospira ncbi.fasta	71085	1	2	2	2	0.000138	0.0575	AFDQGLVDLHASVWLRLPVGEK	R	V	0.994	0.0446	1.03	28.8	14	0					0	0	1	0	2	2450.32	1422.51	2337.68	1521	544	565	Empty	true
My Experiment	10gg Glif	BioSample 3	Mudpit_10gG1	RNA polymerase subunit gamma [Microcystis aeruginosa NIES-3804]	GCL50275.1		Arthrospira ncbi.fasta	71085	1	2	2	2	0.000138	0.0575	LIKLGIVNNIKAAK	R	K	0.958	0.553	0.776	8.74	3	0					0	0	1	0	2	1494.97	2386.07	1040.78	131	392	405	Empty	true
My Experiment	10gg Glif	BioSample 3	Mudpit_10gG1	hypothetical protein NIES3804_42230 [Microcystis aeruginosa NIES-3804]	GCL52629.1		Arthrospira ncbi.fasta	43410.2	0.971	1	1	1	6.92e-05	0.0476	AIKKHIIPCPTDLLLAIR	K	Q	0.979	0.0361	0.705	34.2	7	0					0	0	1	0	2	2015.22	1490.3	1233.62	378	319	336	Empty	true
My Experiment	10gg Glif	BioSample 3	Mudpit_10gG1	protein of unknown function [Limnospira indica PCC 8005]	CDM92508.1		Arthrospira ncbi.fasta	36156.4	1	2	2	2	0.000138	0.0881	DDDSGNGNGGNGCTIKAGEK	S	Y	0.992						28	3.49	0.0821	0.325	0	0	1	0	1	1908.8	1306.25	1347.98	594	157	176	Empty	true
My Experiment	10gg Glif	BioSample 3	Mudpit_10gG1	protein of unknown function [Limnospira indica PCC 8005]	CDM92508.1		Arthrospira ncbi.fasta	36156.4	1	2	2	2	0.000138	0.0881	PGDSSDDESDDDSGNGNGGNGCT	R	I	0.992						27.3	3.34	0.352	0.283	0	0	1	0	1	2171.72	1574.44	1301.75	716	148	170	Empty	true
My Experiment	10gg Glif	BioSample 3	Mudpit_10gG1	putative pyroglutamyl-peptidase [Microcystis aeruginosa NIES-3804]	GCL49956.1		Arthrospira ncbi.fasta	18402.3	1	2	2	3	0.000208	0.171	KLLFLRQLPVNTHR	K	A	0.987	0.133	0.751	8.4	31	0					0	0	1	0	2	1735.05	2383.73	788.66	135	34	47	Empty	true
My Experiment	10gg Glif	BioSample 3	Mudpit_10gG1	putative pyroglutamyl-peptidase [Microcystis aeruginosa NIES-3804]	GCL49956.1		Arthrospira ncbi.fasta	18402.3	1	2	2	3	0.000208	0.171	SSTKKLFTPIPLK	R	D	0.99	0.22	0.82	2	8	0					0	0	2	0	2	1459.89	1571.27	1757.94	451	84	96	Empty	true
My Experiment	10gg Glif	BioSample 3	Mudpit_10gG1	methionine synthase [Arthrospira sp. O9.13F]	RAQ49094.1		Arthrospira ncbi.fasta	38835.7	0.966	1	1	1	6.92e-05	0.0389	KGLFSTEKVNQLK	K	N	0.975	-0.0358	0.744	48.5	61	0					0	0	1	0	2	1491.85	1832.68	1026.88	240	182	194	Empty	true
My Experiment	10gg Glif	BioSample 3	Mudpit_10gG1	cation:proton antiporter, partial [Arthrospira sp. O9.13F]	RAQ38927.1		Arthrospira ncbi.fasta	67367.7	1	3	3	3	0.000208	0.121	ASSVTATLGGTLITNVLALLVLAVVVK	R	A	0.99	-0.0878	0.0654	999	5	0	25.6	2.92	0.184	0.241	0	0	1	0	2	2623.6	1679.12	1381.31	573	171	197	Empty	true
My Experiment	10gg Glif	BioSample 3	Mudpit_10gG1	cation:proton antiporter, partial [Arthrospira sp. O9.13F]	RAQ38927.1		Arthrospira ncbi.fasta	67367.7	1	3	3	3	0.000208	0.121	LLQLAILLVKKSKGTLLPLNVISDK	N	N	0.992						26.7	3.17	0.311	0.24	0	0	1	0	1	2717.73	1648.47	1143.88	584	443	467	Empty	true
My Experiment	10gg Glif	BioSample 3	Mudpit_10gG1	cation:proton antiporter, partial [Arthrospira sp. O9.13F]	RAQ38927.1		Arthrospira ncbi.fasta	67367.7	1	3	3	3	0.000208	0.121	PGIVGLILAGVIIGPHGIGLLAR	L	D	0.997						40.2	6.55	0.326	0.37	0	0	1	0	1	2206.38	1494.28	2201.5	1151	59	81	Empty	true
My Experiment	10gg Glif	BioSample 3	Mudpit_10gG1	beta ketoacyl-acyl carrier protein synthase [Microcystis aeruginosa NIES-3804]	GCL51472.1		Arthrospira ncbi.fasta	112206	1	2	2	2	0.000138	0.0387	GDSIGTMASLACSDATAQK	K	L	0.994	0.0213	1.06	13.4	8	0					0	0	1	0	2	1826.83	1359.56	1767.94	1348	732	750	Empty	true
My Experiment	10gg Glif	BioSample 3	Mudpit_10gG1	beta ketoacyl-acyl carrier protein synthase [Microcystis aeruginosa NIES-3804]	GCL51472.1		Arthrospira ncbi.fasta	112206	1	2	2	2	0.000138	0.0387	QLSVANAFHSQMVAKAAEYLR	R	K	0.994	0.0441	1.39	4.95	22	0					0	0	1	0	2	2334.2	1333.19	2305.65	1568	795	815	Empty	true
My Experiment	10gg Glif	BioSample 3	Mudpit_10gG1	WD-40 repeat-containing protein [Microcystis aeruginosa NIES-3807]	GCL60156.1		Arthrospira ncbi.fasta	148434	1	1	1	1	6.92e-05	0.0181	AAKLRQLLLIGAIILIVFLLYAAL	K	K	0.996						28.3	3.59	0.0848	0.271	0	0	1	0	1	2609.69	1441.29	2131.61	1013	510	533	Empty	true
My Experiment	10gg Glif	BioSample 3	Mudpit_10gG1	hypothetical protein NIES3806_30440 [Microcystis aeruginosa NIES-3806]	GCL55691.1		Arthrospira ncbi.fasta	159256	0.991	1	1	1	6.92e-05	0.00989	IQTLGTSAVNFINK	K	T	0.993	0	0.897	8.1	53	0					0	0	1	0	2	1505.83	1946.29	1836.78	216	400	413	Empty	true
My Experiment	10gg Glif	BioSample 3	Mudpit_10gG1	Cobyric acid synthase [Pseudohongiella spirulinae]	ALO46318.1		Arthrospira ncbi.fasta	29139.1	1	2	2	2	0.000138	0.123	GGVGKTTTTVALGCLLADKGK	K	R	0.986	0.284	0.879	0.56	36	0					0	0	1	0	2	1990.1	2126.26	906.77	197	11	31	Empty	true
My Experiment	10gg Glif	BioSample 3	Mudpit_10gG1	Cobyric acid synthase [Pseudohongiella spirulinae]	ALO46318.1		Arthrospira ncbi.fasta	29139.1	1	2	2	2	0.000138	0.123	TQASVSSFRHMR	R	K	0.972	0	0.754	12.9	25	0					0	0	1	0	2	1406.7	1470.43	1704.44	431	193	204	Empty	true
My Experiment	10gg Glif	BioSample 3	Mudpit_10gG1	hypothetical protein NIES46_21550 [Arthrospira platensis NIES-46]	GCE94103.1		Arthrospira ncbi.fasta	23699.9	0.966	1	1	1	6.92e-05	0.0514	VEEQFQHWGIK	K	F	0.975	0	0.806	24.7	26	0					0	0	1	0	2	1400.7	2255.03	2524.77	196	88	98	Empty	true
My Experiment	10gg Glif	BioSample 3	Mudpit_10gG1	F420H(2):quinone oxidoreductase [Arthrospira sp. O9.13F]	RAQ44173.1		Arthrospira ncbi.fasta	49943.5	1	2	2	3	0.000208	0.075	HGKITPKPAVNK	K	L	0.994	0.0653	1.06	9.17	11	0					0	0	2	0	2	1289.77	956.043	2478.65	534	278	289	Empty	true
My Experiment	10gg Glif	BioSample 3	Mudpit_10gG1	F420H(2):quinone oxidoreductase [Arthrospira sp. O9.13F]	RAQ44173.1		Arthrospira ncbi.fasta	49943.5	1	2	2	3	0.000208	0.075	YLIIGAGFVGLGIAEGLKTAK	K	I	0.963	0	0.596	16.3	22	0					0	0	1	0	2	2091.22	1977.54	3842.29	243	16	36	Empty	true
My Experiment	10gg Glif	BioSample 3	Mudpit_10gG1	hypothetical protein NIES46_25800 [Arthrospira platensis NIES-46]	GCE94522.1		Arthrospira ncbi.fasta	98455.8	0.999	1	1	3	0.000208	0.0129	NFNRLVLAHKK	K	M	0.988	0.3	0.948	0.151	4	0					0	0	3	0	2	1339.8	2676.25	4091.86	1678	756	766	Empty	true
My Experiment	10gg Glif	BioSample 3	Mudpit_10gG1	transcription termination factor Rho [Pseudohongiella spirulinae]	ALO45119.1		Arthrospira ncbi.fasta	47083.6	0.999	2	2	2	0.000138	0.0764	GTGNMEIHLDR	K	K	0.971	0.0622	0.642	14.9	64	0					0	0	1	0	2	1242.59	1872.02	2996.64	399	337	347	Empty	true
My Experiment	10gg Glif	BioSample 3	Mudpit_10gG1	transcription termination factor Rho [Pseudohongiella spirulinae]	ALO45119.1		Arthrospira ncbi.fasta	47083.6	0.999	2	2	2	0.000138	0.0764	IIDLTAPIGKGQRGLIVSPPK	R	A	0.981	-0.103	0.691	19.2	15	0					0	0	1	0	2	2173.31	1803.58	2610.01	413	161	181	Empty	true
My Experiment	10gg Glif	BioSample 3	Mudpit_10gG1	permeases of the major facilitator superfamily protein : Uncharacterized protein OS=Hyalangium minutum GN=DB31_6149 PE=4 SV=1 [Tuwongella immobilis]	VIP03488.1		Arthrospira ncbi.fasta	42339.8	1	2	2	2	0.000138	0.103	DGDDLIDGLGVDSFG	R	-	0.982	0	0.703	17.4	18	0					0	0	1	0	2	1494.66	1924.85	3301.45	548	374	388	Empty	true
My Experiment	10gg Glif	BioSample 3	Mudpit_10gG1	permeases of the major facilitator superfamily protein : Uncharacterized protein OS=Hyalangium minutum GN=DB31_6149 PE=4 SV=1 [Tuwongella immobilis]	VIP03488.1		Arthrospira ncbi.fasta	42339.8	1	2	2	2	0.000138	0.103	KATSIVVLIILGAIIAGITAFATAK	R	G	0.994	0.226	1.08	12.4	10	0					0	0	1	0	2	2455.53	1518.42	1359.55	862	73	97	Empty	true
My Experiment	10gg Glif	BioSample 3	Mudpit_10gG1	WD-40 repeat protein [Microcystis aeruginosa NIES-3787]	GCL44353.1		Arthrospira ncbi.fasta	102929	0.95	1	1	1	6.92e-05	0.0133	VYANLLKGKLVK	R	A	0.963	0.279	0.758	0.942	1	0					0	0	1	0	2	1345.86	491.124	1116.68	220	312	323	Empty	true
My Experiment	10gg Glif	BioSample 3	Mudpit_10gG1	HoxH, partial [Arthrospira platensis FACHB-440]	AAQ63963.1		Arthrospira ncbi.fasta	49912.8	0.997	1	1	1	6.92e-05	0.0536	ICGICPVSHLLASAKTGDKILAVK	R	I	0.994	0.113	1.12	12.7	2	0					0	0	1	0	2	2437.37	1444.25	1418.1	866	54	77	Empty	true
My Experiment	10gg Glif	BioSample 3	Mudpit_10gG1	cation-transporting P-type ATPase [Arthrospira platensis NIES-46]	GCE96273.1		Arthrospira ncbi.fasta	79270.9	0.947	1	1	1	6.92e-05	0.0178	IAFILAAFPVAKR	R	A	0.96	0.161	0.596	21.6	14	0					0	0	1	0	2	1416.87	2140.07	1452.29	126	148	160	Empty	true
My Experiment	10gg Glif	BioSample 3	Mudpit_10gG1	hypothetical protein NIES46_13980 [Arthrospira platensis NIES-46]	GCE93348.1		Arthrospira ncbi.fasta	34031.5	0.992	1	1	1	6.92e-05	0.0586	IDTVPTAVIVEDGIIREK	K	W	0.994	0.161	1.37	2.27	3	0					0	0	1	0	2	1968.1	1217.43	1177.33	270	270	287	Empty	true
My Experiment	10gg Glif	BioSample 3	Mudpit_10gG1	ferredoxin-dependent glutamate synthase [Microcystis aeruginosa NIES-3804]	GCL49990.1		Arthrospira ncbi.fasta	167280	0.992	1	1	1	6.92e-05	0.00913	IQRVGTAAGAEQLK	K	S	0.994	0.123	1.19	6.98	4	0					0	0	1	0	2	1441.81	1194.26	1781.22	597	1467	1480	Empty	true
My Experiment	10gg Glif	BioSample 3	Mudpit_10gG1	primosomal protein N' [Arthrospira platensis NIES-46]	GCE93773.1		Arthrospira ncbi.fasta	97955.4	1	2	2	2	0.000138	0.0297	LVEVLVDILTLR	K	Q	0.976	0.0962	0.661	13.5	7	0					0	0	1	0	2	1382.86	2662.04	727.96	99	53	64	Empty	true
My Experiment	10gg Glif	BioSample 3	Mudpit_10gG1	primosomal protein N' [Arthrospira platensis NIES-46]	GCE93773.1		Arthrospira ncbi.fasta	97955.4	1	2	2	2	0.000138	0.0297	TALPPGLLGRSQRR	R	I	0.982	0.211	0.732	6.25	3	0					0	0	1	0	2	1521.9	2112.45	964.43	177	164	177	Empty	true
My Experiment	10gg Glif	BioSample 3	Mudpit_10gG1	hypothetical protein NIES3806_28610 [Microcystis aeruginosa NIES-3806]	GCL55509.1		Arthrospira ncbi.fasta	15869.1	1	2	2	2	0.000138	0.154	IVIVLLSVVLVLKKRSPLPCPR	M	V	0.993						28.3	3.57	0.0212	0.25	0	0	1	0	1	2442.57	1561.15	1761.85	1125	2	23	Empty	true
My Experiment	10gg Glif	BioSample 3	Mudpit_10gG1	hypothetical protein NIES3806_28610 [Microcystis aeruginosa NIES-3806]	GCL55509.1		Arthrospira ncbi.fasta	15869.1	1	2	2	2	0.000138	0.154	MIVIVLLSVVLVLKKR	-	S	0.981	0	0.59	153	1	0	20.3	1.59	0.394	0.281	0	0	1	0	2	1823.23	1134.1	1361.59	394	1	16	Empty	true
My Experiment	10gg Glif	BioSample 3	Mudpit_10gG1	heat repeat-containing protein : HEAT repeat-containing protein OS=Leptolyngbya sp. PCC 7375 GN=Lepto7375DRAFT_2567 PE=4 SV=1: HEAT_2 [Gemmata obscuriglobus UQM 2246]	VTS10532.1		Arthrospira ncbi.fasta	92204.8	1	2	2	2	0.000138	0.0514	ALPAVRKDLFPAIIKAI	K	D	0.989						26	3	0.0692	0.353	0	0	1	0	1	1836.15	1531.39	1839.27	878	214	230	Empty	true
My Experiment	10gg Glif	BioSample 3	Mudpit_10gG1	heat repeat-containing protein : HEAT repeat-containing protein OS=Leptolyngbya sp. PCC 7375 GN=Lepto7375DRAFT_2567 PE=4 SV=1: HEAT_2 [Gemmata obscuriglobus UQM 2246]	VTS10532.1		Arthrospira ncbi.fasta	92204.8	1	2	2	2	0.000138	0.0514	EGFDPNSALRALGTIGPAAKGAVPLIR	R	A	0.994	0.0101	1.14	4.8	14	0					0	0	1	0	2	2691.49	1295.29	1141.82	439	615	641	Empty	true
My Experiment	10gg Glif	BioSample 3	Mudpit_10gG1	hypothetical protein PS2015_1028 [Pseudohongiella spirulinae]	ALO45693.1		Arthrospira ncbi.fasta	38893	1	2	2	2	0.000138	0.0912	DLPAALLLGDEGDDQGYLVYR	R	N	0.994	0.146	1.1	5.03	6	0					0	0	1	0	2	2293.14	1347.08	2915.14	2221	301	321	Empty	true
My Experiment	10gg Glif	BioSample 3	Mudpit_10gG1	hypothetical protein PS2015_1028 [Pseudohongiella spirulinae]	ALO45693.1		Arthrospira ncbi.fasta	38893	1	2	2	2	0.000138	0.0912	NLMAEHGDMIR	K	E	0.957	0.303	0.857	2.13	5	0					0	0	1	0	2	1286.6	1520.18	1109.23	314	102	112	Empty	true
My Experiment	10gg Glif	BioSample 3	Mudpit_10gG1	hypothetical protein NIES3804_24430 [Microcystis aeruginosa NIES-3804]	GCL50870.1		Arthrospira ncbi.fasta	147477	1	2	2	2	0.000138	0.0188	AKALADAEENLKK	K	T	0.993	0.0682	0.976	5.28	1	0					0	0	1	0	2	1400.77	1937.84	1477.74	561	365	377	Empty	true
My Experiment	10gg Glif	BioSample 3	Mudpit_10gG1	hypothetical protein NIES3804_24430 [Microcystis aeruginosa NIES-3804]	GCL50870.1		Arthrospira ncbi.fasta	147477	1	2	2	2	0.000138	0.0188	LDTIISLLKGQK	K	-	0.992	0.0058	0.877	35.1	27	0					0	0	1	0	2	1328.82	1899.32	1626.9	655	1320	1331	Empty	true
My Experiment	10gg Glif	BioSample 3	Mudpit_10gG1	hypothetical protein B9S53_06040 [Arthrospira sp. O9.13F]	RAQ46741.1		Arthrospira ncbi.fasta	90943.1	0.981	1	1	1	6.92e-05	0.0152	EFLVSCDRLRTK	R	L	0.986	0.0943	0.836	10.1	6	0					0	0	1	0	2	1466.78	2034.39	1192.22	317	187	198	Empty	true
My Experiment	10gg Glif	BioSample 3	Mudpit_10gG1	Chaperone protein DnaK [Pseudohongiella spirulinae]	ALO47131.1		Arthrospira ncbi.fasta	68547.6	0.977	1	1	1	6.92e-05	0.0172	KQANQNKSLGR	R	F	0.983	-0.0224	0.784	31.5	50	0					0	0	1	0	2	1243.69	2068.46	1253.78	109	446	456	Empty	true
My Experiment	10gg Glif	BioSample 3	Mudpit_10gG1	hypothetical protein PS2015_2802 [Pseudohongiella spirulinae]	ALO47433.1		Arthrospira ncbi.fasta	107521	1	2	2	4	0.000277	0.0344	DASGNYTGASANR	R	P	0.994	0.455	1.28	0.194	1	0					0	0	3	0	2	1283.56	1810.18	19348.3	1106	243	255	Empty	true
My Experiment	10gg Glif	BioSample 3	Mudpit_10gG1	hypothetical protein PS2015_2802 [Pseudohongiella spirulinae]	ALO47433.1		Arthrospira ncbi.fasta	107521	1	2	2	4	0.000277	0.0344	STSIDLRGLGPRSTLTLLDGK	R	R	0.994	0.228	1.17	1.53	1	0					0	0	1	0	2	2200.23	1168.76	1933.68	856	100	120	Empty	true
My Experiment	10gg Glif	BioSample 3	Mudpit_10gG1	hypothetical protein NIES46_39260 [Arthrospira platensis NIES-46]	GCE95860.1		Arthrospira ncbi.fasta	152184	1	2	2	2	0.000138	0.0274	DMVFWDFHRPDPAIEQL	K	V	0.997						31.2	4.31	0.0641	0.412	0	0	1	0	1	2116	1401.37	2035.81	770	1140	1156	Empty	true
My Experiment	10gg Glif	BioSample 3	Mudpit_10gG1	hypothetical protein NIES46_39260 [Arthrospira platensis NIES-46]	GCE95860.1		Arthrospira ncbi.fasta	152184	1	2	2	2	0.000138	0.0274	NCDNCGYVMRVTDNYCSNC	K	G	0.951						24.4	2.6	0.672	0.289	0	0	1	0	1	2173.79	1362.46	2116.69	1300	1289	1307	Empty	true
My Experiment	10gg Glif	BioSample 3	Mudpit_10gG1	phosphomethylpyrimidine synthase ThiC [Pseudohongiella spirulinae]	ALO45046.1		Arthrospira ncbi.fasta	70725.3	0.998	1	1	1	6.92e-05	0.0189	LRQADVQTAHLR	R	F	0.982	0.14	0.738	3.18	21	0					0	0	1	0	2	1407.78	1484.93	924.46	225	111	122	Empty	true
My Experiment	10gg Glif	BioSample 3	Mudpit_10gG1	ATP-dependent zinc metalloprotease FtsH [Pseudohongiella spirulinae]	ALO47371.1		Arthrospira ncbi.fasta	69184.7	0.998	1	1	2	0.000138	0.0193	LSVLLAGRGAER	R	L	0.994	0.132	1.14	15.5	15	0					0	0	2	0	2	1241.73	983.535	1705.57	380	493	504	Empty	true
My Experiment	10gg Glif	BioSample 3	Mudpit_10gG1	permease [Pseudohongiella spirulinae]	ALO45219.1		Arthrospira ncbi.fasta	95795.9	0.992	1	1	1	6.92e-05	0.0149	AGSAWMLAMSAVR	R	R	0.994	0.304	1.15	0.887	13	0					0	0	1	0	2	1350.67	1001.62	1223.97	234	465	477	Empty	true
My Experiment	10gg Glif	BioSample 3	Mudpit_10gG1	putative ATPase [Arthrospira platensis NIES-46]	GCE96312.1		Arthrospira ncbi.fasta	96862	0.929	1	1	1	6.92e-05	0.0153	LIGEIYRALGLLK	R	K	0.947	0.0361	0.552	33.4	5	0					0	0	1	0	2	1458.9	1421.4	1772.08	546	647	659	Empty	true
My Experiment	10gg Glif	BioSample 3	Mudpit_10gG1	hypothetical protein NIES3804_22170 [Microcystis aeruginosa NIES-3804]	GCL50649.1		Arthrospira ncbi.fasta	73536.6	1	3	3	4	0.000277	0.0614	DLANQTPKDLK	R	I	0.989	0.0447	0.838	6.53	20	0					0	0	2	0	2	1242.67	524.643	1418.03	218	302	312	Empty	true
My Experiment	10gg Glif	BioSample 3	Mudpit_10gG1	hypothetical protein NIES3804_22170 [Microcystis aeruginosa NIES-3804]	GCL50649.1		Arthrospira ncbi.fasta	73536.6	1	3	3	4	0.000277	0.0614	DNPLWSQAQQEIGSWNR	R	Q	0.991	0.14	0.828	5.6	15	0					0	0	1	0	2	2028.95	2253.73	1326.94	114	403	419	Empty	true
My Experiment	10gg Glif	BioSample 3	Mudpit_10gG1	hypothetical protein NIES3804_22170 [Microcystis aeruginosa NIES-3804]	GCL50649.1		Arthrospira ncbi.fasta	73536.6	1	3	3	4	0.000277	0.0614	PLHQTALAMRER	R	W	0.991	0.0755	0.803	14.3	39	0					0	0	1	0	2	1422.76	1909.03	3535.21	180	353	364	Empty	true
My Experiment	10gg Glif	BioSample 3	Mudpit_10gG1	hypothetical protein YCF45 [Microcystis aeruginosa NIES-3804]	GCL49876.1		Arthrospira ncbi.fasta	67581.1	1	2	2	2	0.000138	0.0415	DLQGADAVLALR	K	S	0.991	0.173	0.848	6.33	25	0					0	0	1	0	2	1241.68	2920.56	1027.42	202	467	478	Empty	true
My Experiment	10gg Glif	BioSample 3	Mudpit_10gG1	hypothetical protein YCF45 [Microcystis aeruginosa NIES-3804]	GCL49876.1		Arthrospira ncbi.fasta	67581.1	1	2	2	2	0.000138	0.0415	NYLPEMDKPKGWR	R	A	0.994	0.178	1.49	1.83	26	0					0	0	1	0	2	1633.82	1196.51	1232.18	545	375	387	Empty	true
My Experiment	10gg Glif	BioSample 3	Mudpit_10gG1	IS1 transposase [Microcystis aeruginosa NIES-3807]	GCL60907.1		Arthrospira ncbi.fasta	14461.5	0.992	1	1	1	6.92e-05	0.109	TKSGCGQPLTTLKK	K	E	0.994	0.354	1.16	0.435	1	0					0	0	1	0	2	1461.81	736.776	706.12	168	113	126	Empty	true
My Experiment	10gg Glif	BioSample 3	Mudpit_10gG1	Dihydrolipoyllysine-residue succinyltransferase component of 2-oxoglutarate dehydrogenase complex [Pseudohongiella spirulinae]	ALO47421.1		Arthrospira ncbi.fasta	46384.9	0.961	1	1	1	6.92e-05	0.0284	RVVVETVNGEDK	K	L	0.971	0.125	0.627	11.3	61	0					0	0	1	0	2	1344.71	2753.85	1085.03	229	373	384	Empty	true
My Experiment	10gg Glif	BioSample 3	Mudpit_10gG1	hypothetical protein NIES46_31890 [Arthrospira platensis NIES-46]	GCE95127.1		Arthrospira ncbi.fasta	51730.1	1	2	2	2	0.000138	0.122	FPLGFCLLLLITFLVSTLTQFFAPAEQATIPLIVERK	K	H	0.948	0.19	0.699	14.7	2	0					0	0	1	0	2	4150.34	1633.94	1074.12	413	170	206	Empty	true
My Experiment	10gg Glif	BioSample 3	Mudpit_10gG1	hypothetical protein NIES46_31890 [Arthrospira platensis NIES-46]	GCE95127.1		Arthrospira ncbi.fasta	51730.1	1	2	2	2	0.000138	0.122	NALLQLVILFSIFAALAVLAVR	R	V	0.994	0.785	1.02	11	1	0					0	0	1	0	2	2355.45	1038.77	690.24	387	305	326	Empty	true
My Experiment	10gg Glif	BioSample 3	Mudpit_10gG1	Patatin [Pseudohongiella spirulinae]	ALO46232.1		Arthrospira ncbi.fasta	42726.8	0.982	1	1	2	0.000138	0.0284	YNGLLPYCKSK	R	K	0.986	0.237	0.89	1.5	2	0					0	0	2	0	2	1285.66	1514.46	3063.39	416	293	303	Empty	true
My Experiment	10gg Glif	BioSample 3	Mudpit_10gG1	preprotein translocase SecY subunit [Microcystis aeruginosa NIES-3804]	GCL52091.1		Arthrospira ncbi.fasta	47046.9	1	2	2	2	0.000138	0.0729	APTAQETFMQMAQAAGLRGR	K	L	0.994	0.21	1.49	2.44	16	0					0	0	1	0	2	2135.05	1369.64	1916.61	892	8	27	Empty	true
My Experiment	10gg Glif	BioSample 3	Mudpit_10gG1	preprotein translocase SecY subunit [Microcystis aeruginosa NIES-3804]	GCL52091.1		Arthrospira ncbi.fasta	47046.9	1	2	2	2	0.000138	0.0729	LLITLGLLILLR	R	F	0.948	0	0.809	72.7	1	0					0	0	1	0	2	1350.94	1243.25	2435.28	764	28	39	Empty	true
My Experiment	10gg Glif	BioSample 3	Mudpit_10gG1	ATP-dependent Clp protease ATP-binding subunit ClpC [Arthrospira platensis NIES-46]	GCE95992.1		Arthrospira ncbi.fasta	91939.6	1	2	2	2	0.000138	0.034	IINGNVPELLENR	R	Q	0.983	0.0009	0.871	30.3	42	0					0	0	1	0	2	1480.81	1315.6	1977.46	944	226	238	Empty	true
My Experiment	10gg Glif	BioSample 3	Mudpit_10gG1	ATP-dependent Clp protease ATP-binding subunit ClpC [Arthrospira platensis NIES-46]	GCE95992.1		Arthrospira ncbi.fasta	91939.6	1	2	2	2	0.000138	0.034	QVVSLEMGTLVAGTR	R	F	0.993	0.079	0.896	11	3	0					0	0	1	0	2	1560.84	1020.63	859.03	255	239	253	Empty	true
My Experiment	10gg Glif	BioSample 3	Mudpit_10gG1	IMP dehydrogenase [Pseudohongiella spirulinae]	ALO45651.1		Arthrospira ncbi.fasta	128104	1	2	2	2	0.000138	0.0255	LYSPDSATGRLGLLELR	K	G	0.994	0.0992	1.05	2.44	30	0					0	0	1	0	2	1861.02	1667.61	1112.59	278	853	869	Empty	true
My Experiment	10gg Glif	BioSample 3	Mudpit_10gG1	IMP dehydrogenase [Pseudohongiella spirulinae]	ALO45651.1		Arthrospira ncbi.fasta	128104	1	2	2	2	0.000138	0.0255	WALACYWRTDGK	R	P	0.96	-0.0448	0.588	13.3	13	0					0	0	1	0	2	1469.7	2989.87	1074.67	285	403	414	Empty	true
My Experiment	10gg Glif	BioSample 3	Mudpit_10gG1	hypothetical protein NIES3804_27430 [Microcystis aeruginosa NIES-3804]	GCL51166.1		Arthrospira ncbi.fasta	15448.9	1	2	2	2	0.000138	0.169	EIECRGKVSGFK	K	R	0.979	0.0302	0.721	7.78	1	0					0	0	1	0	2	1352.7	1885.14	2199.93	353	128	139	Empty	true
My Experiment	10gg Glif	BioSample 3	Mudpit_10gG1	hypothetical protein NIES3804_27430 [Microcystis aeruginosa NIES-3804]	GCL51166.1		Arthrospira ncbi.fasta	15448.9	1	2	2	2	0.000138	0.169	TESASSWDLSDK	R	E	0.992	-0.112	0.845	40.9	12	0					0	0	1	0	2	1325.59	1073.93	1268.35	251	31	42	Empty	true
My Experiment	10gg Glif	BioSample 3	Mudpit_10gG1	proteinase inhibitor I4 serpin, partial [Arthrospira sp. O9.13F]	RAQ39680.1		Arthrospira ncbi.fasta	35907	1	2	2	2	0.000138	0.111	ITDLIPPGILDRLTR	K	L	0.994	0.201	1.08	13.5	3	0					0	0	1	0	2	1693	1256.99	2561.14	729	86	100	Empty	true
My Experiment	10gg Glif	BioSample 3	Mudpit_10gG1	proteinase inhibitor I4 serpin, partial [Arthrospira sp. O9.13F]	RAQ39680.1		Arthrospira ncbi.fasta	35907	1	2	2	2	0.000138	0.111	NHYNAQLNQVDFMGDHEKSR	K	Q	0.992	0	0.834	12.8	8	0					0	0	1	0	2	2403.09	1591.51	1234.16	988	52	71	Empty	true
My Experiment	10gg Glif	BioSample 3	Mudpit_10gG1	lytic transglycosylase catalytic precursor [Microcystis aeruginosa NIES-3804]	GCL50477.1		Arthrospira ncbi.fasta	82696.7	0.992	1	1	1	6.92e-05	0.0222	SAVLLGWDVGDFTTVR	R	S	0.994	0.0558	1.29	2.13	50	0					0	0	1	0	2	1735.9	1096.44	761.78	540	442	457	Empty	true
My Experiment	10gg Glif	BioSample 3	Mudpit_10gG1	hypothetical protein [ORF-B] [Microcystis aeruginosa NIES-3806]	GCL56723.1		Arthrospira ncbi.fasta	107728	1	1	1	1	6.92e-05	0.0198	AIADQASKEGIAVLPIGHR	K	V	0.994	0.278	1.3	1.62	57	0					0	0	1	0	2	1946.08	1390.51	2593.06	993	325	343	Empty	true
My Experiment	10gg Glif	BioSample 3	Mudpit_10gG1	hypothetical protein NIES3807_22210 [Microcystis aeruginosa NIES-3807]	GCL59051.1		Arthrospira ncbi.fasta	153276	0.999	1	1	1	6.92e-05	0.0158	DVIQNCIYGVDLNPLAVDLCK	R	V	0.962	-0.116	0.761	19.5	59	0					0	0	1	0	2	2305.16	1244.87	1071.83	658	547	567	Empty	true
My Experiment	10gg Glif	BioSample 3	Mudpit_10gG1	tetratricopeptide repeat family protein : Uncharacterized protein OS=Singulisphaera acidiphila (strain ATCC BAA-1392 / DSM 18658 / VKM B-2454 / MOB10) GN=Sinac_5030 PE=4 SV=1: Transglut_core2: TPR_9 [Gemmataceae bacterium]	VTU01377.1		Arthrospira ncbi.fasta	29793.6	1	2	2	2	0.000138	0.0511	RLTQLLPHDPDQR	R	R	0.988	0.127	0.933	11.6	38	0					0	0	1	0	2	1588.86	1102.34	1515.35	285	211	223	Empty	true
My Experiment	10gg Glif	BioSample 3	Mudpit_10gG1	tetratricopeptide repeat family protein : Uncharacterized protein OS=Singulisphaera acidiphila (strain ATCC BAA-1392 / DSM 18658 / VKM B-2454 / MOB10) GN=Sinac_5030 PE=4 SV=1: Transglut_core2: TPR_9 [Gemmataceae bacterium]	VTU01377.1		Arthrospira ncbi.fasta	29793.6	1	2	2	2	0.000138	0.0511	RLTQLLPHDPDQRR	R	D	0.994	0.0065	1.36	12.1	14	0					0	0	1	0	2	1744.96	1349.42	2150.17	1576	211	224	Empty	true
My Experiment	10gg Glif	BioSample 3	Mudpit_10gG1	serine/threonine protein kinase [Arthrospira maxima CS-328]	EDZ94485.1		Arthrospira ncbi.fasta	69984.6	0.999	2	2	2	0.000138	0.0373	GGSWYGNPESCR	R	C	0.966	0.474	0.955	4.65	3	0					0	0	1	0	2	1312.54	1106.45	1483.92	321	583	594	Empty	true
My Experiment	10gg Glif	BioSample 3	Mudpit_10gG1	serine/threonine protein kinase [Arthrospira maxima CS-328]	EDZ94485.1		Arthrospira ncbi.fasta	69984.6	0.999	2	2	2	0.000138	0.0373	LQRDLSLDPPR	K	F	0.958	0.109	0.867	3.38	2	0					0	0	1	0	2	1309.72	2705.34	1007.01	330	419	429	Empty	true
My Experiment	10gg Glif	BioSample 3	Mudpit_10gG1	hypothetical protein NIES3804_26510 [Microcystis aeruginosa NIES-3804]	GCL51076.1		Arthrospira ncbi.fasta	63002.8	1	2	2	2	0.000138	0.0693	GVLQGVGNTWQEVKGK	R	K	0.988	0.0406	0.981	8.08	9	0					0	0	1	0	2	1699.91	1245.74	965.69	417	530	545	Empty	true
My Experiment	10gg Glif	BioSample 3	Mudpit_10gG1	hypothetical protein NIES3804_26510 [Microcystis aeruginosa NIES-3804]	GCL51076.1		Arthrospira ncbi.fasta	63002.8	1	2	2	2	0.000138	0.0693	PLCVSAVFESTLAVIRSPLINR	R	T	0.994	0.063	1.28	15.4	78	0					0	0	1	0	2	2385.33	1652.61	2070.17	1252	230	251	Empty	true
My Experiment	10gg Glif	BioSample 3	Mudpit_10gG1	serine/threonine protein kinase containing TPR domain [Arthrospira platensis NIES-46]	GCE94284.1		Arthrospira ncbi.fasta	86826.5	0.983	1	1	2	0.000138	0.0152	GDFEGAIAAYDR	R	A	0.987	0	0.761	27.7	4	0					0	0	2	0	2	1284.59	996.975	2809.99	598	641	652	Empty	true
My Experiment	10gg Glif	BioSample 3	Mudpit_10gG1	CRISPR-associated protein Crm2 family [Arthrospira platensis C1]	EKD11759.1		Arthrospira ncbi.fasta	127808	0.993	1	1	1	6.92e-05	0.0126	PTSDTNDFQGLPDR	R	S	0.976	-0.0653	0.727	36.9	1	0					0	0	1	0	2	1562.71	1141.43	1468.46	360	862	875	Empty	true
My Experiment	10gg Glif	BioSample 3	Mudpit_10gG1	lipopolysaccharide biosynthesis protein [Microcystis aeruginosa NIES-3804]	GCL48792.1		Arthrospira ncbi.fasta	79570.8	1	2	2	2	0.000138	0.0511	QQVGNAQIVSDAVLSKYPKSLGK	K	Q	0.994	0.0706	1.68	7.29	9	0					0	0	1	0	2	2430.34	1576.78	1434.05	899	407	429	Empty	true
My Experiment	10gg Glif	BioSample 3	Mudpit_10gG1	lipopolysaccharide biosynthesis protein [Microcystis aeruginosa NIES-3804]	GCL48792.1		Arthrospira ncbi.fasta	79570.8	1	2	2	2	0.000138	0.0511	RILSQITIANPYK	R	N	0.981	0	0.865	9.81	59	0					0	0	1	0	2	1516.88	1164.74	1878.74	813	501	513	Empty	true
My Experiment	10gg Glif	BioSample 3	Mudpit_10gG1	transposase [Microcystis aeruginosa NIES-3804]	GCL49546.1		Arthrospira ncbi.fasta	36963.1	1	2	2	2	0.000138	0.102	DYFERFPNSWVLRLAR	K	S	0.994	0.192	1.35	7.25	28	0					0	0	1	0	2	2069.07	1351.15	2272.6	1032	96	111	Empty	true
My Experiment	10gg Glif	BioSample 3	Mudpit_10gG1	transposase [Microcystis aeruginosa NIES-3804]	GCL49546.1		Arthrospira ncbi.fasta	36963.1	1	2	2	2	0.000138	0.102	SELVQAATIEIINLMK	K	L	0.994	0.0301	1.36	8.01	1	0					0	0	1	0	2	1772.98	1167.04	1882.13	807	193	208	Empty	true
My Experiment	10gg Glif	BioSample 3	Mudpit_10gG1	type I restriction-modification system R subunit [Arthrospira platensis NIES-46]	GCE96111.1		Arthrospira ncbi.fasta	116958	1	2	2	2	0.000138	0.0445	DSKQLAEALESAVPLIITTLQK	K	F	0.994	0.014	1.13	28.8	15	0					0	0	1	0	2	2368.33	1513.99	1337.87	843	375	396	Empty	true
My Experiment	10gg Glif	BioSample 3	Mudpit_10gG1	type I restriction-modification system R subunit [Arthrospira platensis NIES-46]	GCE96111.1		Arthrospira ncbi.fasta	116958	1	2	2	2	0.000138	0.0445	QAIEEGFIMDVLKNYTIYTAYFK	R	L	0.994	0.0069	1.49	4.54	1	0					0	0	1	0	2	2757.38	1634.21	2124.56	815	515	537	Empty	true
My Experiment	10gg Glif	BioSample 3	Mudpit_10gG1	pyridine nucleotide-disulfide oxidoreductase domain protein [Arthrospira platensis NIES-46]	GCE95099.1		Arthrospira ncbi.fasta	45945.5	1	2	2	2	0.000138	0.0736	EHTVYMRVRR	R	P	0.994	0.0299	1.08	5.85	24	0					0	0	1	0	2	1346.71	1173.9	1861.85	703	361	370	Empty	true
My Experiment	10gg Glif	BioSample 3	Mudpit_10gG1	pyridine nucleotide-disulfide oxidoreductase domain protein [Arthrospira platensis NIES-46]	GCE95099.1		Arthrospira ncbi.fasta	45945.5	1	2	2	2	0.000138	0.0736	GAIRTPGTRCSGVLTAGLAQR	R	F	0.994	0.0116	1.4	2.22	10	0					0	0	1	0	2	2085.13	1399.6	1777.36	1179	133	153	Empty	true
My Experiment	10gg Glif	BioSample 3	Mudpit_10gG1	hydrogenase expression/formation protein HypD [Arthrospira platensis C1]	EKD10098.1		Arthrospira ncbi.fasta	40567.9	0.992	1	1	1	6.92e-05	0.0353	DLLSVKAMGGDIR	K	I	0.994	0.0446	1.05	13.1	21	0					0	0	1	0	2	1374.74	1184.1	1889.2	658	101	113	Empty	true
My Experiment	10gg Glif	BioSample 3	Mudpit_10gG1	TIGR02710 family CRISPR-associated protein [Arthrospira sp. O9.13F]	RAQ48378.1		Arthrospira ncbi.fasta	49285	0.964	1	1	1	6.92e-05	0.0364	VQLWLDCCMGFDLWDR	R	F	0.973	0.111	0.909	19.3	38	0					0	0	1	0	2	1999.89	1358.64	2320.58	678	208	223	Empty	true
My Experiment	10gg Glif	BioSample 3	Mudpit_10gG1	glycosyl transferase family 2 [Arthrospira platensis C1]	EKD07734.1		Arthrospira ncbi.fasta	240937	0.992	1	1	1	6.92e-05	0.00937	VPVITLPGLNLPEFHVSLQR	K	I	0.994	0.0004	1.2	22.9	41	0					0	0	1	0	2	2229.28	1211.24	2054.96	874	1355	1374	Empty	true
My Experiment	10gg Glif	BioSample 3	Mudpit_10gG1	wd-40 repeat protein : Uncultured bacterium genome assembly Metasoil_fosmids_resub OS=uncultured bacterium PE=4 SV=1: Sigma70_r2: Sigma70_r4_2: WD40: WD40 [Gemmata massiliana]	VTR92544.1		Arthrospira ncbi.fasta	119224	1	2	2	2	0.000138	0.0335	GNMGDSVYTVEFGRDGR	R	N	0.986	-0.103	0.831	24.5	27	0					0	0	1	0	2	1859.83	1312.11	2596.02	1635	900	916	Empty	true
My Experiment	10gg Glif	BioSample 3	Mudpit_10gG1	wd-40 repeat protein : Uncultured bacterium genome assembly Metasoil_fosmids_resub OS=uncultured bacterium PE=4 SV=1: Sigma70_r2: Sigma70_r4_2: WD40: WD40 [Gemmata massiliana]	VTR92544.1		Arthrospira ncbi.fasta	119224	1	2	2	2	0.000138	0.0335	MGKNTNHSETRGVTHPVLVR	-	H	0.994	0.0954	1.17	11.5	18	0					0	0	1	0	2	2233.16	1211.82	1955.01	852	1	20	Empty	true
My Experiment	10gg Glif	BioSample 3	Mudpit_10gG1	hypothetical protein NIES3804_14970 [Microcystis aeruginosa NIES-3804]	GCL49937.1		Arthrospira ncbi.fasta	80518.9	0.999	2	2	2	0.000138	0.0395	DGHYLKATGPAVAIFTK	K	T	0.987	0.103	0.842	6.39	6	0					0	0	1	0	2	1788.96	2029.3	880.16	171	218	234	Empty	true
My Experiment	10gg Glif	BioSample 3	Mudpit_10gG1	hypothetical protein NIES3804_14970 [Microcystis aeruginosa NIES-3804]	GCL49937.1		Arthrospira ncbi.fasta	80518.9	0.999	2	2	2	0.000138	0.0395	EDNNDAASLSFR	R	W	0.956	0.219	0.906	20	5	0					0	0	1	0	2	1338.59	1215.24	2250.28	1180	550	561	Empty	true
My Experiment	10gg Glif	BioSample 3	Mudpit_10gG1	HAD family hydrolase [Pseudohongiella spirulinae]	ALO45129.1		Arthrospira ncbi.fasta	26155.9	0.999	2	2	2	0.000138	0.107	LDWYCIDYWSDR	K	L	0.961	0.2	1.01	34.3	3	0					0	0	1	0	2	1634.69	1218.09	1753.08	835	62	73	Empty	true
My Experiment	10gg Glif	BioSample 3	Mudpit_10gG1	HAD family hydrolase [Pseudohongiella spirulinae]	ALO45129.1		Arthrospira ncbi.fasta	26155.9	0.999	2	2	2	0.000138	0.107	TVLFDDNLSVLR	R	R	0.977	-0.0822	0.656	43.8	15	0					0	0	1	0	2	1391.75	1897.62	1513.72	264	166	177	Empty	true
My Experiment	10gg Glif	BioSample 3	Mudpit_10gG1	AAA family ATPase [Arthrospira sp. PLM2.Bin9]	TVU55119.1		Arthrospira ncbi.fasta	49278.4	1	3	3	3	0.000208	0.092	EFIYRQGLEK	R	I	0.982	0	0.699	33.6	26	0					0	0	1	0	2	1282.68	1587.56	1004.33	230	232	241	Empty	true
My Experiment	10gg Glif	BioSample 3	Mudpit_10gG1	AAA family ATPase [Arthrospira sp. PLM2.Bin9]	TVU55119.1		Arthrospira ncbi.fasta	49278.4	1	3	3	3	0.000208	0.092	NFLDLPQIKVPLILGIHGR	K	K	0.955	0.311	0.776	41.9	9	0					0	0	1	0	2	2143.28	1227.16	2283.53	911	20	38	Empty	true
My Experiment	10gg Glif	BioSample 3	Mudpit_10gG1	AAA family ATPase [Arthrospira sp. PLM2.Bin9]	TVU55119.1		Arthrospira ncbi.fasta	49278.4	1	3	3	3	0.000208	0.092	RVVENIIQRPS	R	-	0.954	-0.0021	0.669	32.5	2	0					0	0	1	0	2	1310.75	2698.38	1250.02	190	425	435	Empty	true
My Experiment	10gg Glif	BioSample 3	Mudpit_10gG1	hypothetical protein NIES3804_21830 [Microcystis aeruginosa NIES-3804]	GCL50615.1		Arthrospira ncbi.fasta	128172	0.996	1	1	1	6.92e-05	0.01	DLKTVRLALIR	K	E	0.965	0.139	0.689	7.74	3	0					0	0	1	0	2	1297.83	1750.85	1110.63	201	173	183	Empty	true
My Experiment	10gg Glif	BioSample 3	Mudpit_10gG1	helicase domain-containing protein [Microcystis aeruginosa NIES-3806]	GCL56355.1		Arthrospira ncbi.fasta	127430	0.999	1	1	1	6.92e-05	0.00992	ADFCVGYFNLR	R	G	0.972	0.0513	0.629	9.58	8	0					0	0	1	0	2	1304.61	2021.92	1183.74	438	26	36	Empty	true
My Experiment	10gg Glif	BioSample 3	Mudpit_10gG1	hypothetical protein PS2015_2258 [Pseudohongiella spirulinae]	ALO46893.1		Arthrospira ncbi.fasta	135116	0.996	1	1	1	6.92e-05	0.0107	PIQVSEVLAILQR	K	H	0.993	0	0.911	28.5	11	0					0	0	1	0	2	1465.87	1299.36	1375.09	629	1197	1209	Empty	true
My Experiment	10gg Glif	BioSample 3	Mudpit_10gG1	ribosomal protein S6 modification protein [Microcystis aeruginosa NIES-3804]	GCL50769.1		Arthrospira ncbi.fasta	32709.2	0.992	1	1	1	6.92e-05	0.0664	QFEVMNVFTANDSQAISRSR	R	D	0.994	0.145	1.16	8.37	10	0					0	0	1	0	2	2300.11	1484.95	1910.41	1035	79	98	Empty	true
My Experiment	10gg Glif	BioSample 3	Mudpit_10gG1	hypothetical protein NIES46_48480 [Arthrospira platensis NIES-46]	GCE96775.1		Arthrospira ncbi.fasta	84689	1	2	2	2	0.000138	0.0351	DALVEHSISVYPGLR	R	S	0.994	0.0019	1.15	8.18	93	0					0	0	1	0	2	1655.88	1319.35	2363.3	1232	429	443	Empty	true
My Experiment	10gg Glif	BioSample 3	Mudpit_10gG1	hypothetical protein NIES46_48480 [Arthrospira platensis NIES-46]	GCE96775.1		Arthrospira ncbi.fasta	84689	1	2	2	2	0.000138	0.0351	GTHLSVNGRTWR	R	A	0.946	-0.0878	0.566	56.9	36	0					0	0	1	0	2	1383.72	1760.19	1425.83	157	207	218	Empty	true
My Experiment	10gg Glif	BioSample 3	Mudpit_10gG1	type II restriction enzyme EcoRI homolog [Microcystis aeruginosa NIES-3804]	GCL51774.1		Arthrospira ncbi.fasta	39950.9	1	2	2	2	0.000138	0.0936	ISNFFKYFAANFK	R	K	0.994	0.075	1.46	2.3	5	0					0	0	1	0	2	1596.82	1353.27	1946.14	1106	53	65	Empty	true
My Experiment	10gg Glif	BioSample 3	Mudpit_10gG1	type II restriction enzyme EcoRI homolog [Microcystis aeruginosa NIES-3804]	GCL51774.1		Arthrospira ncbi.fasta	39950.9	1	2	2	2	0.000138	0.0936	SDEFYTQLSDIESELQHYK	K	S	0.994	0.334	1.3	2.16	3	0					0	0	1	0	2	2332.06	1334.37	2034.61	1687	18	36	Empty	true
My Experiment	10gg Glif	BioSample 3	Mudpit_10gG1	heat repeat-containing protein : Putative uncharacterized protein OS=[Oscillatoria] sp. PCC 6506 GN=OSCI_440025 PE=4 SV=1: HEAT_2 [Tuwongella immobilis]	VIP01864.1		Arthrospira ncbi.fasta	41355.6	0.964	1	1	3	0.000208	0.0295	KLVSELVLDLR	K	E	0.954	0.407	0.831	2.86	4	0					0	0	3	0	2	1284.79	3379.33	2855.75	546	142	152	Empty	true
My Experiment	10gg Glif	BioSample 3	Mudpit_10gG1	von Willebrand factor type A [Microcystis aeruginosa NIES-3806]	GCL54821.1		Arthrospira ncbi.fasta	47473.6	0.992	1	1	1	6.92e-05	0.0448	KGNTYLSIVPFGVEGKNDK	R	P	0.994	0.0626	1.2	8.78	33	0					0	0	1	0	2	2066.09	1347.67	2757.69	1166	133	151	Empty	true
My Experiment	10gg Glif	BioSample 3	Mudpit_10gG1	hypothetical protein AP285_04215 [Arthrospira platensis YZ]	AMW27306.1		Arthrospira ncbi.fasta	235693	1	2	2	2	0.000138	0.0154	GLSTCSNTRGLVESHEISK	K	R	0.994	0.0672	1.63	1.33	10	0					0	0	1	0	2	2018	1359.79	1793.95	928	2002	2020	Empty	true
My Experiment	10gg Glif	BioSample 3	Mudpit_10gG1	hypothetical protein AP285_04215 [Arthrospira platensis YZ]	AMW27306.1		Arthrospira ncbi.fasta	235693	1	2	2	2	0.000138	0.0154	LGNGQVRAQILDK	K	N	0.962	0	0.656	22	57	0					0	0	1	0	2	1411.8	2725.56	1409.33	350	1078	1090	Empty	true
My Experiment	10gg Glif	BioSample 3	Mudpit_10gG1	Glycosyl transferase group 1 OS=Acidithiobacillus caldus (strain SM-1) GN=Atc_0781 PE=4 SV=1: Glycos_transf_2: Glyco_tranf_2_3: Glyco_trans_4_4: Glycos_transf_1 [Tuwongella immobilis]	VIP03226.1		Arthrospira ncbi.fasta	130736	0.999	1	1	1	6.92e-05	0.0224	LLKQLAPDVVVANTLLSFPIVEAAAR	R	L	0.992	-0.0058	0.85	32.5	51	0					0	0	1	0	2	2748.6	1600.42	1671.59	825	841	866	Empty	true
My Experiment	10gg Glif	BioSample 3	Mudpit_10gG1	hypothetical protein SPLC1_S030930 [Arthrospira platensis C1]	EKD11263.1		Arthrospira ncbi.fasta	38729.8	1	2	2	2	0.000138	0.115	DPERTCNSSSCAMCLEYFK	R	P	0.949	0.168	0.575	152	1	0					0	0	1	0	2	2183.89	1378.34	2889.36	1504	182	200	Empty	true
My Experiment	10gg Glif	BioSample 3	Mudpit_10gG1	hypothetical protein SPLC1_S030930 [Arthrospira platensis C1]	EKD11263.1		Arthrospira ncbi.fasta	38729.8	1	2	2	2	0.000138	0.115	MEGCDYMAEHYPFTSAGFWW	-	H	0.981						26.9	3.22	0.0743	0.325	0	0	1	0	1	2427.95	1625.33	2322.57	1214	1	20	Empty	true
My Experiment	10gg Glif	BioSample 3	Mudpit_10gG1	hypothetical protein NIES46_05240 [Arthrospira platensis NIES-46]	GCE92484.1		Arthrospira ncbi.fasta	17797.9	1	2	2	2	0.000138	0.239	EVAIQGGDRPGRGEILTR	R	T	0.994	0.0828	1.37	8.16	1	0					0	0	1	0	2	1924.04	1380.09	3066.71	885	38	55	Empty	true
My Experiment	10gg Glif	BioSample 3	Mudpit_10gG1	hypothetical protein NIES46_05240 [Arthrospira platensis NIES-46]	GCE92484.1		Arthrospira ncbi.fasta	17797.9	1	2	2	2	0.000138	0.239	GSLGILLAAVGADLMTRQEAR	K	E	0.994	0.09	1.48	36.4	10	0					0	0	1	0	2	2142.17	1616.41	1885.89	784	115	135	Empty	true
My Experiment	10gg Glif	BioSample 3	Mudpit_10gG1	WD-40 repeat protein [Arthrospira platensis NIES-46]	GCE95330.1		Arthrospira ncbi.fasta	111200	1	3	3	3	0.000208	0.0485	ALVFVSGESPQR	R	W	0.994	0.124	1.08	6.42	18	0					0	0	1	0	2	1289.68	1222.6	1122.58	352	577	588	Empty	true
My Experiment	10gg Glif	BioSample 3	Mudpit_10gG1	WD-40 repeat protein [Arthrospira platensis NIES-46]	GCE95330.1		Arthrospira ncbi.fasta	111200	1	3	3	3	0.000208	0.0485	ELATLSGHSDEVNAVAIAPDGK	R	R	0.994	0.0762	1.18	8.75	55	0					0	0	1	0	2	2194.1	1380.67	2255.57	1079	930	951	Empty	true
My Experiment	10gg Glif	BioSample 3	Mudpit_10gG1	WD-40 repeat protein [Arthrospira platensis NIES-46]	GCE95330.1		Arthrospira ncbi.fasta	111200	1	3	3	3	0.000208	0.0485	FRNSSEVLRNEDIAK	R	A	0.968	0.0265	0.799	10.4	46	0					0	0	1	0	2	1777.92	1783.67	1347.55	218	64	78	Empty	true
My Experiment	10gg Glif	BioSample 3	Mudpit_10gG1	putative ferrous iron transport protein A [Arthrospira platensis NIES-46]	GCE96268.1		Arthrospira ncbi.fasta	23545	1	2	2	2	0.000138	0.126	RHAPLGDPTQIEVR	K	G	0.994	0.0286	1.03	15.1	27	0					0	0	1	0	2	1588.86	1389.36	2025.3	1132	187	200	Empty	true
My Experiment	10gg Glif	BioSample 3	Mudpit_10gG1	putative ferrous iron transport protein A [Arthrospira platensis NIES-46]	GCE96268.1		Arthrospira ncbi.fasta	23545	1	2	2	2	0.000138	0.126	TNVVQLRHAAIGSR	K	L	0.992	0	0.877	21.9	21	0					0	0	1	0	2	1521.86	2399.76	1680.6	146	142	155	Empty	true
My Experiment	10gg Glif	BioSample 3	Mudpit_10gG1	Queuine tRNA-ribosyltransferase [Pseudohongiella spirulinae]	ALO45685.1		Arthrospira ncbi.fasta	41628.9	1	2	2	2	0.000138	0.108	FKDDTRPLDPACGCYTCQHFSR	R	A	0.99	0.0746	0.813	7.89	24	0					0	0	1	0	2	2560.12	1915.93	3049.04	829	289	310	Empty	true
My Experiment	10gg Glif	BioSample 3	Mudpit_10gG1	Queuine tRNA-ribosyltransferase [Pseudohongiella spirulinae]	ALO45685.1		Arthrospira ncbi.fasta	41628.9	1	2	2	2	0.000138	0.108	GDVQTPAFMPVGTYGTVK	R	G	0.994	0.0209	1.16	5.63	7	0					0	0	1	0	2	1867.93	1392.82	1608.07	957	22	39	Empty	true
My Experiment	10gg Glif	BioSample 3	Mudpit_10gG1	Aculeacin A acylase [Pseudohongiella spirulinae]	ALO45281.1		Arthrospira ncbi.fasta	85664.5	1	2	2	2	0.000138	0.0415	AGLVFIEQALASGEK	R	M	0.987	-0.0248	0.744	14.7	69	0					0	0	1	0	2	1532.83	1990.84	2876.42	242	511	525	Empty	true
My Experiment	10gg Glif	BioSample 3	Mudpit_10gG1	Aculeacin A acylase [Pseudohongiella spirulinae]	ALO45281.1		Arthrospira ncbi.fasta	85664.5	1	2	2	2	0.000138	0.0415	TLTERDVDKLTVGVGIR	R	Y	0.994	0.048	1.13	24.3	34	0					0	0	1	0	2	1872.06	1395.7	2720.43	1293	161	177	Empty	true
My Experiment	10gg Glif	BioSample 3	Mudpit_10gG1	putative type II DNA modification enzyme [Microcystis aeruginosa NIES-3804]	GCL51576.1		Arthrospira ncbi.fasta	153604	0.999	2	2	2	0.000138	0.0203	GRSERPDYALFATENDR	K	Y	0.976	0	0.79	9.21	2	0					0	0	1	0	2	1996.95	1809.44	1602.9	211	82	98	Empty	true
My Experiment	10gg Glif	BioSample 3	Mudpit_10gG1	putative type II DNA modification enzyme [Microcystis aeruginosa NIES-3804]	GCL51576.1		Arthrospira ncbi.fasta	153604	0.999	2	2	2	0.000138	0.0203	RQHSLEKLIK	R	S	0.972	-0.0292	0.678	5.79	28	0					0	0	1	0	2	1251.75	1751.41	1075.44	159	1161	1170	Empty	true
My Experiment	10gg Glif	BioSample 3	Mudpit_10gG1	hypothetical protein NIES46_03550 [Arthrospira platensis NIES-46]	GCE92316.1		Arthrospira ncbi.fasta	179836	1	3	3	3	0.000208	0.0262	IDTAWGFTEDLNGDGEPDR	R	Y	0.994	0.0399	1.1	11.8	14	0					0	0	1	0	2	2107.92	1401.46	2883.55	1044	178	196	Empty	true
My Experiment	10gg Glif	BioSample 3	Mudpit_10gG1	hypothetical protein NIES46_03550 [Arthrospira platensis NIES-46]	GCE92316.1		Arthrospira ncbi.fasta	179836	1	3	3	3	0.000208	0.0262	VPLEARGLPLPK	R	L	0.955	0.161	0.699	10.7	46	0					0	0	1	0	2	1289.79	1539.16	1457.44	194	215	226	Empty	true
My Experiment	10gg Glif	BioSample 3	Mudpit_10gG1	hypothetical protein NIES46_03550 [Arthrospira platensis NIES-46]	GCE92316.1		Arthrospira ncbi.fasta	179836	1	3	3	3	0.000208	0.0262	WYDGNRTGDDK	K	F	0.994	0.232	1.12	2.42	2	0					0	0	1	0	2	1326.57	2134.24	1280.17	161	568	578	Empty	true
My Experiment	10gg Glif	BioSample 3	Mudpit_10gG1	Peptidase M48 Ste24p [Pseudohongiella spirulinae]	ALO45594.1		Arthrospira ncbi.fasta	57561.1	1	2	2	2	0.000138	0.0664	DAERESDLYGTR	R	Y	0.946	0	0.629	7.98	37	0					0	0	1	0	2	1411.64	1564.81	1232.48	295	194	205	Empty	true
My Experiment	10gg Glif	BioSample 3	Mudpit_10gG1	Peptidase M48 Ste24p [Pseudohongiella spirulinae]	ALO45594.1		Arthrospira ncbi.fasta	57561.1	1	2	2	2	0.000138	0.0664	LSEGRRQSWLDGLFASHPPSQER	R	V	0.994	0.0825	1.05	8.36	53	0					0	0	1	0	2	2653.32	1402.62	2347.71	1356	227	249	Empty	true
My Experiment	10gg Glif	BioSample 3	Mudpit_10gG1	hypothetical protein NIES46_25580 [Arthrospira platensis NIES-46]	GCE94500.1		Arthrospira ncbi.fasta	114404	1	2	2	2	0.000138	0.0246	LFRIVLAVAAVLIIGIRLFINLD	R	L	0.996						30.3	4.08	0.099	0.261	0	0	1	0	1	2552.61	1610.5	1088.2	580	54	76	Empty	true
My Experiment	10gg Glif	BioSample 3	Mudpit_10gG1	hypothetical protein NIES46_25580 [Arthrospira platensis NIES-46]	GCE94500.1		Arthrospira ncbi.fasta	114404	1	2	2	2	0.000138	0.0246	PRLFRIVLAVAAVLIIGIR	R	L	0.975	0.633	0.719	84	2	0					0	0	1	0	2	2090.37	1404.38	2029.14	1165	52	70	Empty	true
My Experiment	10gg Glif	BioSample 3	Mudpit_10gG1	hypothetical protein NIES46_40420 [Arthrospira platensis NIES-46]	GCE95975.1		Arthrospira ncbi.fasta	49930.3	1	2	2	2	0.000138	0.106	MNSSAKEFLSAAISDYNALFK	-	T	0.994	0.0464	1.21	23.7	1	0					0	0	1	0	2	2307.13	1604.5	1810.69	906	1	21	Empty	true
My Experiment	10gg Glif	BioSample 3	Mudpit_10gG1	hypothetical protein NIES46_40420 [Arthrospira platensis NIES-46]	GCE95975.1		Arthrospira ncbi.fasta	49930.3	1	2	2	2	0.000138	0.106	TFGNIVTFRNLEQATIDTITLFGDK	K	N	0.994	0.0331	1.07	7.46	14	0					0	0	1	0	2	2814.47	1413.12	1841.9	937	95	119	Empty	true
My Experiment	10gg Glif	BioSample 3	Mudpit_10gG1	wd-40 repeat : Uncultured bacterium genome assembly Metasoil_fosmids_resub OS=uncultured bacterium PE=4 SV=1: Sigma70_r2: Sigma70_r4_2 [Gemmata massiliana]	VTR93808.1		Arthrospira ncbi.fasta	115141	0.992	1	1	1	6.92e-05	0.0158	AAWELVDRPAEALDLIR	K	D	0.994	0.0922	1.16	12.5	5	0					0	0	1	0	2	1938.04	1421.36	2039.33	1071	932	948	Empty	true
My Experiment	10gg Glif	BioSample 3	Mudpit_10gG1	hypothetical protein NIES3806_04650 [Microcystis aeruginosa NIES-3806]	GCL53135.1		Arthrospira ncbi.fasta	224398	1	3	3	3	0.000208	0.0289	QAFGNKTPFLATAK	R	R	0.963	0.201	0.854	1.94	1	0					0	0	1	0	2	1493.81	2404.27	1497.3	144	1146	1159	Empty	true
My Experiment	10gg Glif	BioSample 3	Mudpit_10gG1	hypothetical protein NIES3806_04650 [Microcystis aeruginosa NIES-3806]	GCL53135.1		Arthrospira ncbi.fasta	224398	1	3	3	3	0.000208	0.0289	TKINFTGRINSLISGTLTDLQTWR	R	G	0.994	0.126	1.51	5.63	8	0					0	0	1	0	2	2735.48	1609.83	1831.5	657	737	760	Empty	true
My Experiment	10gg Glif	BioSample 3	Mudpit_10gG1	hypothetical protein NIES3806_04650 [Microcystis aeruginosa NIES-3806]	GCL53135.1		Arthrospira ncbi.fasta	224398	1	3	3	3	0.000208	0.0289	VFLGGNKINLTDTVIKTNGGR	K	I	0.994	0.0367	1.09	10.5	30	0					0	0	1	0	2	2217.24	1454.53	2251.7	844	519	539	Empty	true
My Experiment	10gg Glif	BioSample 3	Mudpit_10gG1	GTP-binding protein [Arthrospira platensis NIES-46]	GCE95868.1		Arthrospira ncbi.fasta	55947.7	0.992	1	1	1	6.92e-05	0.0313	SDLPRESVLTAMAMQR	K	L	0.994	0.0813	1.05	12.7	33	0					0	0	1	0	2	1804.9	1461.54	1739.94	1117	36	51	Empty	true
My Experiment	10gg Glif	BioSample 3	Mudpit_10gG1	hypothetical protein NIES3787_02280 [Microcystis aeruginosa NIES-3787]	GCL44552.1		Arthrospira ncbi.fasta	20310.9	1	2	2	2	0.000138	0.22	DILDYFLQFGGRPQQMDR	K	Y	0.994	0.202	1.32	0.549	23	0					0	0	1	0	2	2199.07	1466.8	2363.13	928	52	69	Empty	true
My Experiment	10gg Glif	BioSample 3	Mudpit_10gG1	hypothetical protein NIES3787_02280 [Microcystis aeruginosa NIES-3787]	GCL44552.1		Arthrospira ncbi.fasta	20310.9	1	2	2	2	0.000138	0.22	YAKAPALIALSLAVGAGIILPK	K	I	0.994	0.243	1.32	4.74	1	0					0	0	1	0	2	2150.33	1650.86	1831.75	879	11	32	Empty	true
My Experiment	10gg Glif	BioSample 3	Mudpit_10gG1	NADH dehydrogenase subunit 7 [Microcystis aeruginosa NIES-3804]	GCL51556.1		Arthrospira ncbi.fasta	45456	1	2	2	2	0.000138	0.0787	CEDFCDYFDPKVDEYEK	K	L	0.964	0	0.597	135	11	0					0	0	1	0	2	2144.85	1481.46	2137.85	952	176	192	Empty	true
My Experiment	10gg Glif	BioSample 3	Mudpit_10gG1	NADH dehydrogenase subunit 7 [Microcystis aeruginosa NIES-3804]	GCL51556.1		Arthrospira ncbi.fasta	45456	1	2	2	2	0.000138	0.0787	GLPGGPYENLEAKR	K	M	0.992	0.195	0.845	4.85	37	0					0	0	1	0	2	1500.78	1989.24	5545.73	257	282	295	Empty	true
My Experiment	10gg Glif	BioSample 3	Mudpit_10gG1	leucine aminopeptidase [Arthrospira platensis NIES-46]	GCE95183.1		Arthrospira ncbi.fasta	51953.9	1	2	2	2	0.000138	0.0939	DTPWAHLDIAGPVWTDKDK	K	G	0.994	0.075	1.21	20.1	64	0					0	0	1	0	2	2165.07	1592.21	1596.64	790	449	467	Empty	true
My Experiment	10gg Glif	BioSample 3	Mudpit_10gG1	leucine aminopeptidase [Arthrospira platensis NIES-46]	GCE95183.1		Arthrospira ncbi.fasta	51953.9	1	2	2	2	0.000138	0.0939	VGGNSPIRKVVLVGLGSAEDYTLEAIR	R	R	0.994	0.356	1.16	0.719	35	0					0	0	1	0	2	2813.55	1487.37	612.34	283	65	91	Empty	true
My Experiment	10gg Glif	BioSample 3	Mudpit_10gG1	hydroxypyruvate isomerase [Pseudohongiella spirulinae]	ALO46882.1		Arthrospira ncbi.fasta	34147.8	1	2	2	2	0.000138	0.123	IDHPDYMCDSSAWGIELCER	K	I	0.993	0.0603	0.88	27.5	2	0					0	0	1	0	2	2339.97	1504.12	1759.57	781	186	205	Empty	true
My Experiment	10gg Glif	BioSample 3	Mudpit_10gG1	hydroxypyruvate isomerase [Pseudohongiella spirulinae]	ALO46882.1		Arthrospira ncbi.fasta	34147.8	1	2	2	2	0.000138	0.123	SDEERIASLAQAVSICDV	R	-	0.948	-0.0495	0.585	7.87	38	0					0	0	1	0	2	1905.92	2611.33	835.16	138	292	309	Empty	true
My Experiment	10gg Glif	BioSample 3	Mudpit_10gG1	peptide deformylase [Arthrospira platensis NIES-46]	GCE95614.1		Arthrospira ncbi.fasta	19913.9	1	2	2	2	0.000138	0.209	GIVNRYQAIEVEYTSR	R	D	0.994	0.108	1.17	4.69	10	0					0	0	1	0	2	1897.98	1411.45	2917.97	1927	109	124	Empty	true
My Experiment	10gg Glif	BioSample 3	Mudpit_10gG1	peptide deformylase [Arthrospira platensis NIES-46]	GCE95614.1		Arthrospira ncbi.fasta	19913.9	1	2	2	2	0.000138	0.209	VADSHSMMTEDEYQKRIVFQS	R	-	0.958	0.173	0.934	47.3	5	0					0	0	1	0	2	2501.14	1540.44	1391.07	837	157	177	Empty	true
My Experiment	10gg Glif	BioSample 3	Mudpit_10gG1	unnamed protein product [Erwinia phage PEp14]	YP_005098423.1		Arthrospira ncbi.fasta	104680	0.992	1	1	1	6.92e-05	0.026	TITLLHWLFAARGDIPSQGINYTAK	K	A	0.994	0.154	1.46	11.3	4	0					0	0	1	0	2	2786.5	1640.76	2081.27	974	193	217	Empty	true
My Experiment	10gg Glif	BioSample 3	Mudpit_10gG1	hypothetical protein NIES46_18320 [Arthrospira platensis NIES-46]	GCE93780.1		Arthrospira ncbi.fasta	47507.9	1	2	2	2	0.000138	0.0693	GFLLTLSLEKWR	R	S	0.985	0.204	0.762	1.74	10	0					0	0	1	0	2	1462.84	2859.2	2317.57	686	81	92	Empty	true
My Experiment	10gg Glif	BioSample 3	Mudpit_10gG1	hypothetical protein NIES46_18320 [Arthrospira platensis NIES-46]	GCE93780.1		Arthrospira ncbi.fasta	47507.9	1	2	2	2	0.000138	0.0693	YIYALADYAVVISASFNK	K	G	0.991	0	0.825	25.8	46	0					0	0	1	0	2	2008.04	2242.36	2374.21	1505	238	255	Empty	true
My Experiment	10gg Glif	BioSample 3	Mudpit_10gG1	putative diguanylate cyclase [Arthrospira platensis NIES-46]	GCE92253.1		Arthrospira ncbi.fasta	60496.8	1	2	2	2	0.000138	0.0734	FMDERHPAFSAIAHQNHPGDR	K	E	0.994	0.0023	1.06	31	90	0					0	0	1	0	2	2433.13	1680.31	1324.3	705	112	132	Empty	true
My Experiment	10gg Glif	BioSample 3	Mudpit_10gG1	putative diguanylate cyclase [Arthrospira platensis NIES-46]	GCE92253.1		Arthrospira ncbi.fasta	60496.8	1	2	2	2	0.000138	0.0734	NSLNLERIFQMAVTELGK	R	I	0.994	0.312	1.65	3.45	2	0					0	0	1	0	2	2063.1	1626.53	1797.56	754	203	220	Empty	true
My Experiment	10gg Glif	BioSample 3	Mudpit_10gG1	DNA topoisomerase IV [Arthrospira sp. O9.13F]	RAQ45823.1		Arthrospira ncbi.fasta	95824.7	1	2	2	2	0.000138	0.0308	IVSSEPQESPSVSVPSSKEVHPSSK	R	P	0.994	0.0481	1.36	15.4	3	0					0	0	1	0	2	2608.31	1637.2	1967.25	697	496	520	Empty	true
My Experiment	10gg Glif	BioSample 3	Mudpit_10gG1	DNA topoisomerase IV [Arthrospira sp. O9.13F]	RAQ45823.1		Arthrospira ncbi.fasta	95824.7	1	2	2	2	0.000138	0.0308	TRIVSSEPQESPSVSVPSSK	R	E	0.994	0.0164	1.19	40	23	0					0	0	1	0	2	2101.08	1226.56	1375.65	488	494	513	Empty	true
My Experiment	10gg Glif	BioSample 3	Mudpit_10gG1	Phosphoenolpyruvate synthase [Pseudohongiella spirulinae]	ALO46673.1		Arthrospira ncbi.fasta	94801.8	1	2	2	2	0.000138	0.0483	HRMLGSGVIGGKATGLLLAGAILR	R	R	0.973	0.0485	0.931	32.7	9	0					0	0	1	0	2	2361.39	1642.58	1696.68	922	282	305	Empty	true
My Experiment	10gg Glif	BioSample 3	Mudpit_10gG1	Phosphoenolpyruvate synthase [Pseudohongiella spirulinae]	ALO46673.1		Arthrospira ncbi.fasta	94801.8	1	2	2	2	0.000138	0.0483	NTFAWDPDMNPAAGMMR	R	L	0.966	0.0781	0.895	59.8	1	0					0	0	1	0	2	1924.81	1267.74	1971.54	1239	486	502	Empty	true
My Experiment	10gg Glif	BioSample 3	Mudpit_10gG1	Glutathione synthase [Pseudohongiella spirulinae]	ALO45265.1		Arthrospira ncbi.fasta	55540.1	1	2	2	2	0.000138	0.0553	IGFEVEIIGPQDYAR	K	L	0.99	0	0.859	15.9	1	0					0	0	1	0	2	1706.88	1661.39	1238.88	588	224	238	Empty	true
My Experiment	10gg Glif	BioSample 3	Mudpit_10gG1	Glutathione synthase [Pseudohongiella spirulinae]	ALO45265.1		Arthrospira ncbi.fasta	55540.1	1	2	2	2	0.000138	0.0553	IPNSAFSVGVMK	K	A	0.963	-0.0087	0.627	27.7	5	0					0	0	1	0	2	1249.66	2006.73	2671.36	443	327	338	Empty	true
My Experiment	10gg Glif	BioSample 3	Mudpit_10gG1	NADH oxidase [Pseudohongiella spirulinae]	ALO44964.1		Arthrospira ncbi.fasta	40050.8	0.992	1	1	1	6.92e-05	0.0637	ICQADGVQLVNIVRKQEQADLLLK	R	M	0.994	0.0325	1.19	5.45	10	0					0	0	1	0	2	2694.5	1661.96	3141.83	1039	193	216	Empty	true
My Experiment	10gg Glif	BioSample 3	Mudpit_10gG1	Cys/Met metabolism pyridoxal-phosphate-dependent enzyme [Arthrospira sp. O9.13F]	RAQ48331.1		Arthrospira ncbi.fasta	41246.7	0.999	2	2	2	0.000138	0.0868	LSQEVLDLLASGR	R	Y	0.962	0	0.595	32.7	55	0					0	0	1	0	2	1400.77	2181.43	1317.82	115	20	32	Empty	true
My Experiment	10gg Glif	BioSample 3	Mudpit_10gG1	Cys/Met metabolism pyridoxal-phosphate-dependent enzyme [Arthrospira sp. O9.13F]	RAQ48331.1		Arthrospira ncbi.fasta	41246.7	0.999	2	2	2	0.000138	0.0868	NLGACGDGGAIATNNPDLAR	K	V	0.979	0.0263	0.86	14.9	58	0					0	0	1	0	2	1899.9	1260.8	1333.33	795	188	207	Empty	true
My Experiment	10gg Glif	BioSample 3	Mudpit_10gG1	hypothetical protein NIES46_04420 [Arthrospira platensis NIES-46]	GCE92402.1		Arthrospira ncbi.fasta	110314	0.999	2	2	2	0.000138	0.0236	AREFPYDDAR	R	Q	0.968	-0.0539	0.646	13	10	0					0	0	1	0	2	1239.58	2148.49	661.16	137	827	836	Empty	true
My Experiment	10gg Glif	BioSample 3	Mudpit_10gG1	hypothetical protein NIES46_04420 [Arthrospira platensis NIES-46]	GCE92402.1		Arthrospira ncbi.fasta	110314	0.999	2	2	2	0.000138	0.0236	KNSVSSTVLLVCR	K	Q	0.966	0.26	0.822	0.123	2	0					0	0	1	0	2	1405.78	1687.89	1036.45	295	705	717	Empty	true
My Experiment	10gg Glif	BioSample 3	Mudpit_10gG1	asparaginyl-tRNA synthetase [Microcystis aeruginosa NIES-3804]	GCL50087.1		Arthrospira ncbi.fasta	51688.3	1	2	2	2	0.000138	0.115	LDDNNKTVSAMDILAPKIGEIIGGSQR	R	E	0.994	0.169	1.34	2.17	2	0					0	0	1	0	2	2855.49	1704.19	1331.18	681	358	384	Empty	true
My Experiment	10gg Glif	BioSample 3	Mudpit_10gG1	asparaginyl-tRNA synthetase [Microcystis aeruginosa NIES-3804]	GCL50087.1		Arthrospira ncbi.fasta	51688.3	1	2	2	2	0.000138	0.115	LDILRQRMQEQGMNPDDLWWYLDLR	R	R	0.994	0.0192	1.13	4	82	0					0	0	1	0	2	3204.57	1592.66	953.39	559	388	412	Empty	true
My Experiment	10gg Glif	BioSample 3	Mudpit_10gG1	3-hydroxydecanoyl-ACP dehydratase [Pseudohongiella spirulinae]	ALO45202.1		Arthrospira ncbi.fasta	19232.2	1	2	2	2	0.000138	0.229	DELIECGYGRMFGPGNAR	K	L	0.981	0.169	0.994	6.57	25	0					0	0	1	0	2	1984.9	1270.61	1543.58	567	14	31	Empty	true
My Experiment	10gg Glif	BioSample 3	Mudpit_10gG1	3-hydroxydecanoyl-ACP dehydratase [Pseudohongiella spirulinae]	ALO45202.1		Arthrospira ncbi.fasta	19232.2	1	2	2	2	0.000138	0.229	KLVMGIADGTVAVDGKVIYTTK	R	N	0.994	0.172	1.4	2.63	55	0					0	0	1	0	2	2279.27	1705.99	1431.64	652	141	162	Empty	true
My Experiment	10gg Glif	BioSample 3	Mudpit_10gG1	solanesyl diphosphate synthase [Arthrospira platensis NIES-46]	GCE96437.1		Arthrospira ncbi.fasta	35579.9	0.999	1	1	1	6.92e-05	0.0372	RVRPAIVLLISR	K	A	0.985	0.603	0.736	18.2	1	0					0	0	1	0	2	1392.92	1819.98	1400.59	118	47	58	Empty	true
My Experiment	10gg Glif	BioSample 3	Mudpit_10gG1	hypothetical protein [Arthrospira sp. TJSD091]	WP_052741562.1		Arthrospira ncbi.fasta	31117.9	0.999	2	2	2	0.000138	0.0812	LASFMRSRYI	K	-	0.983	0.0943	0.787	9.77	52	0					0	0	1	0	2	1243.66	2282.13	988.11	170	262	271	Empty	true
My Experiment	10gg Glif	BioSample 3	Mudpit_10gG1	hypothetical protein [Arthrospira sp. TJSD091]	WP_052741562.1		Arthrospira ncbi.fasta	31117.9	0.999	2	2	2	0.000138	0.0812	SVKSTVIQNKEK	K	L	0.957	-0.0284	0.638	53.7	55	0					0	0	1	0	2	1360.78	1727.49	1230.08	335	143	154	Empty	true
My Experiment	10gg Glif	BioSample 3	Mudpit_10gG1	carbamoyltransferase [Arthrospira platensis NIES-46]	GCE94942.1		Arthrospira ncbi.fasta	72838.2	1	2	2	2	0.000138	0.0682	CFMRTEMDYLVLENYLLAK	R	T	0.994	0.0827	1.29	2.04	11	0					0	0	1	0	2	2352.14	1742.33	1342.32	930	608	626	Empty	true
My Experiment	10gg Glif	BioSample 3	Mudpit_10gG1	carbamoyltransferase [Arthrospira platensis NIES-46]	GCE94942.1		Arthrospira ncbi.fasta	72838.2	1	2	2	2	0.000138	0.0682	LPPLMFTEHHQSHAASAFFPSPFQK	K	A	0.994	0.0465	1.11	15.5	4	0					0	0	1	0	2	2852.4	1341.06	1954.37	1106	124	148	Empty	true
My Experiment	10gg Glif	BioSample 3	Mudpit_10gG1	Oxidoreductase, short chain dehydrogenase/reductase family protein [Pseudohongiella spirulinae]	ALO46741.1		Arthrospira ncbi.fasta	26661.4	0.999	2	2	2	0.000138	0.102	NQDACDEVAEAIK	R	A	0.969	-0.0725	0.633	30	25	0					0	0	1	0	2	1405.63	1238.3	1021.44	308	41	53	Empty	true
My Experiment	10gg Glif	BioSample 3	Mudpit_10gG1	Oxidoreductase, short chain dehydrogenase/reductase family protein [Pseudohongiella spirulinae]	ALO46741.1		Arthrospira ncbi.fasta	26661.4	0.999	2	2	2	0.000138	0.102	VALITGSTKGIGK	K	A	0.955	0	0.632	5.05	9	0					0	0	1	0	2	1244.76	1935.67	2442.38	300	10	22	Empty	true
My Experiment	10gg Glif	BioSample 3	Mudpit_10gG1	TPR domain protein [Arthrospira platensis NIES-46]	GCE96373.1		Arthrospira ncbi.fasta	117875	1	2	2	2	0.000138	0.032	EYVGLASAFLR	K	G	0.969	0	0.707	30	1	0					0	0	1	0	2	1225.66	1765.56	1460.8	174	913	923	Empty	true
My Experiment	10gg Glif	BioSample 3	Mudpit_10gG1	TPR domain protein [Arthrospira platensis NIES-46]	GCE96373.1		Arthrospira ncbi.fasta	117875	1	2	2	2	0.000138	0.032	PDYHEAWSNRGLALSYLGEYEK	K	A	0.992	0.0218	0.837	23.6	8	0					0	0	1	0	2	2598.23	1569.16	1579.51	946	344	365	Empty	true
My Experiment	10gg Glif	BioSample 3	Mudpit_10gG1	diguanylate cyclase [Pseudohongiella spirulinae]	ALO45025.1		Arthrospira ncbi.fasta	107579	1	2	2	2	0.000138	0.0353	AMYAQLEAEDQWEGEMWNR	R	R	0.981	0.0115	0.738	31	25	0					0	0	1	0	2	2357	1512.56	1002.58	933	459	477	Empty	true
My Experiment	10gg Glif	BioSample 3	Mudpit_10gG1	diguanylate cyclase [Pseudohongiella spirulinae]	ALO45025.1		Arthrospira ncbi.fasta	107579	1	2	2	2	0.000138	0.0353	GALEKNQLMLYFQPK	R	V	0.994	0.126	1.17	2.34	36	0					0	0	1	0	2	1779.95	1786.96	1959.2	195	712	726	Empty	true
My Experiment	10gg Glif	BioSample 3	Mudpit_10gG1	leucine-rich-repeat protein [Microcystis aeruginosa NIES-3787]	GCL45642.1		Arthrospira ncbi.fasta	92297	1	2	2	2	0.000138	0.0373	RSLYLLVLDNRK	K	N	0.986	0.0889	0.831	9.01	1	0					0	0	1	0	2	1489.88	1832.46	1264.53	340	277	288	Empty	true
My Experiment	10gg Glif	BioSample 3	Mudpit_10gG1	leucine-rich-repeat protein [Microcystis aeruginosa NIES-3787]	GCL45642.1		Arthrospira ncbi.fasta	92297	1	2	2	2	0.000138	0.0373	SYDFISYEKYQEMCQKAK	K	I	0.949	0.059	0.834	40.4	4	0					0	0	1	0	2	2261.03	1613.44	1209.99	779	389	406	Empty	true
My Experiment	10gg Glif	BioSample 3	Mudpit_10gG1	Holliday junction DNA helicase RuvB [Arthrospira platensis NIES-46]	GCE94007.1		Arthrospira ncbi.fasta	41043.4	0.992	1	1	1	6.92e-05	0.0461	PEEKIRPQQLADYIGQR	K	D	0.994	0.361	1.3	0.263	88	0					0	0	1	0	2	2041.08	1797.85	2023.8	251	47	63	Empty	true
My Experiment	10gg Glif	BioSample 3	Mudpit_10gG1	3-phosphoshikimate 1-carboxyvinyltransferase [Microcystis aeruginosa NIES-3804]	GCL48934.1		Arthrospira ncbi.fasta	47516.7	1	2	2	2	0.000138	0.0583	ITIPGDKSISHR	K	S	0.991	0.0745	0.902	9.15	15	0					0	0	1	0	2	1323.74	2054.97	1247.04	188	29	40	Empty	true
My Experiment	10gg Glif	BioSample 3	Mudpit_10gG1	3-phosphoshikimate 1-carboxyvinyltransferase [Microcystis aeruginosa NIES-3804]	GCL48934.1		Arthrospira ncbi.fasta	47516.7	1	2	2	2	0.000138	0.0583	LTVMATQLDRLGAK	R	V	0.992	0.102	0.892	3.27	20	0					0	0	1	0	2	1516.85	1839.09	1637.6	176	364	377	Empty	true
My Experiment	10gg Glif	BioSample 3	Mudpit_10gG1	penicillin-binding protein 2 [Arthrospira sp. PLM2.Bin9]	TVU53692.1		Arthrospira ncbi.fasta	64645.2	1	3	3	3	0.000208	0.0839	FRSSDRLSVPK	R	E	0.963	0.0588	0.597	13.7	1	0					0	0	1	0	2	1291.71	3415.89	970.19	187	13	23	Empty	true
My Experiment	10gg Glif	BioSample 3	Mudpit_10gG1	penicillin-binding protein 2 [Arthrospira sp. PLM2.Bin9]	TVU53692.1		Arthrospira ncbi.fasta	64645.2	1	3	3	3	0.000208	0.0839	GGSIPLTGGKTGTSEVWGQR	K	S	0.976	0	0.733	9.45	24	0					0	0	1	0	2	1988.02	1844.78	1074.02	243	529	548	Empty	true
My Experiment	10gg Glif	BioSample 3	Mudpit_10gG1	penicillin-binding protein 2 [Arthrospira sp. PLM2.Bin9]	TVU53692.1		Arthrospira ncbi.fasta	64645.2	1	3	3	3	0.000208	0.0839	KIREGLVATVQYGTAQVMK	K	G	0.994	0.231	1.2	1.64	1	0					0	0	1	0	2	2092.16	1978.18	3655.83	232	510	528	Empty	true
My Experiment	10gg Glif	BioSample 3	Mudpit_10gG1	ATP-dependent DNA helicase [Pseudohongiella spirulinae]	ALO45091.1		Arthrospira ncbi.fasta	166974	0.995	1	1	2	0.000138	0.00929	SGTLQRIGLSATQK	K	P	0.978	0.096	0.676	5.21	5	0					0	0	2	0	2	1459.82	1976.08	2147.29	598	203	216	Empty	true
My Experiment	10gg Glif	BioSample 3	Mudpit_10gG1	ferredoxin : Ferredoxin OS=Isosphaera pallida (strain ATCC 43644 / DSM 9630 / IS1B) GN=Isop_2222 PE=4 SV=1: Fer2 [Tuwongella immobilis]	VIP01439.1		Arthrospira ncbi.fasta	17014.3	1	2	2	2	0.000138	0.174	HAITGQVMIPKGK	R	L	0.961	0	0.657	10.6	20	0					0	0	1	0	2	1379.78	2231.05	1232.48	129	120	132	Empty	true
My Experiment	10gg Glif	BioSample 3	Mudpit_10gG1	ferredoxin : Ferredoxin OS=Isosphaera pallida (strain ATCC 43644 / DSM 9630 / IS1B) GN=Isop_2222 PE=4 SV=1: Fer2 [Tuwongella immobilis]	VIP01439.1		Arthrospira ncbi.fasta	17014.3	1	2	2	2	0.000138	0.174	TMLKICNDIAADLK	R	K	0.991	-0.0503	0.918	32.5	52	0					0	0	1	0	2	1548.81	1297.29	1022.74	205	137	150	Empty	true
My Experiment	10gg Glif	BioSample 3	Mudpit_10gG1	transposase [Microcystis aeruginosa NIES-3804]	GCL48555.1		Arthrospira ncbi.fasta	30354.3	0.991	1	1	1	6.92e-05	0.0379	SLNQFYNQRR	K	A	0.994	0.337	0.929	0.748	22	0					0	0	1	0	2	1325.67	2074.03	959.8	168	72	81	Empty	true
My Experiment	10gg Glif	BioSample 3	Mudpit_10gG1	sec-c motif domain protein : Uncharacterized protein OS=Singulisphaera acidiphila (strain ATCC BAA-1392 / DSM 18658 / VKM B-2454 / MOB10) GN=Sinac_6242 PE=4 SV=1: SEC-C: TPR_19: TPR_16 [Gemmata obscuriglobus UQM 2246]	VTS10439.1		Arthrospira ncbi.fasta	78387.2	0.996	1	1	1	6.92e-05	0.0195	PTAKPVPEAAATGK	R	L	0.968	-0.0685	0.61	25.4	11	0					0	0	1	0	2	1337.74	2141.19	831.63	219	194	207	Empty	true
My Experiment	10gg Glif	BioSample 3	Mudpit_10gG1	heat shock protein DnaJ-like [Microcystis aeruginosa NIES-3804]	GCL49811.1		Arthrospira ncbi.fasta	83490.1	0.999	2	2	2	0.000138	0.0388	PPKPSLARANGER	R	T	0.978	0.182	0.826	2.42	14	0					0	0	1	0	2	1392.77	2841.02	1342.25	92	466	478	Empty	true
My Experiment	10gg Glif	BioSample 3	Mudpit_10gG1	heat shock protein DnaJ-like [Microcystis aeruginosa NIES-3804]	GCL49811.1		Arthrospira ncbi.fasta	83490.1	0.999	2	2	2	0.000138	0.0388	PSAVGNYLLVYALIAR	R	G	0.97	0	0.653	39.9	84	0					0	0	1	0	2	1719.98	1651.35	976.23	126	280	295	Empty	true
My Experiment	10gg Glif	BioSample 3	Mudpit_10gG1	LysR family transcriptional regulator [Arthrospira platensis NIES-46]	GCE96028.1		Arthrospira ncbi.fasta	31260.6	0.975	1	1	1	6.92e-05	0.0458	LAALPIPKSVKVR	R	S	0.981	0.333	0.805	1.96	2	0					0	0	1	0	2	1391.91	366.792	905.67	56	240	252	Empty	true
My Experiment	10gg Glif	BioSample 3	Mudpit_10gG1	phytoene synthase [Microcystis aeruginosa NIES-3804]	GCL52445.1		Arthrospira ncbi.fasta	36028.9	0.966	1	1	1	6.92e-05	0.0387	MLQLPKPTHPTK	-	P	0.975	0.294	0.772	2.71	28	0					0	0	1	0	2	1390.79	1313.46	799.63	76	1	12	Empty	true
My Experiment	10gg Glif	BioSample 3	Mudpit_10gG1	Methyltransferase regulatory domain-containing protein [Pseudohongiella spirulinae]	ALO44772.1		Arthrospira ncbi.fasta	57635.6	0.949	1	1	1	6.92e-05	0.0215	DFSEKHLAVLK	R	A	0.962	-0.0612	0.655	18.3	36	0					0	0	1	0	2	1286.71	1499.24	1031.64	222	496	506	Empty	true
My Experiment	10gg Glif	BioSample 3	Mudpit_10gG1	penicillin-binding protein [Microcystis aeruginosa NIES-3804]	GCL50116.1		Arthrospira ncbi.fasta	67956.3	1	2	2	2	0.000138	0.0497	NGKVLATARLTHAAYIWPK	R	S	0.994	0.033	1.06	20.5	21	0					0	0	1	0	2	2110.19	1416.18	3105.06	2106	103	121	Empty	true
My Experiment	10gg Glif	BioSample 3	Mudpit_10gG1	penicillin-binding protein [Microcystis aeruginosa NIES-3804]	GCL50116.1		Arthrospira ncbi.fasta	67956.3	1	2	2	2	0.000138	0.0497	TLTSPTRPAPNK	K	L	0.946	-0.104	0.613	31.2	4	0					0	0	1	0	2	1282.71	1629.13	1192.49	149	19	30	Empty	true
My Experiment	10gg Glif	BioSample 3	Mudpit_10gG1	hypothetical protein B9S53_21815, partial [Arthrospira sp. O9.13F]	RAQ39425.1		Arthrospira ncbi.fasta	49079.9	0.987	1	1	1	6.92e-05	0.0255	KGLIKGLQQGNK	R	Q	0.99	0.206	0.8	3.95	5	0					0	0	1	0	2	1283.78	2092.75	4156.63	214	259	270	Empty	true
My Experiment	10gg Glif	BioSample 3	Mudpit_10gG1	Histidine protein kinase NIK1 OS=Fusarium oxysporum OX=5507 PE=4 SV=1	tr|A0A2N9DMR0|A0A2N9DMR0_FUSOX		Arthrospira ncbi.fasta	141217	1	2	2	2	0.000138	0.0179	LSSFCYEVQR	R	V	0.989	0.184	0.776	2.37	13	0					0	0	1	0	2	1231.58	1871.8	4291.83	464	601	610	Empty	true
My Experiment	10gg Glif	BioSample 3	Mudpit_10gG1	Histidine protein kinase NIK1 OS=Fusarium oxysporum OX=5507 PE=4 SV=1	tr|A0A2N9DMR0|A0A2N9DMR0_FUSOX		Arthrospira ncbi.fasta	141217	1	2	2	2	0.000138	0.0179	VTTAVAKGDLTKK	K	I	0.987	0.0352	0.74	4.07	11	0					0	0	1	0	2	1331.79	2051.52	1629.51	213	474	486	Empty	true
My Experiment	10gg Glif	BioSample 3	Mudpit_10gG1	adenylate/guanylate cyclase with GAF and PAS/PAC sensor [Arthrospira platensis C1]	EKD09005.1		Arthrospira ncbi.fasta	195503	0.984	1	1	1	6.92e-05	0.00694	AIELAQKHGHKR	R	E	0.989	0.312	1	0.35	1	0					0	0	1	0	2	1387.79	1912.63	1385.29	315	901	912	Empty	true
My Experiment	10gg Glif	BioSample 3	Mudpit_10gG1	m1 family peptidase : Peptidase, M1 (Aminopeptidase N) family OS=Myxococcus xanthus (strain DK 1622) GN=MXAN_0644 PE=4 SV=1: Peptidase_M1: HEAT_2 [Tuwongella immobilis]	VIP01757.1		Arthrospira ncbi.fasta	95919	1	2	2	2	0.000138	0.0383	ELLAQAFAGEKSWGAASEIAK	R	A	0.994	0.266	1.19	1.21	2	0					0	0	1	0	2	2177.12	1802.09	1992.83	281	591	611	Empty	true
My Experiment	10gg Glif	BioSample 3	Mudpit_10gG1	m1 family peptidase : Peptidase, M1 (Aminopeptidase N) family OS=Myxococcus xanthus (strain DK 1622) GN=MXAN_0644 PE=4 SV=1: Peptidase_M1: HEAT_2 [Tuwongella immobilis]	VIP01757.1		Arthrospira ncbi.fasta	95919	1	2	2	2	0.000138	0.0383	FVGDAKVVAALK	K	T	0.976	0	0.67	19.4	6	0					0	0	1	0	2	1217.73	1926.42	2455.96	1573	647	658	Empty	true
My Experiment	10gg Glif	BioSample 3	Mudpit_10gG1	hypothetical protein NIES3804_33410 [Microcystis aeruginosa NIES-3804]	GCL51760.1		Arthrospira ncbi.fasta	134914	0.968	1	1	1	6.92e-05	0.0105	LGIYCQTVTTLAK	R	L	0.976	0.0509	0.67	19.6	41	0					0	0	1	0	2	1410.77	1963.64	2182.5	436	769	781	Empty	true
My Experiment	10gg Glif	BioSample 3	Mudpit_10gG1	ferredoxin--nitrite reductase [Microcystis aeruginosa NIES-3804]	GCL51588.1		Arthrospira ncbi.fasta	57091.7	1	2	2	2	0.000138	0.0526	LFADDMFDLAR	R	I	0.981	0.0292	0.8	16.5	62	0					0	0	1	0	2	1313.62	1992.1	3524.76	625	334	344	Empty	true
My Experiment	10gg Glif	BioSample 3	Mudpit_10gG1	ferredoxin--nitrite reductase [Microcystis aeruginosa NIES-3804]	GCL51588.1		Arthrospira ncbi.fasta	57091.7	1	2	2	2	0.000138	0.0526	SRLMWLIDEWGIEEFR	K	T	0.992	0.152	0.871	4.45	1	0					0	0	1	0	2	2080.03	2089.57	1344.12	147	269	284	Empty	true
My Experiment	10gg Glif	BioSample 3	Mudpit_10gG1	copper amine oxidase [Microcystis aeruginosa NIES-3807]	GCL57440.1		Arthrospira ncbi.fasta	76530.3	1	2	2	2	0.000138	0.0224	LNKTYEAIVDTK	R	A	0.945	-0.0388	0.611	32.2	15	0					0	0	1	0	2	1394.75	2021.11	1244.03	194	101	112	Empty	true
My Experiment	10gg Glif	BioSample 3	Mudpit_10gG1	copper amine oxidase [Microcystis aeruginosa NIES-3807]	GCL57440.1		Arthrospira ncbi.fasta	76530.3	1	2	2	2	0.000138	0.0224	LNKTYEAIVDTKASK	R	I	0.994	0.0356	1.07	2.77	16	0					0	0	1	0	2	1680.92	1335.4	739.41	379	101	115	Empty	true
My Experiment	10gg Glif	BioSample 3	Mudpit_10gG1	glycogen synthase [Arthrospira platensis NIES-46]	GCE96823.1		Arthrospira ncbi.fasta	54551	1	2	2	2	0.000138	0.0589	VGGMGDVVGALPQVLR	K	A	0.975	0.119	0.768	16.7	11	0					0	0	1	0	2	1567.86	2242.94	1892.63	94	16	31	Empty	true
My Experiment	10gg Glif	BioSample 3	Mudpit_10gG1	glycogen synthase [Arthrospira platensis NIES-46]	GCE96823.1		Arthrospira ncbi.fasta	54551	1	2	2	2	0.000138	0.0589	YEPLDFFTSMVR	R	A	0.99	0	0.97	13.3	17	0					0	0	1	0	2	1504.71	2033.82	1793.73	198	404	415	Empty	true
My Experiment	10gg Glif	BioSample 3	Mudpit_10gG1	tyrosine recombinase [Microcystis aeruginosa NIES-3804]	GCL52174.1		Arthrospira ncbi.fasta	41353.3	0.988	1	1	1	6.92e-05	0.0464	RGEIESADIKDLDTEGR	R	T	0.991	0.152	0.82	4.38	38	0					0	0	1	0	2	1903.94	2368.45	1237.6	137	215	231	Empty	true
My Experiment	10gg Glif	BioSample 3	Mudpit_10gG1	hypothetical protein NIES3804_13650 [Microcystis aeruginosa NIES-3804]	GCL49807.1		Arthrospira ncbi.fasta	24315.6	0.964	1	1	1	6.92e-05	0.0673	IKDKQSQINLSVVYT	K	-	0.973	0.216	1.01	2.43	1	0					0	0	1	0	2	1735.96	2396.31	839.53	130	209	223	Empty	true
My Experiment	10gg Glif	BioSample 3	Mudpit_10gG1	single-strand-DNA-specific exonuclease RecJ [Microcystis aeruginosa NIES-3804]	GCL50734.1		Arthrospira ncbi.fasta	86685.1	0.972	1	1	2	0.000138	0.0158	ESHGLNCPGIEK	K	L	0.979	0.0268	0.671	9.34	8	0					0	0	2	0	2	1283.61	2929.38	2702.66	558	126	137	Empty	true
My Experiment	10gg Glif	BioSample 3	Mudpit_10gG1	hypothetical protein NIES46_17790 [Arthrospira platensis NIES-46]	GCE93727.1		Arthrospira ncbi.fasta	79462.6	0.96	1	1	1	6.92e-05	0.0149	PLAFYSGCDRR	K	S	0.97	0.236	0.74	13.8	17	0					0	0	1	0	2	1284.62	1217.98	1057.68	177	358	368	Empty	true
My Experiment	10gg Glif	BioSample 3	Mudpit_10gG1	putative monooxygenase [Arthrospira platensis NIES-46]	GCE93452.1		Arthrospira ncbi.fasta	49843.5	0.999	2	2	2	0.000138	0.0568	HGKITPKPAVDK	K	L	0.972	0.0211	0.641	52.1	12	0					0	0	1	0	2	1290.75	1562.07	1415.7	156	278	289	Empty	true
My Experiment	10gg Glif	BioSample 3	Mudpit_10gG1	putative monooxygenase [Arthrospira platensis NIES-46]	GCE93452.1		Arthrospira ncbi.fasta	49843.5	0.999	2	2	2	0.000138	0.0568	LTFGSHENYGLPK	K	P	0.979	0	0.748	28.5	69	0					0	0	1	0	2	1462.73	2620.73	730.17	175	244	256	Empty	true
My Experiment	10gg Glif	BioSample 3	Mudpit_10gG1	hypothetical protein NIES3804_20300 [Microcystis aeruginosa NIES-3804]	GCL50462.1		Arthrospira ncbi.fasta	109109	0.999	1	1	1	6.92e-05	0.0146	YSPSELRFYLIDGK	R	Y	0.981	0.0984	0.744	8.66	28	0					0	0	1	0	2	1687.87	1592.46	834.6	160	407	420	Empty	true
My Experiment	10gg Glif	BioSample 3	Mudpit_10gG1	conserved hypothetical protein : [Limnospira indica PCC 8005]	CDM95413.1		Arthrospira ncbi.fasta	175263	0.997	1	1	1	6.92e-05	0.00699	TPIEARGNPVR	R	N	0.954	0.017	0.579	36.5	30	0					0	0	1	0	2	1209.67	1683.31	1117.8	277	208	218	Empty	true
My Experiment	10gg Glif	BioSample 3	Mudpit_10gG1	hypothetical protein PS2015_2475 [Pseudohongiella spirulinae]	ALO47109.1		Arthrospira ncbi.fasta	42948.7	0.992	1	1	1	6.92e-05	0.0354	RVAVLDLNTGAFKR	K	Y	0.994	0.363	1.04	3.66	3	0					0	0	1	0	2	1559.9	1779.95	1196.6	130	209	222	Empty	true
My Experiment	10gg Glif	BioSample 3	Mudpit_10gG1	hypothetical protein NIES3804_26900 [Microcystis aeruginosa NIES-3804]	GCL51114.1		Arthrospira ncbi.fasta	32424.2	1	2	2	2	0.000138	0.123	LCNYDQQLQELRTR	K	L	0.976	-0.0501	0.667	14.4	44	0					0	0	1	0	2	1779.88	1784.52	1213.4	151	152	165	Empty	true
My Experiment	10gg Glif	BioSample 3	Mudpit_10gG1	hypothetical protein NIES3804_26900 [Microcystis aeruginosa NIES-3804]	GCL51114.1		Arthrospira ncbi.fasta	32424.2	1	2	2	2	0.000138	0.123	RLQSCDTLIQQQNEELQYEK	R	Q	0.994	0.115	1.09	7.64	45	0					0	0	1	0	2	2466.19	1524.25	1088.13	710	74	93	Empty	true
My Experiment	10gg Glif	BioSample 3	Mudpit_10gG1	DNA polymerase [Arthrospira platensis YZ]	AMW30968.1		Arthrospira ncbi.fasta	44439.1	1	3	3	4	0.000277	0.114	AGVLDNGVFEDTK	K	T	0.965	0.0275	0.819	11.1	6	0					0	0	2	0	2	1364.67	2329	1667.99	129	26	38	Empty	true
My Experiment	10gg Glif	BioSample 3	Mudpit_10gG1	DNA polymerase [Arthrospira platensis YZ]	AMW30968.1		Arthrospira ncbi.fasta	44439.1	1	3	3	4	0.000277	0.114	HETIKLSNGKER	R	H	0.994	0.0199	1.09	11.7	16	0					0	0	1	0	2	1411.77	1252.87	1739.73	752	254	265	Empty	true
My Experiment	10gg Glif	BioSample 3	Mudpit_10gG1	DNA polymerase [Arthrospira platensis YZ]	AMW30968.1		Arthrospira ncbi.fasta	44439.1	1	3	3	4	0.000277	0.114	SIEYNGKTEEPGFDFLGFK	K	I	0.969	0.0062	0.627	41	39	0					0	0	1	0	2	2178.04	1864.42	1563.78	240	125	143	Empty	true
My Experiment	10gg Glif	BioSample 3	Mudpit_10gG1	two-component hybrid sensor and regulator [Arthrospira platensis NIES-46]	GCE94322.1		Arthrospira ncbi.fasta	94615.9	0.963	1	1	2	0.000138	0.0164	PTEVGTPAVADSDK	R	S	0.973	0.327	0.887	1.78	18	0					0	0	2	0	2	1386.67	2054.87	6571.87	754	133	146	Empty	true
My Experiment	10gg Glif	BioSample 3	Mudpit_10gG1	DNA topoisomerase IV subunit A [Pseudohongiella spirulinae]	ALO45077.1		Arthrospira ncbi.fasta	82830	0.949	1	1	1	6.92e-05	0.016	KSARTIGDVIGK	K	F	0.962	0	0.601	35.3	47	0					0	0	1	0	2	1244.73	2216.7	977.73	312	69	80	Empty	true
My Experiment	10gg Glif	BioSample 3	Mudpit_10gG1	GTPase, partial [Arthrospira sp. O9.13F]	RAQ48988.1		Arthrospira ncbi.fasta	59878.6	0.932	1	1	1	6.92e-05	0.0246	EWEPPYNWETGNR	R	P	0.949	0.185	0.574	24	11	0					0	0	1	0	2	1677.73	2289.48	912.51	77	421	433	Empty	true
My Experiment	10gg Glif	BioSample 3	Mudpit_10gG1	imidazole glycerol phosphate synthase cyclase subunit HisF [Arthrospira platensis NIES-46]	GCE94464.1		Arthrospira ncbi.fasta	28012.2	0.989	1	1	1	6.92e-05	0.0421	SYLATRHIPVR	K	P	0.992	0.223	0.865	4.99	27	0					0	0	1	0	2	1312.75	2845.04	1167.97	350	244	254	Empty	true
My Experiment	10gg Glif	BioSample 3	Mudpit_10gG1	hypothetical protein PS2015_970 [Pseudohongiella spirulinae]	ALO45639.1		Arthrospira ncbi.fasta	24551.9	1	2	2	2	0.000138	0.11	LSSRIQDDDNAR	K	M	0.987	0.137	0.787	3.18	8	0					0	0	1	0	2	1389.67	2913.24	1292.61	97	11	22	Empty	true
My Experiment	10gg Glif	BioSample 3	Mudpit_10gG1	hypothetical protein PS2015_970 [Pseudohongiella spirulinae]	ALO45639.1		Arthrospira ncbi.fasta	24551.9	1	2	2	2	0.000138	0.11	RKTFENVGMTR	R	E	0.974	0	0.658	17.9	75	0					0	0	1	0	2	1338.69	1460.37	1298.13	641	172	182	Empty	true
My Experiment	10gg Glif	BioSample 3	Mudpit_10gG1	flavoprotein [Microcystis aeruginosa NIES-3804]	GCL48872.1		Arthrospira ncbi.fasta	63801.8	1	2	2	3	0.000208	0.0418	FGPGEDRFAGVNTR	R	T	0.994	0.414	1.26	0.181	1	0					0	0	1	0	2	1522.74	2459.89	921.78	118	502	515	Empty	true
My Experiment	10gg Glif	BioSample 3	Mudpit_10gG1	flavoprotein [Microcystis aeruginosa NIES-3804]	GCL48872.1		Arthrospira ncbi.fasta	63801.8	1	2	2	3	0.000208	0.0418	YRDWSQAQTK	R	A	0.986	0.259	0.892	4.1	6	0					0	0	2	0	2	1282.62	1688.65	1924.81	421	250	259	Empty	true
My Experiment	10gg Glif	BioSample 3	Mudpit_10gG1	hypothetical protein NIES46_01500 [Arthrospira platensis NIES-46]	GCE92115.1		Arthrospira ncbi.fasta	82815.2	1	2	2	2	0.000138	0.0391	MRLEQQVGYRQTLYDK	K	M	0.983	0	0.719	9.29	46	0					0	0	1	0	2	2028.03	2250.43	3794.81	96	370	385	Empty	true
My Experiment	10gg Glif	BioSample 3	Mudpit_10gG1	hypothetical protein NIES46_01500 [Arthrospira platensis NIES-46]	GCE92115.1		Arthrospira ncbi.fasta	82815.2	1	2	2	2	0.000138	0.0391	VVLMTSTKGPEGK	K	T	0.975	0.2	0.746	8.23	9	0					0	0	1	0	2	1346.73	1040.21	761.82	259	517	529	Empty	true
My Experiment	10gg Glif	BioSample 3	Mudpit_10gG1	tetratricopeptide repeat protein [Arthrospira sp. TJSD091]	WP_046321251.1		Arthrospira ncbi.fasta	229090	0.992	1	1	1	6.92e-05	0.00634	LKVSLKQFGAILK	K	N	0.994	0.12	1.12	5.04	1	0					0	0	1	0	2	1444.93	1171	1981.2	1108	504	516	Empty	true
My Experiment	10gg Glif	BioSample 3	Mudpit_10gG1	hypothetical protein NIES46_08640 [Arthrospira platensis NIES-46]	GCE92821.1		Arthrospira ncbi.fasta	36257.1	0.992	1	1	1	6.92e-05	0.0404	GKLVIDERFGGHK	R	L	0.994	0.0697	1.13	8.22	71	0					0	0	1	0	2	1455.81	1199.64	1304.6	557	144	156	Empty	true
My Experiment	10gg Glif	BioSample 3	Mudpit_10gG1	glutamate 5-kinase [Microcystis aeruginosa NIES-3804]	GCL50142.1		Arthrospira ncbi.fasta	40601.8	0.988	1	1	1	6.92e-05	0.0501	GRQPSNILKIMAGEAIGTR	R	F	0.991	0.0255	0.903	17.7	19	0					0	0	1	0	2	2012.11	1238.57	2091.92	801	236	254	Empty	true
My Experiment	10gg Glif	BioSample 3	Mudpit_10gG1	hypothetical protein SPLC1_S082910 [Arthrospira platensis C1]	EKD10616.1		Arthrospira ncbi.fasta	70882.1	0.981	1	1	1	6.92e-05	0.0193	ESLASMQDEFTK	K	R	0.986	-0.0967	0.778	27.7	45	0					0	0	1	0	2	1385.63	1244.31	2680.98	1448	319	330	Empty	true
My Experiment	10gg Glif	BioSample 3	Mudpit_10gG1	putative transcriptional regulator [Microcystis aeruginosa NIES-3806]	GCL53315.1		Arthrospira ncbi.fasta	130661	0.992	1	1	1	6.92e-05	0.0106	SLWYWVKREGSK	R	S	0.994	0.0396	1.13	10.3	46	0					0	0	1	0	2	1538.81	1245.46	2171.51	1078	98	109	Empty	true
My Experiment	10gg Glif	BioSample 3	Mudpit_10gG1	dna helicase : DNA or RNA helicase of superfamily II OS=Candidatus Contendobacter odensis Run_B_J11 GN=BN874_1680028 PE=4 SV=1: Methyltransf_26 [Gemmata massiliana]	VTR94017.1		Arthrospira ncbi.fasta	120532	0.992	1	1	1	6.92e-05	0.0315	ETARFDLTKSSPVEDLLTTFYAFTEPDIIGFER	K	A	0.994	0.155	1.21	10.8	11	0					0	0	1	0	2	3808.9	1560.91	1487.07	740	142	174	Empty	true
My Experiment	10gg Glif	BioSample 3	Mudpit_10gG1	universal stress protein [Microcystis aeruginosa NIES-3804]	GCL51419.1		Arthrospira ncbi.fasta	31249	1	2	2	2	0.000138	0.0704	CVVTGGKPGEQLCK	R	L	0.95	0.0406	0.682	12.2	11	0					0	0	1	0	2	1418.71	1715.12	1483.16	191	215	228	Empty	true
My Experiment	10gg Glif	BioSample 3	Mudpit_10gG1	universal stress protein [Microcystis aeruginosa NIES-3804]	GCL51419.1		Arthrospira ncbi.fasta	31249	1	2	2	2	0.000138	0.0704	MNIPYRCVVTGGK	R	P	0.994	0.0019	1.04	13.3	6	0					0	0	1	0	2	1437.73	1338.74	2029.1	1008	209	221	Empty	true
My Experiment	10gg Glif	BioSample 3	Mudpit_10gG1	hypothetical protein NIES46_38780 [Arthrospira platensis NIES-46]	GCE95812.1		Arthrospira ncbi.fasta	12083.7	1	2	2	2	0.000138	0.133	VYHAYSEVHAK	R	R	0.979	0.105	0.719	15.8	14	0					0	0	1	0	2	1303.64	2010.11	1981.25	320	51	61	Empty	true
My Experiment	10gg Glif	BioSample 3	Mudpit_10gG1	hypothetical protein NIES46_38780 [Arthrospira platensis NIES-46]	GCE95812.1		Arthrospira ncbi.fasta	12083.7	1	2	2	2	0.000138	0.133	VYHAYSEVHAKRMR	R	R	0.994	0.0765	1.51	20.4	52	0					0	0	1	0	2	1746.89	1344.5	5722.74	3856	51	64	Empty	true
My Experiment	10gg Glif	BioSample 3	Mudpit_10gG1	hypothetical protein NIES46_37260 [Arthrospira platensis NIES-46]	GCE95660.1		Arthrospira ncbi.fasta	26652.9	1	3	3	3	0.000208	0.19	ELTGMVVKSVETVVIAARAFFR	K	H	0.994	0.0259	1.09	34.5	10	0					0	0	1	0	2	2423.35	1350.88	2658.09	1459	138	159	Empty	true
My Experiment	10gg Glif	BioSample 3	Mudpit_10gG1	hypothetical protein NIES46_37260 [Arthrospira platensis NIES-46]	GCE95660.1		Arthrospira ncbi.fasta	26652.9	1	3	3	3	0.000208	0.19	SCENKMEQLR	K	D	0.979	0	0.665	32.6	37	0					0	0	1	0	2	1237.57	1580.32	1158.74	356	61	70	Empty	true
My Experiment	10gg Glif	BioSample 3	Mudpit_10gG1	hypothetical protein NIES46_37260 [Arthrospira platensis NIES-46]	GCE95660.1		Arthrospira ncbi.fasta	26652.9	1	3	3	3	0.000208	0.19	TNIFNSQLPLER	K	K	0.981	0	0.817	16.9	17	0					0	0	1	0	2	1431.76	2117.72	1064.03	174	187	198	Empty	true
My Experiment	10gg Glif	BioSample 3	Mudpit_10gG1	phycocyanin alpha subunit, partial [Arthrospira massartii SC4]	ABV54998.1		Arthrospira ncbi.fasta	11025	1	2	2	2	0.000138	0.294	MKTPLTEAVTTADSQGR	-	F	0.994	0.19	1.85	0.229	2	0					0	0	1	0	2	1805.91	1354.41	2741.52	1691	1	17	Empty	true
My Experiment	10gg Glif	BioSample 3	Mudpit_10gG1	phycocyanin alpha subunit, partial [Arthrospira massartii SC4]	ABV54998.1		Arthrospira ncbi.fasta	11025	1	2	2	2	0.000138	0.294	TPLTEAVTTADSQGRFLSSTEIQVAFGR	K	F	0.997	0.563	2.69	0.000787	1	0	63.1	6.41	0.281	0.393	0	0	1	0	2	2982.52	1607.64	986.53	548	3	30	Empty	true
My Experiment	10gg Glif	BioSample 3	Mudpit_10gG1	pantothenate metabolism flavoprotein [Microcystis aeruginosa NIES-3804]	GCL52032.1		Arthrospira ncbi.fasta	46123.2	1	2	2	2	0.000138	0.0692	GDQGEQVAYLVTK	K	A	0.984	0.087	0.717	7.63	2	0					0	0	1	0	2	1407.71	2326.06	1794.71	82	375	387	Empty	true
My Experiment	10gg Glif	BioSample 3	Mudpit_10gG1	pantothenate metabolism flavoprotein [Microcystis aeruginosa NIES-3804]	GCL52032.1		Arthrospira ncbi.fasta	46123.2	1	2	2	2	0.000138	0.0692	MTWNFSSPTDSDLGDR	-	E	0.994	0.221	1.04	15.8	1	0					0	0	1	0	2	1828.78	1356.13	2427.1	1376	1	16	Empty	true
My Experiment	10gg Glif	BioSample 3	Mudpit_10gG1	hypothetical protein NIES3804_23870 [Microcystis aeruginosa NIES-3804]	GCL50816.1		Arthrospira ncbi.fasta	41180.8	0.989	1	1	1	6.92e-05	0.035	FLKVIESILLYK	K	S	0.946	-0.0543	0.631	44.1	19	0					0	0	1	0	2	1465.9	1389.06	1396.75	714	67	78	Empty	true
My Experiment	10gg Glif	BioSample 3	Mudpit_10gG1	wd-40 repeat protein : Uncharacterized protein OS=Methanosaeta harundinacea (strain 6Ac) GN=Mhar_2360 PE=4 SV=1: WD40: WD40: WD40: WD40: WD40: WD40: WD40: Ras [Gemmata obscuriglobus UQM 2246]	VTS00916.1		Arthrospira ncbi.fasta	142207	0.999	2	2	2	0.000138	0.0185	GVPALPESDLGVR	R	Q	0.965	0	0.719	16.2	76	0					0	0	1	0	2	1309.71	2281.49	813.71	127	626	638	Empty	true
My Experiment	10gg Glif	BioSample 3	Mudpit_10gG1	wd-40 repeat protein : Uncharacterized protein OS=Methanosaeta harundinacea (strain 6Ac) GN=Mhar_2360 PE=4 SV=1: WD40: WD40: WD40: WD40: WD40: WD40: WD40: Ras [Gemmata obscuriglobus UQM 2246]	VTS00916.1		Arthrospira ncbi.fasta	142207	0.999	2	2	2	0.000138	0.0185	QNTLPWTGKDR	R	L	0.983	0.158	0.897	1.66	1	0					0	0	1	0	2	1315.68	1563.7	1065.3	220	639	649	Empty	true
My Experiment	10gg Glif	BioSample 3	Mudpit_10gG1	hypothetical protein NIES46_03740 [Arthrospira platensis NIES-46]	GCE92335.1		Arthrospira ncbi.fasta	64603.6	0.982	1	1	1	6.92e-05	0.0384	YNLDDFAESEDNKSLFYESQDK	R	Q	0.987	0	0.943	22	30	0					0	0	1	0	2	2657.15	1455.34	1591.46	880	521	542	Empty	true
My Experiment	10gg Glif	BioSample 3	Mudpit_10gG1	type I restriction enzyme, modification chain [Arthrospira platensis NIES-46]	GCE94237.1		Arthrospira ncbi.fasta	90618.7	1	2	2	2	0.000138	0.0431	ADGDDLLGDAYEYLMR	R	N	0.961	0	0.606	34.1	51	0					0	0	1	0	2	1816.81	1976.4	3896.41	418	132	147	Empty	true
My Experiment	10gg Glif	BioSample 3	Mudpit_10gG1	type I restriction enzyme, modification chain [Arthrospira platensis NIES-46]	GCE94237.1		Arthrospira ncbi.fasta	90618.7	1	2	2	2	0.000138	0.0431	SLKSTGKAAVILPHGVLFR	K	G	0.994	0.043	1.01	13.1	3	0					0	0	1	0	2	1994.19	1468.72	1279.12	540	307	325	Empty	true
My Experiment	10gg Glif	BioSample 3	Mudpit_10gG1	hypothetical protein NIES3807_20230 [Microcystis aeruginosa NIES-3807]	GCL58853.1		Arthrospira ncbi.fasta	123058	1	2	2	2	0.000138	0.0305	GNPYRAESLALAHYFADEEGK	R	D	0.994	0.124	1.13	1.79	63	0					0	0	1	0	2	2338.11	1483.07	1391.75	561	723	743	Empty	true
My Experiment	10gg Glif	BioSample 3	Mudpit_10gG1	hypothetical protein NIES3807_20230 [Microcystis aeruginosa NIES-3807]	GCL58853.1		Arthrospira ncbi.fasta	123058	1	2	2	2	0.000138	0.0305	HLALLITAEAAK	K	N	0.982	0.235	0.731	4.61	20	0					0	0	1	0	2	1250.75	2766.93	867.65	130	663	674	Empty	true
My Experiment	10gg Glif	BioSample 3	Mudpit_10gG1	putative ABC transporter permease protein [Arthrospira platensis NIES-46]	GCE96527.1		Arthrospira ncbi.fasta	40902.7	1	2	2	2	0.000138	0.0565	FLLIVIIISFISWAGLAR	R	V	0.95	0.0127	0.659	64.2	14	0					0	0	1	0	2	2032.24	1508.48	1577.44	544	230	247	Empty	true
My Experiment	10gg Glif	BioSample 3	Mudpit_10gG1	putative ABC transporter permease protein [Arthrospira platensis NIES-46]	GCE96527.1		Arthrospira ncbi.fasta	40902.7	1	2	2	2	0.000138	0.0565	FLLIVIIISFISWAGLARVIR	R	G	0.994	0.338	1.06	27.1	1	0					0	0	1	0	2	2400.49	1516.07	1294.92	787	230	250	Empty	true
My Experiment	10gg Glif	BioSample 3	Mudpit_10gG1	hypothetical protein NIES39_A00470 [Arthrospira platensis NIES-39]	BAI87888.1		Arthrospira ncbi.fasta	258628	0.992	1	1	1	6.92e-05	0.00877	YESINYPKNNGLFENAFIFR	K	T	0.994	0.0712	1.2	2.88	8	0					0	0	1	0	2	2436.2	1509.66	1175.33	675	1154	1173	Empty	true
My Experiment	10gg Glif	BioSample 3	Mudpit_10gG1	cytosine-specific methyltransferase [Microcystis aeruginosa NIES-3804]	GCL51909.1		Arthrospira ncbi.fasta	53060.3	0.998	1	1	1	6.92e-05	0.0388	IILPTADIIPTLTATGAK	R	D	0.993	0	0.94	20.1	86	0					0	0	1	0	2	1809.07	1531.97	2036.45	976	362	379	Empty	true
My Experiment	10gg Glif	BioSample 3	Mudpit_10gG1	two-component sensor histidine kinase [Arthrospira platensis NIES-46]	GCE96346.1		Arthrospira ncbi.fasta	138599	1	2	2	2	0.000138	0.046	QERDFVNGVLDTISALVVVIDPQGQIVR	R	F	0.973	0.068	0.793	15.9	42	0					0	0	1	0	2	3080.67	2059.06	915.65	353	199	226	Empty	true
My Experiment	10gg Glif	BioSample 3	Mudpit_10gG1	two-component sensor histidine kinase [Arthrospira platensis NIES-46]	GCE96346.1		Arthrospira ncbi.fasta	138599	1	2	2	2	0.000138	0.046	SHLSLLEAEVGKALGQGGTIPTILNRCAK	R	A	0.994	0.106	1.26	11.4	5	0					0	0	1	0	2	2976.63	1612.83	988.36	705	599	627	Empty	true
My Experiment	10gg Glif	BioSample 3	Mudpit_10gG1	beta-ketoacyl synthase [Microcystis aeruginosa NIES-3806]	GCL56478.1		Arthrospira ncbi.fasta	283343	1	2	2	2	0.000138	0.0101	LAIADYLPTSGRK	R	K	0.956	0.215	0.582	8.93	23	0					0	0	1	0	2	1404.78	2779.3	1330.58	345	1825	1837	Empty	true
My Experiment	10gg Glif	BioSample 3	Mudpit_10gG1	beta-ketoacyl synthase [Microcystis aeruginosa NIES-3806]	GCL56478.1		Arthrospira ncbi.fasta	283343	1	2	2	2	0.000138	0.0101	LWIAGEGTVGTDK	R	P	0.978	-0.0334	0.663	30.9	8	0					0	0	1	0	2	1346.7	1618.65	1393.85	351	1329	1341	Empty	true
My Experiment	10gg Glif	BioSample 3	Mudpit_10gG1	hypothetical protein PS2015_913 [Pseudohongiella spirulinae]	ALO45583.1		Arthrospira ncbi.fasta	33744	1	2	2	2	0.000138	0.0933	IETIPNAERARK	K	T	0.986	-0.0174	0.833	22.3	33	0					0	0	1	0	2	1397.79	1165.27	654.73	227	187	198	Empty	true
My Experiment	10gg Glif	BioSample 3	Mudpit_10gG1	hypothetical protein PS2015_913 [Pseudohongiella spirulinae]	ALO45583.1		Arthrospira ncbi.fasta	33744	1	2	2	2	0.000138	0.0933	LLASRVEQINGTWIAR	R	S	0.994	0.15	1.05	10.6	21	0					0	0	1	0	2	1827.02	1655.4	1359.53	308	231	246	Empty	true
My Experiment	10gg Glif	BioSample 3	Mudpit_10gG1	type I site-specific deoxyribonuclease HsdR family [Arthrospira platensis C1]	EKD06063.1		Arthrospira ncbi.fasta	117559	1	2	2	2	0.000138	0.0317	LLGDATLKKIAR	K	E	0.979	0	0.68	10.3	6	0					0	0	1	0	2	1298.82	1525.5	1042.13	132	969	980	Empty	true
My Experiment	10gg Glif	BioSample 3	Mudpit_10gG1	type I site-specific deoxyribonuclease HsdR family [Arthrospira platensis C1]	EKD06063.1		Arthrospira ncbi.fasta	117559	1	2	2	2	0.000138	0.0317	QDLKTKLQVAAGGVIFTTIQK	R	F	0.994	0.0279	1.18	9.7	2	0					0	0	1	0	2	2259.31	1675.79	939.38	608	360	380	Empty	true
My Experiment	10gg Glif	BioSample 3	Mudpit_10gG1	hypothetical protein NIES3806_18110 [Microcystis aeruginosa NIES-3806]	GCL54469.1		Arthrospira ncbi.fasta	84577.9	1	2	2	2	0.000138	0.0477	EQVEAVALSIPHIAESATALEQWLK	K	D	0.994	0.189	1.24	4.07	1	0					0	0	1	0	2	2733.45	1728.67	1124.82	870	421	445	Empty	true
My Experiment	10gg Glif	BioSample 3	Mudpit_10gG1	hypothetical protein NIES3806_18110 [Microcystis aeruginosa NIES-3806]	GCL54469.1		Arthrospira ncbi.fasta	84577.9	1	2	2	2	0.000138	0.0477	SFCRGMVEEAK	R	T	0.986	0.297	0.964	0.753	64	0					0	0	1	0	2	1256.58	1343.35	1056.17	299	402	412	Empty	true
My Experiment	10gg Glif	BioSample 3	Mudpit_10gG1	chorismate synthase [Microcystis aeruginosa NIES-3804]	GCL49291.1		Arthrospira ncbi.fasta	39865.3	0.949	1	1	1	6.92e-05	0.0328	DSIGGVVECVAR	K	N	0.962	0	0.609	27.4	23	0					0	0	1	0	2	1204.6	1741.85	1230.69	317	204	215	Empty	true
My Experiment	10gg Glif	BioSample 3	Mudpit_10gG1	DNA mismatch repair protein MutL [Arthrospira platensis YZ]	AMW26778.1		Arthrospira ncbi.fasta	64771.1	0.992	1	1	1	6.92e-05	0.019	RSWVIGKSHGL	R	-	0.994	0.115	1.07	9.18	4	0					0	0	1	0	2	1239.7	1820.55	2361.33	340	568	578	Empty	true
My Experiment	10gg Glif	BioSample 3	Mudpit_10gG1	tyrosine protein kinase [Pseudohongiella spirulinae]	ALO46420.1		Arthrospira ncbi.fasta	85080.3	0.999	2	2	2	0.000138	0.0326	LQAPANVEFTLIK	R	R	0.961	-0.0252	0.591	64.7	2	0					0	0	1	0	2	1443.82	1925.68	1813.15	327	212	224	Empty	true
My Experiment	10gg Glif	BioSample 3	Mudpit_10gG1	tyrosine protein kinase [Pseudohongiella spirulinae]	ALO46420.1		Arthrospira ncbi.fasta	85080.3	0.999	2	2	2	0.000138	0.0326	SDTQMIRNLQGR	R	F	0.977	0	0.664	22.7	53	0					0	0	1	0	2	1418.72	2715.74	1018.02	205	226	237	Empty	true
My Experiment	10gg Glif	BioSample 3	Mudpit_10gG1	helicase [Arthrospira sp. O9.13F]	RAQ47585.1		Arthrospira ncbi.fasta	140522	0.964	1	1	1	6.92e-05	0.0115	ESAIAINANSYPAK	K	D	0.973	0.347	0.913	0.367	1	0					0	0	1	0	2	1448.74	1887.36	2542.86	333	693	706	Empty	true
My Experiment	10gg Glif	BioSample 3	Mudpit_10gG1	two-component response regulator OmpR subfamily protein [Microcystis aeruginosa NIES-3804]	GCL49713.1		Arthrospira ncbi.fasta	28728.4	0.999	1	1	1	6.92e-05	0.068	LLRYHGNIIPILILSAK	R	A	0.986	0.203	0.73	6.48	3	0					0	0	1	0	2	1934.2	1867.71	1570.14	199	90	106	Empty	true
My Experiment	10gg Glif	BioSample 3	Mudpit_10gG1	restriction endonuclease subunit R [Arthrospira platensis YZ]	AMW28956.1		Arthrospira ncbi.fasta	88807.8	0.975	1	1	1	6.92e-05	0.0129	WNLSRQPTRR	R	P	0.982	0	0.709	28.5	60	0					0	0	1	0	2	1313.72	1908.41	2059.96	446	199	208	Empty	true
My Experiment	10gg Glif	BioSample 3	Mudpit_10gG1	HAD-superfamily hydrolase [Arthrospira platensis NIES-46]	GCE96129.1		Arthrospira ncbi.fasta	26678.6	0.972	1	1	1	6.92e-05	0.046	PDKIREVCLGR	K	S	0.979	0.0627	0.808	20.2	4	0					0	0	1	0	2	1285.7	1964.77	2008.57	296	38	48	Empty	true
My Experiment	10gg Glif	BioSample 3	Mudpit_10gG1	hypothetical protein NIES46_43800 [Arthrospira platensis NIES-46]	GCE96311.1		Arthrospira ncbi.fasta	58169.2	0.96	1	1	1	6.92e-05	0.0239	EFQQNIRESEYR	R	Q	0.97	0.0738	0.694	10.3	5	0					0	0	1	0	2	1598.76	2065.61	1214.31	505	90	101	Empty	true
My Experiment	10gg Glif	BioSample 3	Mudpit_10gG1	precorrin-3B C17-methyltransferase [Arthrospira platensis C1]	EKD06011.1		Arthrospira ncbi.fasta	52218.3	0.967	1	1	1	6.92e-05	0.0274	ALGNGIIYGSPKR	K	T	0.976	0.136	0.686	7.34	6	0					0	0	1	0	2	1345.76	2805.72	1627.49	313	23	35	Empty	true
My Experiment	10gg Glif	BioSample 3	Mudpit_10gG1	hypothetical protein NIES46_13880 [Arthrospira platensis NIES-46]	GCE93338.1		Arthrospira ncbi.fasta	184999	0.984	1	1	1	6.92e-05	0.00808	EAYRQLASSLEIK	K	V	0.988	0.071	0.81	28	22	0					0	0	1	0	2	1507.81	2004.64	3373.03	234	451	463	Empty	true
My Experiment	10gg Glif	BioSample 3	Mudpit_10gG1	DUF3883 domain-containing protein [Arthrospira sp. PLM2.Bin9]	TVU55427.1		Arthrospira ncbi.fasta	207380	0.992	1	1	1	6.92e-05	0.00611	SSVHNRELADR	K	I	0.994	0.0988	0.95	3.03	39	0					0	0	1	0	2	1283.64	1126.09	1026.5	241	1250	1260	Empty	true
My Experiment	10gg Glif	BioSample 3	Mudpit_10gG1	peptidase c14 caspase catalytic subunit p20 : Peptidase C14 caspase catalytic subunit p20 OS=Methylobacterium nodulans (strain ORS2060 / LMG 21967) GN=Mnod_6182 PE=4 SV=1: Peptidase_C14: TPR_9: TPR_2: TPR_11: TPR_9: TPR_1: TPR_19 [Tuwongella immobilis]	VIP01172.1		Arthrospira ncbi.fasta	170163	1	2	2	2	0.000138	0.0156	ARIYANGKQYER	R	A	0.994	0.312	1.11	1.3	4	0					0	0	1	0	2	1468.77	1227.76	1040.4	374	843	854	Empty	true
My Experiment	10gg Glif	BioSample 3	Mudpit_10gG1	peptidase c14 caspase catalytic subunit p20 : Peptidase C14 caspase catalytic subunit p20 OS=Methylobacterium nodulans (strain ORS2060 / LMG 21967) GN=Mnod_6182 PE=4 SV=1: Peptidase_C14: TPR_9: TPR_2: TPR_11: TPR_9: TPR_1: TPR_19 [Tuwongella immobilis]	VIP01172.1		Arthrospira ncbi.fasta	170163	1	2	2	2	0.000138	0.0156	RRDVTICPADFR	K	G	0.989	0.0278	0.785	19.6	17	0					0	0	1	0	2	1448.74	1890.6	2165.52	307	127	138	Empty	true
My Experiment	10gg Glif	BioSample 3	Mudpit_10gG1	phenylalanyl-tRNA synthetase [Microcystis aeruginosa NIES-3804]	GCL52530.1		Arthrospira ncbi.fasta	89552.5	0.953	1	1	1	6.92e-05	0.0136	INLTIKPAKLR	K	G	0.965	0.204	0.732	12.2	4	0					0	0	1	0	2	1266.83	1272.23	820.24	218	102	112	Empty	true
My Experiment	10gg Glif	BioSample 3	Mudpit_10gG1	bifunctional DNA primase/helicase [Arthrospira sp. O9.13F]	RAQ45356.1		Arthrospira ncbi.fasta	108639	0.975	1	1	1	6.92e-05	0.0144	TRLLENLVKQASDK	K	G	0.982	0	0.745	59.6	70	0					0	0	1	0	2	1614.92	1345.83	1492.89	343	331	344	Empty	true
My Experiment	10gg Glif	BioSample 3	Mudpit_10gG1	putative voltage-gated chloride channel [Arthrospira platensis NIES-46]	GCE94250.1		Arthrospira ncbi.fasta	95866.1	0.946	1	1	1	6.92e-05	0.0157	IAPEAAGSGIPQVK	R	A	0.96	0	0.648	8.18	27	0					0	0	1	0	2	1337.74	1459.81	1446.52	627	85	98	Empty	true
My Experiment	10gg Glif	BioSample 3	Mudpit_10gG1	radical SAM domain protein [Arthrospira platensis NIES-46]	GCE93494.1		Arthrospira ncbi.fasta	60584.8	0.977	1	1	1	6.92e-05	0.0227	GETSGTFRSPDK	R	A	0.983	0.108	0.868	9.36	12	0					0	0	1	0	2	1281.61	1562.55	1321.32	269	135	146	Empty	true
My Experiment	10gg Glif	BioSample 3	Mudpit_10gG1	tpr-repeat-containing protein : TPR-repeat protein OS=Methanosaeta concilii (strain ATCC 5969 / DSM 3671 / JCM 10134 / NBRC 103675 / OCM 69 / GP-6) GN=MCON_2790 PE=4 SV=1: HTH_3: NB-ARC: TPR_12: TPR_12: TPR_12 [Gemmata massiliana]	VTR98805.1		Arthrospira ncbi.fasta	88358	0.958	1	1	1	6.92e-05	0.0175	LGVLPPGEALALLR	R	S	0.969	0.167	0.978	2.56	1	0					0	0	1	0	2	1418.87	2017.7	1526.72	317	254	267	Empty	true
My Experiment	10gg Glif	BioSample 3	Mudpit_10gG1	phosphate transport ATP-binding protein [Microcystis aeruginosa NIES-3804]	GCL49431.1		Arthrospira ncbi.fasta	30186.2	0.982	1	1	1	6.92e-05	0.0487	TTQSTATVLKVDK	R	A	0.987	-0.0206	0.848	6.64	70	0					0	0	1	0	2	1391.77	1910.25	1351.35	285	6	18	Empty	true
My Experiment	10gg Glif	BioSample 3	Mudpit_10gG1	apoptotic protease-activating factor 1 like protein [Microcystis aeruginosa NIES-3806]	GCL54257.1		Arthrospira ncbi.fasta	162712	0.987	1	1	2	0.000138	0.00745	FDCLGFPLFLR	K	Y	0.99	0.106	0.815	13.9	19	0					0	0	2	0	2	1327.69	2608.7	1948.6	539	102	112	Empty	true
My Experiment	10gg Glif	BioSample 3	Mudpit_10gG1	hypothetical protein NIES3807_29560 [Microcystis aeruginosa NIES-3807]	GCL59779.1		Arthrospira ncbi.fasta	58183.6	1	6	6	6	0.000415	0.137	LGLLSLLAVTLIPFIR	I	E	0.987						27.1	3.28	0.148	0.312	0	0	1	0	1	1739.12	1477.79	1531.31	645	343	358	Empty	true
My Experiment	10gg Glif	BioSample 3	Mudpit_10gG1	hypothetical protein NIES3807_29560 [Microcystis aeruginosa NIES-3807]	GCL59779.1		Arthrospira ncbi.fasta	58183.6	1	6	6	6	0.000415	0.137	LPLRLGILGLLSLLAVTLIPF	K	I	0.959						22.8	2.19	0.496	0.238	0	0	1	0	1	2232.45	1537.52	1540.36	895	336	356	Empty	true
My Experiment	10gg Glif	BioSample 3	Mudpit_10gG1	hypothetical protein NIES3807_29560 [Microcystis aeruginosa NIES-3807]	GCL59779.1		Arthrospira ncbi.fasta	58183.6	1	6	6	6	0.000415	0.137	NILAISTIIISLVLGIVLDKK	L	A	0.989						26	3	0.0115	0.286	0	0	1	0	1	2236.43	1639.59	2062.03	742	10	30	Empty	true
My Experiment	10gg Glif	BioSample 3	Mudpit_10gG1	hypothetical protein NIES3807_29560 [Microcystis aeruginosa NIES-3807]	GCL59779.1		Arthrospira ncbi.fasta	58183.6	1	6	6	6	0.000415	0.137	NKQKLPLRLGILGLL	K	S	0.968						23.7	2.43	0.245	0.333	0	0	1	0	1	1676.09	1439.39	1957.39	944	332	346	Empty	true
My Experiment	10gg Glif	BioSample 3	Mudpit_10gG1	hypothetical protein NIES3807_29560 [Microcystis aeruginosa NIES-3807]	GCL59779.1		Arthrospira ncbi.fasta	58183.6	1	6	6	6	0.000415	0.137	QKLPLRLGILGLLSLLAV	K	T	0.992						27.4	3.34	0.252	0.361	0	0	1	0	1	1917.26	1525.78	1862.91	1026	334	351	Empty	true
My Experiment	10gg Glif	BioSample 3	Mudpit_10gG1	hypothetical protein NIES3807_29560 [Microcystis aeruginosa NIES-3807]	GCL59779.1		Arthrospira ncbi.fasta	58183.6	1	6	6	6	0.000415	0.137	VLVTILCILTFKAYLKVKNPALK	M	H	0.997						30.2	4.06	0.232	0.304	0	0	1	0	1	2588.6	1759.74	1168.43	602	435	457	Empty	true
My Experiment	10gg Glif	BioSample 3	Mudpit_10gG1	hypothetical protein PS2015_479 [Pseudohongiella spirulinae]	ALO45165.1		Arthrospira ncbi.fasta	19137.6	1	2	2	2	0.000138	0.153	AGFSLVELVIVIVLVGIIAAVTLSR	N	L	0.997						37.8	5.96	0.241	0.32	0	0	1	0	1	2552.58	1706.58	1180.11	897	11	35	Empty	true
My Experiment	10gg Glif	BioSample 3	Mudpit_10gG1	hypothetical protein PS2015_479 [Pseudohongiella spirulinae]	ALO45165.1		Arthrospira ncbi.fasta	19137.6	1	2	2	2	0.000138	0.153	VIVIVLVGIIAAVTLSRLLR	L	S	0.997						28.5	3.62	0.719	0.275	0	0	1	0	1	2118.41	1549.32	1476.67	756	19	38	Empty	true
My Experiment	10gg Glif	BioSample 3	Mudpit_10gG1	phycocyanin beta subunit [Arthrospira platensis FACHB-341]	AAX68410.1		Arthrospira ncbi.fasta	18047.8	1	3	3	4	0.000277	0.308	GEMLSTAQIDALSQMVAESNKR	R	L	0.994	0.216	1.67	1.74	1	0					0	0	1	0	2	2379.16	1433.12	1537.24	1569	16	37	Empty	true
My Experiment	10gg Glif	BioSample 3	Mudpit_10gG1	phycocyanin beta subunit [Arthrospira platensis FACHB-341]	AAX68410.1		Arthrospira ncbi.fasta	18047.8	1	3	3	4	0.000277	0.308	ITSNASTIVSNAAR	R	S	0.997						69.5	9.01	0.423	0.75	0	0	1	0	2	1404.74	1166.54	23178.2	14917	44	57	Empty	true
My Experiment	10gg Glif	BioSample 3	Mudpit_10gG1	phycocyanin beta subunit [Arthrospira platensis FACHB-341]	AAX68410.1		Arthrospira ncbi.fasta	18047.8	1	3	3	4	0.000277	0.308	YVTYAVFAGDASVLEDR	R	C	0.997						73.3	12.2	0.547	0.647	0	0	2	0	2	1875.91	1411.4	5096.68	3282	92	108	Empty	true
My Experiment	10gg Glif	BioSample 3	Mudpit_10gG1	hypothetical protein NIES3804_35720 [Microcystis aeruginosa NIES-3804]	GCL51984.1		Arthrospira ncbi.fasta	61121.9	1	3	3	3	0.000208	0.0768	DSRLAITYLLIILLIVVIIFR	Q	A	0.948						22.3	2.08	0.157	0.238	0	0	1	0	1	2457.56	1552.85	1655.63	1347	301	321	Empty	true
My Experiment	10gg Glif	BioSample 3	Mudpit_10gG1	hypothetical protein NIES3804_35720 [Microcystis aeruginosa NIES-3804]	GCL51984.1		Arthrospira ncbi.fasta	61121.9	1	3	3	3	0.000208	0.0768	KKPLLIINLLIFSLIVTTVK	R	P	0.995	-0.0341	0.168	999	1	0	29.2	3.8	0.26	0.275	0	0	1	0	2	2266.49	1743.53	1364.36	693	386	405	Empty	true
My Experiment	10gg Glif	BioSample 3	Mudpit_10gG1	hypothetical protein NIES3804_35720 [Microcystis aeruginosa NIES-3804]	GCL51984.1		Arthrospira ncbi.fasta	61121.9	1	3	3	3	0.000208	0.0768	KPLLIINLLIFSLIVTT	K	V	0.953						22.5	2.12	0.0622	0.294	0	0	1	0	1	1911.23	1493.11	1702.86	796	387	403	Empty	true
My Experiment	10gg Glif	BioSample 3	Mudpit_10gG1	Nitroreductase [Pseudohongiella spirulinae]	ALO46692.1		Arthrospira ncbi.fasta	20625.6	1	2	2	2	0.000138	0.108	LLRAPIIIVGIVSPKEHP	K	K	0.985						24.8	2.7	0.0202	0.306	0	0	1	0	1	1952.21	1388.79	2645.38	826	86	103	Empty	true
My Experiment	10gg Glif	BioSample 3	Mudpit_10gG1	Nitroreductase [Pseudohongiella spirulinae]	ALO46692.1		Arthrospira ncbi.fasta	20625.6	1	2	2	2	0.000138	0.108	NKLLRAPIIIVGIVSPK	R	E	0.976						24.9	2.72	0.321	0.353	0	0	1	0	2	1831.19	1298.78	1274.6	826	84	100	Empty	true
My Experiment	10gg Glif	BioSample 3	Mudpit_10gG1	hypothetical protein NIES3806_23390 [Microcystis aeruginosa NIES-3806]	GCL54996.1,GCL60544.1		Arthrospira ncbi.fasta	7179.3	1	4	4	4	0.000277	0.492	IKQILNIVVVIALVLWILK	K	V	0.969						23.7	2.43	0.662	0.263	0	0	1	0	2	2188.46	1599.84	1548.07	875	30	48	Empty	true
My Experiment	10gg Glif	BioSample 3	Mudpit_10gG1	hypothetical protein NIES3806_23390 [Microcystis aeruginosa NIES-3806]	GCL54996.1,GCL60544.1		Arthrospira ncbi.fasta	7179.3	1	4	4	4	0.000277	0.492	LNIVVVIALVLWILKVFGLLSFLK	I	G	0.997						30.3	4.08	0.495	0.271	0	0	1	0	1	2710.74	1622.36	2376.16	1135	34	57	Empty	true
My Experiment	10gg Glif	BioSample 3	Mudpit_10gG1	hypothetical protein NIES3806_23390 [Microcystis aeruginosa NIES-3806]	GCL54996.1,GCL60544.1		Arthrospira ncbi.fasta	7179.3	1	4	4	4	0.000277	0.492	QILNIVVVIALVLWILKVFGLLSF	K	L	0.997						37.6	5.89	0.463	0.333	0	0	1	0	1	2710.7	1732.13	1148.31	370	32	55	Empty	true
My Experiment	10gg Glif	BioSample 3	Mudpit_10gG1	hypothetical protein NIES3806_23390 [Microcystis aeruginosa NIES-3806]	GCL54996.1,GCL60544.1		Arthrospira ncbi.fasta	7179.3	1	4	4	4	0.000277	0.492	VIALVLWILKVFGLLSFLKGIR	V	I	0.994						27.2	3.31	0.243	0.295	0	0	1	0	1	2498.6	1548.13	1664.03	1202	39	60	Empty	true
My Experiment	10gg Glif	BioSample 3	Mudpit_10gG1	Methylamine utilization protein MauE [Pseudohongiella spirulinae]	ALO46371.1		Arthrospira ncbi.fasta	19054.3	1	3	3	3	0.000208	0.345	AVSRPFGGIAAALLLSAYAVAMAINLR	F	R	0.997						43.7	7.43	0.233	0.333	0	0	1	0	1	2716.53	1732.21	1288.08	930	68	94	Empty	true
My Experiment	10gg Glif	BioSample 3	Mudpit_10gG1	Methylamine utilization protein MauE [Pseudohongiella spirulinae]	ALO46371.1		Arthrospira ncbi.fasta	19054.3	1	3	3	3	0.000208	0.345	LITIVIATSLAILFLLAARHKLSAPLRFK	P	A	0.985						25.4	2.85	0.181	0.207	0	0	1	0	1	3190	1665.86	679.56	505	5	33	Empty	true
My Experiment	10gg Glif	BioSample 3	Mudpit_10gG1	Methylamine utilization protein MauE [Pseudohongiella spirulinae]	ALO46371.1		Arthrospira ncbi.fasta	19054.3	1	3	3	3	0.000208	0.345	MIDPLITIVIATSLAILFLLAARHKL	-	S	0.997						31.2	4.3	0.147	0.231	0	0	1	0	1	2888.74	1382.41	1843.52	593	1	26	Empty	true
My Experiment	10gg Glif	BioSample 3	Mudpit_10gG1	putative glutathione S-transferase [Microcystis aeruginosa NIES-3787]	GCL45761.1,GCL57483.1		Arthrospira ncbi.fasta	11086.4	1	2	2	2	0.000138	0.245	IIILISIGLLSPLKALALPAP	K	E	0.997						34.5	5.13	0.0957	0.357	0	0	1	0	1	2126.39	1196.78	980.5	386	7	27	Empty	true
My Experiment	10gg Glif	BioSample 3	Mudpit_10gG1	putative glutathione S-transferase [Microcystis aeruginosa NIES-3787]	GCL45761.1,GCL57483.1		Arthrospira ncbi.fasta	11086.4	1	2	2	2	0.000138	0.245	TTKIIILISIGLLSPLK	R	A	0.968	0	0.0667	999	1	0	24.5	2.62	0.127	0.324	0	0	1	0	2	1823.2	1230.03	2218.41	976	4	20	Empty	true
My Experiment	10gg Glif	BioSample 3	Mudpit_10gG1	outer membrane adhesin like protein [Arthrospira platensis C1]	EKD11426.1		Arthrospira ncbi.fasta	235328	1	2	2	2	0.000138	0.019	GGDGADSINGNDGNDTIYGGDGDD	R	C	0.995						29.6	3.89	0.203	0.271	0	0	1	0	1	2270.86	1614.03	1533.01	539	206	229	Empty	true
My Experiment	10gg Glif	BioSample 3	Mudpit_10gG1	outer membrane adhesin like protein [Arthrospira platensis C1]	EKD11426.1		Arthrospira ncbi.fasta	235328	1	2	2	2	0.000138	0.019	QGNDSLIGGENDDLMFGDK	G	G	0.978						25.8	2.96	0.093	0.237	0	0	1	0	1	2007.86	1418.43	2652.51	1096	271	289	Empty	true
My Experiment	10gg Glif	BioSample 3	Mudpit_10gG1	protein-export membrane protein SecD [Microcystis aeruginosa NIES-3787]	GCL45216.1		Arthrospira ncbi.fasta	50464	1	2	2	2	0.000138	0.0406	IIGLVVASIVILIK	L	L	0.946						23.3	2.33	0.279	0.321	0	0	1	0	1	1451	1242.1	1966.29	853	11	24	Empty	true
My Experiment	10gg Glif	BioSample 3	Mudpit_10gG1	protein-export membrane protein SecD [Microcystis aeruginosa NIES-3787]	GCL45216.1		Arthrospira ncbi.fasta	50464	1	2	2	2	0.000138	0.0406	WLLLLIIGLVVASIVILIK	N	L	0.984						25.7	2.92	0.152	0.316	0	0	1	0	1	2089.41	1311.6	826.55	405	6	24	Empty	true
My Experiment	10gg Glif	BioSample 3	Mudpit_10gG1	diguanylate cyclase, partial [Arthrospira sp. O9.13F]	RAQ38817.1		Arthrospira ncbi.fasta	60700.7	1	2	2	2	0.000138	0.0393	KQLITILLASLLTIGLISGIR	L	Y	0.996						28.6	3.66	0.234	0.286	0	0	1	0	1	2236.44	1568.57	1443.11	1070	38	58	Empty	true
My Experiment	10gg Glif	BioSample 3	Mudpit_10gG1	diguanylate cyclase, partial [Arthrospira sp. O9.13F]	RAQ38817.1		Arthrospira ncbi.fasta	60700.7	1	2	2	2	0.000138	0.0393	QLITILLASLLTIGLISGIR	K	Y	0.994	0.142	0.561	161	1	0	31.4	1.47	0.14	0.35	0	0	1	0	2	2108.34	1394.55	2343.46	879	39	58	Empty	true
My Experiment	10gg Glif	BioSample 3	Mudpit_10gG1	conserved hypothetical protein [Limnospira indica PCC 8005]	CDM94031.1,EDZ93065.1,EKD11332.1,RAQ39703.1,WP_006670149.1,WP_008049380.1,WP_046320437.1,tr|A0A328V6U5|A0A328V6U5_9CYAN,tr|B5W605|B5W605_LIMMA,tr|H1W7D5|H1W7D5_9CYAN,tr|K1WGK3|K1WGK3_ARTPT		Arthrospira ncbi.fasta	37874.2	1	2	2	2	0.000138	0.0771	AIPVAVGVSGLAIAAIALFALPVPEVRR	R	P	0.997	-0.0285	0.505	170	1	0	45.2	7.8	0.341	0.304	0	0	1	0	2	2770.67	1529.27	1692.35	774	156	183	Empty	true
My Experiment	10gg Glif	BioSample 3	Mudpit_10gG1	conserved hypothetical protein [Limnospira indica PCC 8005]	CDM94031.1,EDZ93065.1,EKD11332.1,RAQ39703.1,WP_006670149.1,WP_008049380.1,WP_046320437.1,tr|A0A328V6U5|A0A328V6U5_9CYAN,tr|B5W605|B5W605_LIMMA,tr|H1W7D5|H1W7D5_9CYAN,tr|K1WGK3|K1WGK3_ARTPT		Arthrospira ncbi.fasta	37874.2	1	2	2	2	0.000138	0.0771	VAVGVSGLAIAAIALFALPVPEVRR	P	P	0.997						34.5	5.12	0.243	0.3	0	0	1	0	1	2489.5	1556.41	1717.04	1128	159	183	Empty	true
My Experiment	10gg Glif	BioSample 3	Mudpit_10gG1	hypothetical protein AP285_05915 [Arthrospira platensis YZ]	AMW27573.1,BAI89170.1,KDR58882.1,TVU53832.1,WP_006617496.1,WP_014274694.1,tr|A0A5Q4H926|A0A5Q4H926_9CYAN,tr|D5A3M6|D5A3M6_ARTPN		Arthrospira ncbi.fasta	6693.1	1	2	2	2	0.000138	0.377	ILILSLGLSLLIKYGGPNFAIP	K	Q	0.997						28.7	3.68	0.0906	0.295	0	0	1	0	1	2312.4	1646.15	1879.04	943	11	32	Empty	true
My Experiment	10gg Glif	BioSample 3	Mudpit_10gG1	hypothetical protein AP285_05915 [Arthrospira platensis YZ]	AMW27573.1,BAI89170.1,KDR58882.1,TVU53832.1,WP_006617496.1,WP_014274694.1,tr|A0A5Q4H926|A0A5Q4H926_9CYAN,tr|D5A3M6|D5A3M6_ARTPN		Arthrospira ncbi.fasta	6693.1	1	2	2	2	0.000138	0.377	KILILSLGLSLLIK	A	Y	0.981						24.9	2.72	0.237	0.357	0	0	1	0	1	1524.05	1294.73	1192.98	428	10	23	Empty	true
My Experiment	10gg Glif	BioSample 3	Mudpit_10gG1	hypothetical protein NIES3807_21840 [Microcystis aeruginosa NIES-3807]	GCL59014.1		Arthrospira ncbi.fasta	7980.8	1	2	2	2	0.000138	0.389	DADGDEDGENRQKDDDNDQN	K	K	0.991						27.5	3.38	0.709	0.3	0	0	1	0	1	2264.84	1720.44	1082.03	527	43	62	Empty	true
My Experiment	10gg Glif	BioSample 3	Mudpit_10gG1	hypothetical protein NIES3807_21840 [Microcystis aeruginosa NIES-3807]	GCL59014.1		Arthrospira ncbi.fasta	7980.8	1	2	2	2	0.000138	0.389	QKDDDNDQNKDDDDDDD	R	D	0.991						26.8	3.19	0.358	0.353	0	0	1	0	1	2007.68	1332.04	2350.84	877	54	70	Empty	true
My Experiment	10gg Glif	BioSample 3	Mudpit_10gG1	hypothetical protein AP285_11495 [Arthrospira platensis YZ]	AMW28500.1,BAI90474.1,GCE92967.1,KDR55580.1,TVU53877.1,WP_006619481.1,WP_014275433.1,tr|A0A5Q4H941|A0A5Q4H941_9CYAN,tr|D4ZRQ9|D4ZRQ9_ARTPN		Arthrospira ncbi.fasta	72505.6	1	2	2	2	0.000138	0.0556	MSAILILLPLIFL	-	F	0.984						25.3	2.82	0.087	0.385	0	0	1	0	1	1456.92	1212.41	2640.45	839	1	13	Empty	true
My Experiment	10gg Glif	BioSample 3	Mudpit_10gG1	hypothetical protein AP285_11495 [Arthrospira platensis YZ]	AMW28500.1,BAI90474.1,GCE92967.1,KDR55580.1,TVU53877.1,WP_006619481.1,WP_014275433.1,tr|A0A5Q4H941|A0A5Q4H941_9CYAN,tr|D4ZRQ9|D4ZRQ9_ARTPN		Arthrospira ncbi.fasta	72505.6	1	2	2	2	0.000138	0.0556	VWIIVNIILGLTVGKILRTSQIK	M	L	0.982						25.4	2.85	0.22	0.261	0	0	1	0	1	2577.62	1769.68	1751.45	934	60	82	Empty	true
My Experiment	10gg Glif	BioSample 3	Mudpit_10gG1	hypothetical protein SPLC1_S032970 [Arthrospira platensis C1]	EKD11466.1		Arthrospira ncbi.fasta	29140.5	1	2	2	2	0.000138	0.069	FKLSIALILLIGIVPIQR	Q	V	0.952						22.9	2.21	0.0349	0.306	0	0	1	0	1	2007.31	1239.81	1795.87	945	14	31	Empty	true
My Experiment	10gg Glif	BioSample 3	Mudpit_10gG1	hypothetical protein SPLC1_S032970 [Arthrospira platensis C1]	EKD11466.1		Arthrospira ncbi.fasta	29140.5	1	2	2	2	0.000138	0.069	KLSIALILLIGIVPIQR	F	V	0.962						24.3	2.59	0.0206	0.324	0	0	1	0	1	1860.24	1324.53	2489.91	1926	15	31	Empty	true
My Experiment	10gg Glif	BioSample 3	Mudpit_10gG1	DNA mismatch repair protein [Microcystis aeruginosa NIES-3804]	GCL50140.1		Arthrospira ncbi.fasta	98032.5	0.996	1	1	1	6.92e-05	0.0283	SPPLHLKEGGVIREGIDAQLDALRR	E	D	0.997						38.1	6.02	0.142	0.34	0	0	1	0	1	2740.52	1641.97	2115.95	825	456	480	Empty	true
My Experiment	10gg Glif	BioSample 3	Mudpit_10gG1	ribonucleoside-diphosphate reductase, alpha subunit [Microcystis aeruginosa NIES-3807]	GCL57442.1		Arthrospira ncbi.fasta	126438	1	2	2	2	0.000138	0.0295	NCALEMCSPEEPDWR	I	Y	0.979						26.3	3.09	0.019	0.4	0	0	1	0	1	1779.71	1345.94	2653.18	1074	92	106	Empty	true
My Experiment	10gg Glif	BioSample 3	Mudpit_10gG1	ribonucleoside-diphosphate reductase, alpha subunit [Microcystis aeruginosa NIES-3807]	GCL57442.1		Arthrospira ncbi.fasta	126438	1	2	2	2	0.000138	0.0295	TVQKDNFRESDDSCSSCA	R	-	0.99						27.6	3.4	0.149	0.306	0	0	1	0	2	1991.81	1355.76	1818.89	895	1101	1118	Empty	true
My Experiment	10gg Glif	BioSample 3	Mudpit_10gG1	hypothetical protein AP285_11470 [Arthrospira platensis YZ]	AMW28495.1		Arthrospira ncbi.fasta	44715.2	1	2	2	2	0.000138	0.0824	IIPENARIIMVEEHKNYR	K	L	0.994	0.194	1.72	0.723	1	0					0	0	1	0	2	2225.19	1586.14	1234.42	584	174	191	Empty	true
My Experiment	10gg Glif	BioSample 3	Mudpit_10gG1	hypothetical protein AP285_11470 [Arthrospira platensis YZ]	AMW28495.1		Arthrospira ncbi.fasta	44715.2	1	2	2	2	0.000138	0.0824	KLTKILSRLLIQK	K	T	0.971						24.2	2.55	0.128	0.462	0	0	1	0	2	1596.06	1353.84	1995.08	963	3	15	Empty	true
My Experiment	10gg Glif	BioSample 3	Mudpit_10gG1	pilus assembly protein [Arthrospira sp. PLM2.Bin9]	TVU52963.1		Arthrospira ncbi.fasta	33435.4	1	3	3	3	0.000208	0.0973	AQLYTKLAVLLESGLTVHKSLIVIAK	K	K	0.994	0.865	1.22	17.3	3	0					0	0	1	0	2	2808.7	1650.25	1838.04	847	7	32	Empty	true
My Experiment	10gg Glif	BioSample 3	Mudpit_10gG1	pilus assembly protein [Arthrospira sp. PLM2.Bin9]	TVU52963.1		Arthrospira ncbi.fasta	33435.4	1	3	3	3	0.000208	0.0973	LAVLLESGLTVHKSLIVIAKK	K	S	0.985	0	0.0021	999	1	0	24.9	2.74	0.116	0.238	0	0	1	0	2	2232.41	1370.83	2328.47	1443	13	33	Empty	true
My Experiment	10gg Glif	BioSample 3	Mudpit_10gG1	pilus assembly protein [Arthrospira sp. PLM2.Bin9]	TVU52963.1		Arthrospira ncbi.fasta	33435.4	1	3	3	3	0.000208	0.0973	LAVLLESGLTVHKSLIVIAKKSN	K	P	0.945						22.6	2.15	0.0442	0.239	0	0	1	0	1	2433.48	1552.26	1863.06	1057	13	35	Empty	true
My Experiment	10gg Glif	BioSample 3	Mudpit_10gG1	hypothetical protein PS2015_2046 [Pseudohongiella spirulinae]	ALO46685.1		Arthrospira ncbi.fasta	27374.5	1	2	2	2	0.000138	0.114	KLRQLLWTTLLLIALLTVVLPALLGFVLR	R	Q	0.962	0.929	0.898	19.4	1	0					0	0	1	0	2	3287.11	1493.75	875.19	502	7	35	Empty	true
My Experiment	10gg Glif	BioSample 3	Mudpit_10gG1	hypothetical protein PS2015_2046 [Pseudohongiella spirulinae]	ALO46685.1		Arthrospira ncbi.fasta	27374.5	1	2	2	2	0.000138	0.114	QLLWTTLLLIALLTVVLPALLGFVLR	R	Q	0.997						41.4	6.85	0.00483	0.327	0	0	1	0	2	2872.8	1698.9	1284.76	871	10	35	Empty	true
My Experiment	10gg Glif	BioSample 3	Mudpit_10gG1	RNA polymerase beta prime subunit [Microcystis aeruginosa NIES-3804]	GCL50187.1		Arthrospira ncbi.fasta	147539	0.994	1	1	1	6.92e-05	0.0156	WSAADEEGDEDDFEGDYEEEE	R	-	0.964	0.274	0.281	727	1	0	23.6	2.39	0.178	0.262	0	0	1	0	2	2465.85	1617.58	2195.69	1200	1323	1343	Empty	true
My Experiment	10gg Glif	BioSample 3	Mudpit_10gG1	hypothetical protein PS2015_1942 [Pseudohongiella spirulinae]	ALO46586.1		Arthrospira ncbi.fasta	21539.8	1	1	1	1	6.92e-05	0.128	EVAEHRGAMSACCVMAIDDVSCPRK	K	Y	0.997						31	4.26	0.0581	0.26	0	0	1	0	2	2660.19	1731.01	1886.27	903	120	144	Empty	true
My Experiment	10gg Glif	BioSample 3	Mudpit_10gG1	hypothetical protein NIES3804_26320 [Microcystis aeruginosa NIES-3804]	GCL51057.1		Arthrospira ncbi.fasta	12016.3	0.996	1	1	1	6.92e-05	0.221	PVTAARKYIQAIGISPPALLIVK	K	R	0.997						28.8	3.7	0.0382	0.283	0	0	1	0	2	2419.48	1587.31	1410.49	734	34	56	Empty	true
My Experiment	10gg Glif	BioSample 3	Mudpit_10gG1	cyanobacterial phytochrome [Arthrospira platensis NIES-46]	GCE94922.1		Arthrospira ncbi.fasta	96355.9	0.993	1	1	1	6.92e-05	0.0142	QINIKPPKIPQK	R	F	0.963	0	0.697	12.2	30	0					0	0	1	0	2	1403.87	1862.13	1711.23	304	733	744	Empty	true
My Experiment	14gg Glif	BioSample 4	Mudpit_14gG1	transposase [Microcystis aeruginosa NIES-3806]	GCL52835.1		Arthrospira ncbi.fasta	53089.2	0.999	2	2	2	8.53e-05	0.063	FTDGFKAGEFDLWCSQK	R	T	0.974	0.0385	0.637	14.2	15	0					0	0	1	0	2	1978.9	2865.23	763.09	205	144	160	Empty	true
My Experiment	14gg Glif	BioSample 4	Mudpit_14gG1	transposase [Microcystis aeruginosa NIES-3806]	GCL52835.1		Arthrospira ncbi.fasta	53089.2	0.999	2	2	2	8.53e-05	0.063	FYQNCHAKIPGK	R	K	0.96	0.285	0.858	3.99	51	0					0	0	1	0	2	1405.7	2664.63	1611.22	76	86	97	Empty	true
My Experiment	14gg Glif	BioSample 4	Mudpit_14gG1	Serine--tRNA ligase [Pseudohongiella spirulinae]	ALO46207.1		Arthrospira ncbi.fasta	48065.1	1	2	2	2	8.53e-05	0.0515	ILQLLELPYR	R	A	0.978	0.0329	0.65	3.61	2	0					0	0	1	0	2	1257.76	2917.82	1250.23	167	313	322	Empty	true
My Experiment	14gg Glif	BioSample 4	Mudpit_14gG1	Serine--tRNA ligase [Pseudohongiella spirulinae]	ALO46207.1		Arthrospira ncbi.fasta	48065.1	1	2	2	2	8.53e-05	0.0515	LTGSRFVVMRGR	R	V	0.969	-0.0154	0.625	16.9	68	0					0	0	1	0	2	1378.77	2916.12	1153.82	67	161	172	Empty	true
My Experiment	14gg Glif	BioSample 4	Mudpit_14gG1	WD-40 repeat protein [Arthrospira platensis NIES-46]	GCE92190.1		Arthrospira ncbi.fasta	128606	1	2	2	2	8.53e-05	0.0287	KTDGQLLSIIR	R	N	0.99	0	0.813	19.6	55	0					0	0	1	0	2	1243.74	308.88	980.88	118	865	875	Empty	true
My Experiment	14gg Glif	BioSample 4	Mudpit_14gG1	WD-40 repeat protein [Arthrospira platensis NIES-46]	GCE92190.1		Arthrospira ncbi.fasta	128606	1	2	2	2	8.53e-05	0.0287	LLLIIATVALTIYSGLGILVWR	R	Q	0.957	0.182	0.589	49.6	1	0					0	0	1	0	2	2398.48	2521.34	947.13	242	457	478	Empty	true
My Experiment	14gg Glif	BioSample 4	Mudpit_14gG1	tetratricopeptide repeat protein [Arthrospira sp. TJSD091]	WP_046321251.1		Arthrospira ncbi.fasta	229090	1	3	3	3	0.000128	0.0205	AGIATSWGQLGDIQR	R	F	0.991	0	0.827	12.8	14	0					0	0	1	0	2	1572.81	1773.9	1211.53	74	1013	1027	Empty	true
My Experiment	14gg Glif	BioSample 4	Mudpit_14gG1	tetratricopeptide repeat protein [Arthrospira sp. TJSD091]	WP_046321251.1		Arthrospira ncbi.fasta	229090	1	3	3	3	0.000128	0.0205	SEPGQTAAGGGGLPIR	K	V	0.978	0	0.695	7.17	60	0					0	0	1	0	2	1467.76	1393.77	1290.59	121	108	123	Empty	true
My Experiment	14gg Glif	BioSample 4	Mudpit_14gG1	tetratricopeptide repeat protein [Arthrospira sp. TJSD091]	WP_046321251.1		Arthrospira ncbi.fasta	229090	1	3	3	3	0.000128	0.0205	VSLKQFGAILK	K	N	0.962	-0.0611	0.603	28.4	25	0					0	0	1	0	2	1203.75	3049.7	1350.89	59	506	516	Empty	true
My Experiment	14gg Glif	BioSample 4	Mudpit_14gG1	hypothetical protein PS2015_2972 [Pseudohongiella spirulinae]	ALO47599.1		Arthrospira ncbi.fasta	36777.7	0.987	1	1	1	4.26e-05	0.0404	LKRYGTVSTTVGK	K	L	0.991	0.0366	0.949	2.23	22	0					0	0	1	0	2	1409.81	2615.86	1151.17	164	284	296	Empty	true
My Experiment	14gg Glif	BioSample 4	Mudpit_14gG1	serine/threonine protein kinase with WD-40 repeats [Arthrospira platensis NIES-46]	GCE93729.1		Arthrospira ncbi.fasta	74776.7	1	3	3	3	0.000128	0.0724	EVTETIMGFSSDGPGEQDNDK	R	K	0.98	0.489	0.871	19.9	1	0					0	0	1	0	2	2255.96	1428.91	943.27	389	189	209	Empty	true
My Experiment	14gg Glif	BioSample 4	Mudpit_14gG1	serine/threonine protein kinase with WD-40 repeats [Arthrospira platensis NIES-46]	GCE93729.1		Arthrospira ncbi.fasta	74776.7	1	3	3	3	0.000128	0.0724	KMGGGGFGQTFEILDQK	K	D	0.955	0.153	0.68	10.1	11	0					0	0	1	0	2	1812.9	1378.2	1163.87	144	41	57	Empty	true
My Experiment	14gg Glif	BioSample 4	Mudpit_14gG1	serine/threonine protein kinase with WD-40 repeats [Arthrospira platensis NIES-46]	GCE93729.1		Arthrospira ncbi.fasta	74776.7	1	3	3	3	0.000128	0.0724	TIILWDTNGRR	R	L	0.982	0	0.695	35	17	0					0	0	1	0	2	1344.74	2146.85	1119.21	58	504	514	Empty	true
My Experiment	14gg Glif	BioSample 4	Mudpit_14gG1	aldolase/epimerase [Microcystis aeruginosa NIES-3804]	GCL51432.1		Arthrospira ncbi.fasta	23229.8	0.985	1	1	1	4.26e-05	0.0537	YLVAAYQVKPW	R	-	0.989	0.108	0.83	2.03	4	0					0	0	1	0	2	1337.73	1897.18	2167.93	118	195	205	Empty	true
My Experiment	14gg Glif	BioSample 4	Mudpit_14gG1	hypothetical protein NIES3804_41440 [Microcystis aeruginosa NIES-3804]	GCL52553.1		Arthrospira ncbi.fasta	14075	1	2	2	2	8.53e-05	0.167	PHCCPDFFDR	R	W	0.97	0.424	0.709	14.8	1	0					0	0	1	0	2	1236.49	2135.99	1080.32	68	39	48	Empty	true
My Experiment	14gg Glif	BioSample 4	Mudpit_14gG1	hypothetical protein NIES3804_41440 [Microcystis aeruginosa NIES-3804]	GCL52553.1		Arthrospira ncbi.fasta	14075	1	2	2	2	8.53e-05	0.167	SDNLWEKKEG	R	-	0.965	0.111	0.683	7.45	43	0					0	0	1	0	2	1205.58	1665.67	1281.07	84	111	120	Empty	true
My Experiment	14gg Glif	BioSample 4	Mudpit_14gG1	RNA polymerase beta prime subunit [Microcystis aeruginosa NIES-3804]	GCL50187.1		Arthrospira ncbi.fasta	147539	1	2	2	2	8.53e-05	0.0186	VIDTWNSTSESLK	K	D	0.991	0.15	1.03	2.21	27	0					0	0	1	0	2	1479.73	2082.98	1362.64	717	93	105	Empty	true
My Experiment	14gg Glif	BioSample 4	Mudpit_14gG1	RNA polymerase beta prime subunit [Microcystis aeruginosa NIES-3804]	GCL50187.1		Arthrospira ncbi.fasta	147539	1	2	2	2	8.53e-05	0.0186	VLIPLSDRLLGR	R	S	0.969	-0.114	0.622	49.2	42	0					0	0	1	0	2	1351.84	3537.01	1159.37	112	230	241	Empty	true
My Experiment	14gg Glif	BioSample 4	Mudpit_14gG1	hypothetical protein NIES46_24140 [Arthrospira platensis NIES-46]	GCE94359.1		Arthrospira ncbi.fasta	166529	1	2	2	2	8.53e-05	0.0182	DRLLKATITDLHTLK	R	T	0.991	0.154	0.895	11	35	0					0	0	1	0	2	1738.02	2485.57	769.33	60	1355	1369	Empty	true
My Experiment	14gg Glif	BioSample 4	Mudpit_14gG1	hypothetical protein NIES46_24140 [Arthrospira platensis NIES-46]	GCE94359.1		Arthrospira ncbi.fasta	166529	1	2	2	2	8.53e-05	0.0182	LLTRAKQGVEK	R	L	0.96	-0.0554	0.596	66.8	25	0					0	0	1	0	2	1242.75	598.272	903.05	44	367	377	Empty	true
My Experiment	14gg Glif	BioSample 4	Mudpit_14gG1	hypothetical protein SPLC1_S208680 [Arthrospira platensis C1]	EKD09463.1		Arthrospira ncbi.fasta	132614	0.987	1	1	1	4.26e-05	0.0145	AIDASNAKTYTGAINDR	K	A	0.991	0.0871	0.987	7.64	38	0					0	0	1	0	2	1780.88	1863.79	2037.01	140	290	306	Empty	true
My Experiment	14gg Glif	BioSample 4	Mudpit_14gG1	phosphoenolpyruvate synthase [Arthrospira platensis NIES-46]	GCE94615.1		Arthrospira ncbi.fasta	92923.8	1	3	3	3	0.000128	0.0407	EAYGLECVALKR	R	V	0.984	0.0512	0.711	3.26	4	0					0	0	1	0	2	1351.7	3300.76	1090.36	117	649	660	Empty	true
My Experiment	14gg Glif	BioSample 4	Mudpit_14gG1	phosphoenolpyruvate synthase [Arthrospira platensis NIES-46]	GCE94615.1		Arthrospira ncbi.fasta	92923.8	1	3	3	3	0.000128	0.0407	GCYTPMDIEWAK	R	D	0.971	0.0829	0.631	11	11	0					0	0	1	0	2	1413.62	2743.62	1182.27	129	338	349	Empty	true
My Experiment	14gg Glif	BioSample 4	Mudpit_14gG1	phosphoenolpyruvate synthase [Arthrospira platensis NIES-46]	GCE94615.1		Arthrospira ncbi.fasta	92923.8	1	3	3	3	0.000128	0.0407	TDPDWEPIMK	K	R	0.952	0	0.642	16	35	0					0	0	1	0	2	1231.57	1586.29	1426.18	188	425	434	Empty	true
My Experiment	14gg Glif	BioSample 4	Mudpit_14gG1	methylmalonyl-CoA mutase [Pseudohongiella spirulinae]	ALO45541.1		Arthrospira ncbi.fasta	119832	1	2	2	2	8.53e-05	0.026	RAMAIQLVINK	R	E	0.985	0.0718	0.705	9.59	36	0					0	0	1	0	2	1256.75	1403.79	1295.01	129	900	910	Empty	true
My Experiment	14gg Glif	BioSample 4	Mudpit_14gG1	methylmalonyl-CoA mutase [Pseudohongiella spirulinae]	ALO45541.1		Arthrospira ncbi.fasta	119832	1	2	2	2	8.53e-05	0.026	RMLQASGAEVIHLAHNR	R	S	0.991	0.127	0.894	3.98	1	0					0	0	1	0	2	1903.01	2479.56	1253.62	147	27	43	Empty	true
My Experiment	14gg Glif	BioSample 4	Mudpit_14gG1	hypothetical protein NIES3804_13650 [Microcystis aeruginosa NIES-3804]	GCL49807.1		Arthrospira ncbi.fasta	24315.6	0.986	1	1	1	4.26e-05	0.0673	IKDKQSQINLSVVYT	K	-	0.99	0.0741	0.8	22.3	1	0					0	0	1	0	2	1735.96	1718.74	719.32	175	209	223	Empty	true
My Experiment	14gg Glif	BioSample 4	Mudpit_14gG1	bifunctional DNA primase/helicase [Arthrospira sp. O9.13F]	RAQ45356.1		Arthrospira ncbi.fasta	108639	0.999	2	2	2	8.53e-05	0.0247	GQSVLVIGHRIR	K	L	0.966	-0.001	0.602	20.1	5	0					0	0	1	0	2	1334.8	1106.33	1629.63	238	345	356	Empty	true
My Experiment	14gg Glif	BioSample 4	Mudpit_14gG1	bifunctional DNA primase/helicase [Arthrospira sp. O9.13F]	RAQ45356.1		Arthrospira ncbi.fasta	108639	0.999	2	2	2	8.53e-05	0.0247	LLENLVKQASDK	R	G	0.967	0	0.646	10.4	17	0					0	0	1	0	2	1357.77	1451.26	1361.26	164	333	344	Empty	true
My Experiment	14gg Glif	BioSample 4	Mudpit_14gG1	4-vinyl reductase 4VR OS=Isosphaera pallida (strain ATCC 43644 / DSM 9630 / IS1B) GN=Isop_2221 PE=4 SV=1: V4R [Gemmataceae bacterium]	VTU01064.1		Arthrospira ncbi.fasta	30636.6	0.98	1	1	1	4.26e-05	0.0599	HNHYHDSEFFRADPDR	K	G	0.986	0.119	0.725	8.81	11	0					0	0	1	0	2	2042.89	1883.86	1391.26	295	62	77	Empty	true
My Experiment	14gg Glif	BioSample 4	Mudpit_14gG1	putative helicase [Microcystis aeruginosa NIES-3804]	GCL49010.1		Arthrospira ncbi.fasta	129857	0.999	2	2	2	8.53e-05	0.0214	QCCFLTATPRNK	R	S	0.985	0.311	0.756	0.184	37	0					0	0	1	0	2	1381.67	1739.77	1174.76	66	402	413	Empty	true
My Experiment	14gg Glif	BioSample 4	Mudpit_14gG1	putative helicase [Microcystis aeruginosa NIES-3804]	GCL49010.1		Arthrospira ncbi.fasta	129857	0.999	2	2	2	8.53e-05	0.0214	SLTGEALFSELK	R	K	0.948	0.0136	0.632	41.1	37	0					0	0	1	0	2	1294.69	2896.09	1357.36	55	1074	1085	Empty	true
My Experiment	14gg Glif	BioSample 4	Mudpit_14gG1	NADP-dependent malic enzyme [Pseudohongiella spirulinae]	ALO47225.1		Arthrospira ncbi.fasta	83264.6	0.996	1	1	1	4.26e-05	0.0157	MSDDSFKDSALR	-	Y	0.953	0.0895	0.604	11.4	53	0					0	0	1	0	2	1371.62	2957.74	1095.33	152	1	12	Empty	true
My Experiment	14gg Glif	BioSample 4	Mudpit_14gG1	putative colanic acid biosynthesis acetyltransferase wcaF [Microcystis aeruginosa NIES-3804]	GCL52373.1		Arthrospira ncbi.fasta	21892.8	1	2	2	2	8.53e-05	0.128	CYLCTGSHDPCDR	K	S	0.99	0.5	0.794	2.4	1	0					0	0	1	0	2	1469.56	1887.95	2439.95	111	115	127	Empty	true
My Experiment	14gg Glif	BioSample 4	Mudpit_14gG1	putative colanic acid biosynthesis acetyltransferase wcaF [Microcystis aeruginosa NIES-3804]	GCL52373.1		Arthrospira ncbi.fasta	21892.8	1	2	2	2	8.53e-05	0.128	IGLGVKIRPTAR	K	V	0.989	0.0215	0.81	18.3	13	0					0	0	1	0	2	1280.82	2048.16	1573.91	104	65	76	Empty	true
My Experiment	14gg Glif	BioSample 4	Mudpit_14gG1	WD-40 repeat protein [Arthrospira platensis NIES-46]	GCE96060.1		Arthrospira ncbi.fasta	195114	1	3	3	3	0.000128	0.0231	LAPDFKSWAAATIK	R	F	0.989	0.0478	0.761	15.8	11	0					0	0	1	0	2	1518.83	2048.87	1689.45	320	138	151	Empty	true
My Experiment	14gg Glif	BioSample 4	Mudpit_14gG1	WD-40 repeat protein [Arthrospira platensis NIES-46]	GCE96060.1		Arthrospira ncbi.fasta	195114	1	3	3	3	0.000128	0.0231	LLKTLIGHTDKVK	K	A	0.991	0.0277	0.919	11.8	7	0					0	0	1	0	2	1465.91	1192.99	1863.26	181	1161	1173	Empty	true
My Experiment	14gg Glif	BioSample 4	Mudpit_14gG1	WD-40 repeat protein [Arthrospira platensis NIES-46]	GCE96060.1		Arthrospira ncbi.fasta	195114	1	3	3	3	0.000128	0.0231	QTAIEKKLQQSLK	R	A	0.99	0.0659	0.798	12.5	15	0					0	0	1	0	2	1514.89	2078.79	1998.21	118	951	963	Empty	true
My Experiment	14gg Glif	BioSample 4	Mudpit_14gG1	hypothetical protein NIES3804_08290 [Microcystis aeruginosa NIES-3804]	GCL49275.1		Arthrospira ncbi.fasta	17861	1	2	2	2	8.53e-05	0.112	LTLTGRPNLKTILAER	R	Q	0.991	0.171	1.14	6.1	15	0					0	0	1	0	2	1796.08	1779.74	2366.9	1238	131	146	Empty	true
My Experiment	14gg Glif	BioSample 4	Mudpit_14gG1	hypothetical protein NIES3804_08290 [Microcystis aeruginosa NIES-3804]	GCL49275.1		Arthrospira ncbi.fasta	17861	1	2	2	2	8.53e-05	0.112	PNLKTILAERQK	R	R	0.991	0	0.832	9.38	31	0					0	0	1	0	2	1410.84	1825.14	1581.5	152	137	148	Empty	true
My Experiment	14gg Glif	BioSample 4	Mudpit_14gG1	GTP-binding protein [Arthrospira platensis NIES-46]	GCE95868.1		Arthrospira ncbi.fasta	55947.7	0.987	1	1	1	4.26e-05	0.0215	ESVLTAMAMQR	R	L	0.991	0.0916	0.893	16.3	6	0					0	0	1	0	2	1236.61	1065.05	1065.26	187	41	51	Empty	true
My Experiment	14gg Glif	BioSample 4	Mudpit_14gG1	calcium-translocating p-type pmca-type : Calcium-translocating P-type ATPase, PMCA-type OS=bacterium UASB270 GN=U27_05217 PE=4 SV=1: Cation_ATPase_N: E1-E2_ATPase: Hydrolase: Cation_ATPase_C [Gemmataceae bacterium]	VTU01600.1		Arthrospira ncbi.fasta	104441	1	2	2	2	8.53e-05	0.0243	FMATAGTDATGRK	K	V	0.991	0.168	1.1	0.728	14	0					0	0	1	0	2	1326.65	2647.51	1170.69	223	520	532	Empty	true
My Experiment	14gg Glif	BioSample 4	Mudpit_14gG1	calcium-translocating p-type pmca-type : Calcium-translocating P-type ATPase, PMCA-type OS=bacterium UASB270 GN=U27_05217 PE=4 SV=1: Cation_ATPase_N: E1-E2_ATPase: Hydrolase: Cation_ATPase_C [Gemmataceae bacterium]	VTU01600.1		Arthrospira ncbi.fasta	104441	1	2	2	2	8.53e-05	0.0243	KMTAQNTLVRK	R	M	0.97	-0.0379	0.615	37.5	19	0					0	0	1	0	2	1289.74	3170.72	1773.52	240	401	411	Empty	true
My Experiment	14gg Glif	BioSample 4	Mudpit_14gG1	two-component sensor histidine kinase [Arthrospira platensis NIES-46]	GCE93483.1		Arthrospira ncbi.fasta	85134.8	0.997	1	1	1	4.26e-05	0.0146	SILGIPLIRQK	K	R	0.973	0	0.633	19	12	0					0	0	1	0	2	1237.8	1695.7	1434.85	63	422	432	Empty	true
My Experiment	14gg Glif	BioSample 4	Mudpit_14gG1	hypothetical protein NIES3804_08230 [Microcystis aeruginosa NIES-3804]	GCL49269.1		Arthrospira ncbi.fasta	110869	0.962	1	1	1	4.26e-05	0.0129	IPDKDDDEEEEEK	K	E	0.974	0	0.631	22	6	0					0	0	1	0	2	1590.67	2465.25	1278.34	151	177	189	Empty	true
My Experiment	14gg Glif	BioSample 4	Mudpit_14gG1	Uncharacterized protein OS=Cystobacter violaceus Cb vi76 GN=Q664_20155 PE=4 SV=1: Pentapeptide: Pentapeptide_4: Pentapeptide: Pentapeptide: Pentapeptide: Pentapeptide [Gemmata massiliana]	VTR97771.1		Arthrospira ncbi.fasta	86827.2	0.969	1	1	1	4.26e-05	0.0162	DSRFAGANLSGSK	R	L	0.979	0	0.674	12.5	15	0					0	0	1	0	2	1309.65	1230.93	1153.59	92	531	543	Empty	true
My Experiment	14gg Glif	BioSample 4	Mudpit_14gG1	helicase domain protein [Microcystis aeruginosa NIES-3806]	GCL55919.1		Arthrospira ncbi.fasta	134504	0.999	1	1	1	4.26e-05	0.0102	DRFFGIGEPILK	R	R	0.991	0.26	0.97	3.67	30	0					0	0	1	0	2	1391.77	2904.75	1767.81	43	765	776	Empty	true
My Experiment	14gg Glif	BioSample 4	Mudpit_14gG1	wd-40 repeat protein : WD40 repeat-containing protein OS=Singulisphaera acidiphila (strain ATCC BAA-1392 / DSM 18658 / VKM B-2454 / MOB10) GN=Sinac_5385 PE=4 SV=1: PSCyt1: WD40: WD40: WD40: WD40 [Gemmata massiliana]	VTS01204.1		Arthrospira ncbi.fasta	55846.6	0.936	1	1	1	4.26e-05	0.0602	EAKQLHAYTGHSDFVHAVSLGPDGSWYATASK	K	D	0.955	0.0495	0.651	11.1	16	0					0	0	1	0	2	3430.65	2148.58	882.46	151	292	323	Empty	true
My Experiment	14gg Glif	BioSample 4	Mudpit_14gG1	non-ribosomal peptide synthetase/polyketide synthase hybrid enzyme [Microcystis aeruginosa NIES-3806]	GCL53432.1		Arthrospira ncbi.fasta	160127	0.995	1	1	2	8.53e-05	0.00846	EPDQNWNLDCVK	K	F	0.984	0.162	0.713	3.58	11	0					0	0	2	0	2	1460.65	2412.44	3253.75	341	449	460	Empty	true
My Experiment	14gg Glif	BioSample 4	Mudpit_14gG1	glycosyl transferase family 2 [Arthrospira platensis C1]	EKD09492.1		Arthrospira ncbi.fasta	261005	1	2	2	2	8.53e-05	0.0118	DFQLDYSFPEPPSDR	R	Q	0.982	0	0.741	13.8	22	0					0	0	1	0	2	1812.81	1856.27	1382.83	211	1573	1587	Empty	true
My Experiment	14gg Glif	BioSample 4	Mudpit_14gG1	glycosyl transferase family 2 [Arthrospira platensis C1]	EKD09492.1		Arthrospira ncbi.fasta	261005	1	2	2	2	8.53e-05	0.0118	GELILCVDADDK	R	I	0.971	0	0.624	18.1	54	0					0	0	1	0	2	1290.62	431.112	1410.58	127	860	871	Empty	true
My Experiment	14gg Glif	BioSample 4	Mudpit_14gG1	hemolysin secretion protein [Microcystis aeruginosa NIES-3804]	GCL50191.1		Arthrospira ncbi.fasta	65450.7	1	2	2	2	8.53e-05	0.039	QNELQQQEANGK	R	I	0.991	0.463	0.93	0.215	4	0					0	0	1	0	2	1386.66	2988.54	1843.31	51	318	329	Empty	true
My Experiment	14gg Glif	BioSample 4	Mudpit_14gG1	hemolysin secretion protein [Microcystis aeruginosa NIES-3804]	GCL50191.1		Arthrospira ncbi.fasta	65450.7	1	2	2	2	8.53e-05	0.039	VRLNSQDLVLK	R	D	0.964	-0.0369	0.595	40.6	67	0					0	0	1	0	2	1284.76	1399.79	1840.13	186	535	545	Empty	true
My Experiment	14gg Glif	BioSample 4	Mudpit_14gG1	hypothetical protein NIES3804_41420 [Microcystis aeruginosa NIES-3804]	GCL52551.1		Arthrospira ncbi.fasta	122826	1	2	2	2	8.53e-05	0.021	GEVFERWIER	R	D	0.991	0.0333	0.966	3.47	48	0					0	0	1	0	2	1320.67	1326.37	917.69	90	1069	1078	Empty	true
My Experiment	14gg Glif	BioSample 4	Mudpit_14gG1	hypothetical protein NIES3804_41420 [Microcystis aeruginosa NIES-3804]	GCL52551.1		Arthrospira ncbi.fasta	122826	1	2	2	2	8.53e-05	0.021	LIPQLLPFSGGGR	R	E	0.984	-0.0221	0.697	25.9	11	0					0	0	1	0	2	1354.78	1521.64	1441.48	126	321	333	Empty	true
My Experiment	14gg Glif	BioSample 4	Mudpit_14gG1	protein-tyrosine kinase [Microcystis aeruginosa NIES-3804]	GCL50957.1		Arthrospira ncbi.fasta	85856.6	0.999	2	2	2	8.53e-05	0.0338	ASVKNLAVLARR	K	Y	0.986	-0.0008	0.727	20.6	57	0					0	0	1	0	2	1297.81	2784.55	1359.62	47	398	409	Empty	true
My Experiment	14gg Glif	BioSample 4	Mudpit_14gG1	protein-tyrosine kinase [Microcystis aeruginosa NIES-3804]	GCL50957.1		Arthrospira ncbi.fasta	85856.6	0.999	2	2	2	8.53e-05	0.0338	ILAAKATGLILVTR	K	L	0.954	0.0363	0.57	29.4	4	0					0	0	1	0	2	1439.93	2498.99	940.15	82	708	721	Empty	true
My Experiment	14gg Glif	BioSample 4	Mudpit_14gG1	hypothetical protein NIES46_27030 [Arthrospira platensis NIES-46]	GCE94644.1		Arthrospira ncbi.fasta	135700	0.991	1	1	2	8.53e-05	0.00921	PDFAGFYEESK	K	Q	0.974	0.226	0.646	9.57	4	0					0	0	2	0	2	1289.57	1070.94	3226.89	342	522	532	Empty	true
My Experiment	14gg Glif	BioSample 4	Mudpit_14gG1	cobyrinic acid ac-diamide synthase [Arthrospira platensis C1]	EKD08222.1		Arthrospira ncbi.fasta	39303.3	1	2	2	2	8.53e-05	0.0339	WIDRIEADVK	K	D	0.972	0	0.637	8.97	8	0					0	0	1	0	2	1244.66	2862.73	1101.05	104	247	256	Empty	true
My Experiment	14gg Glif	BioSample 4	Mudpit_14gG1	cobyrinic acid ac-diamide synthase [Arthrospira platensis C1]	EKD08222.1		Arthrospira ncbi.fasta	39303.3	1	2	2	2	8.53e-05	0.0339	WIDRIEADVKDK	K	L	0.991	0.0814	1.05	10.5	36	0					0	0	1	0	2	1487.79	1606.25	1039.71	170	247	258	Empty	true
My Experiment	14gg Glif	BioSample 4	Mudpit_14gG1	hypothetical protein NIES46_13880 [Arthrospira platensis NIES-46]	GCE93338.1		Arthrospira ncbi.fasta	184999	0.987	1	1	1	4.26e-05	0.0124	PSGEMRYIQGMGGVEFDAEK	R	Q	0.991	0.0607	1.16	9.67	91	0					0	0	1	0	2	2201	1316.71	857.59	330	836	855	Empty	true
My Experiment	14gg Glif	BioSample 4	Mudpit_14gG1	Acriflavin resistance protein [Pseudohongiella spirulinae]	ALO44826.1		Arthrospira ncbi.fasta	115299	1	2	2	4	0.000171	0.0238	ALLDAVRSAALSR	K	F	0.986	0	0.788	7.79	3	0					0	0	3	0	2	1342.78	1487.1	3905.05	370	951	963	Empty	true
My Experiment	14gg Glif	BioSample 4	Mudpit_14gG1	Acriflavin resistance protein [Pseudohongiella spirulinae]	ALO44826.1		Arthrospira ncbi.fasta	115299	1	2	2	4	0.000171	0.0238	EGLPAIEMNLYR	K	M	0.991	0.217	0.975	3.86	22	0					0	0	1	0	2	1405.71	2116.92	1196.66	115	274	285	Empty	true
My Experiment	14gg Glif	BioSample 4	Mudpit_14gG1	glucose 6-phosphate dehydrogenase [Microcystis aeruginosa NIES-3804]	GCL48597.1		Arthrospira ncbi.fasta	58062.4	0.999	2	2	2	8.53e-05	0.0511	AGWMKGKPIPGYR	K	Q	0.964	0	0.608	24.1	84	0					0	0	1	0	2	1460.78	2056.45	1824.91	210	310	322	Empty	true
My Experiment	14gg Glif	BioSample 4	Mudpit_14gG1	glucose 6-phosphate dehydrogenase [Microcystis aeruginosa NIES-3804]	GCL48597.1		Arthrospira ncbi.fasta	58062.4	0.999	2	2	2	8.53e-05	0.0511	RLPAELTIVGTAR	R	R	0.985	0	0.773	22.7	28	0					0	0	1	0	2	1396.83	1564	1168.67	98	50	62	Empty	true
My Experiment	14gg Glif	BioSample 4	Mudpit_14gG1	hypothetical protein NIES46_08640 [Arthrospira platensis NIES-46]	GCE92821.1		Arthrospira ncbi.fasta	36257.1	1	2	2	2	8.53e-05	0.0901	GKLVIDERFGGHK	R	L	0.988	0	0.77	50	1	0					0	0	1	0	2	1455.81	2284.74	1359.73	177	144	156	Empty	true
My Experiment	14gg Glif	BioSample 4	Mudpit_14gG1	hypothetical protein NIES46_08640 [Arthrospira platensis NIES-46]	GCE92821.1		Arthrospira ncbi.fasta	36257.1	1	2	2	2	8.53e-05	0.0901	VLGYKTPGDLRNNYAK	K	F	0.991	0.145	1.05	0.904	39	0					0	0	1	0	2	1808.97	1883.46	2273.46	335	223	238	Empty	true
My Experiment	14gg Glif	BioSample 4	Mudpit_14gG1	serine/threonine protein kinase [Arthrospira platensis C1]	EKD08078.1		Arthrospira ncbi.fasta	70312.1	0.986	1	1	1	4.26e-05	0.0194	NPKNIIPNTAKK	K	I	0.99	0.0721	0.868	5.92	2	0					0	0	1	0	2	1337.79	1288.03	1281.05	233	303	314	Empty	true
My Experiment	14gg Glif	BioSample 4	Mudpit_14gG1	TPR repeat-containing protein [Arthrospira maxima CS-328]	EDZ92891.1		Arthrospira ncbi.fasta	62305.3	1	2	2	2	8.53e-05	0.0444	DPRSNFVSIKR	R	E	0.988	0.0059	0.782	34.7	31	0					0	0	1	0	2	1318.72	1335.29	1355.62	171	416	426	Empty	true
My Experiment	14gg Glif	BioSample 4	Mudpit_14gG1	TPR repeat-containing protein [Arthrospira maxima CS-328]	EDZ92891.1		Arthrospira ncbi.fasta	62305.3	1	2	2	2	8.53e-05	0.0444	FLEAKQRFALHAR	R	E	0.991	0.12	0.861	3.04	54	0					0	0	1	0	2	1586.89	2665.51	1055.92	58	194	206	Empty	true
My Experiment	14gg Glif	BioSample 4	Mudpit_14gG1	hypothetical protein B9S53_21710, partial [Arthrospira sp. O9.13F]	RAQ39445.1		Arthrospira ncbi.fasta	47521.3	1	2	2	2	8.53e-05	0.0563	AEFAGGILTGFR	R	S	0.976	0.118	0.656	16.9	15	0					0	0	1	0	2	1238.65	1688.6	1388.23	113	312	323	Empty	true
My Experiment	14gg Glif	BioSample 4	Mudpit_14gG1	hypothetical protein B9S53_21710, partial [Arthrospira sp. O9.13F]	RAQ39445.1		Arthrospira ncbi.fasta	47521.3	1	2	2	2	8.53e-05	0.0563	NVALSATGALQTAK	R	R	0.986	0.0389	0.841	5.56	6	0					0	0	1	0	2	1344.75	1658.89	1418.93	81	7	20	Empty	true
My Experiment	14gg Glif	BioSample 4	Mudpit_14gG1	hypothetical protein [ORF-B] [Microcystis aeruginosa NIES-3806]	GCL56723.1		Arthrospira ncbi.fasta	107728	0.992	1	1	1	4.26e-05	0.0125	NGKGIDDIHARK	K	G	0.985	0.0699	0.71	10.5	7	0					0	0	1	0	2	1323.71	1282.54	1005.85	67	245	256	Empty	true
My Experiment	14gg Glif	BioSample 4	Mudpit_14gG1	Protein containing DUF288 OS=Rhodopirellula maiorica SM1 GN=RMSM_05182 PE=4 SV=1: Glycos_transf_2: DUF288 [Gemmataceae bacterium]	VTT99839.1		Arthrospira ncbi.fasta	66556.9	1	2	2	7	0.000298	0.0434	MSDMTGGFECFSR	K	R	0.961	0	0.854	7.24	1	0					0	0	2	0	2	1467.57	1937.3	2547.02	363	153	165	Empty	true
My Experiment	14gg Glif	BioSample 4	Mudpit_14gG1	Protein containing DUF288 OS=Rhodopirellula maiorica SM1 GN=RMSM_05182 PE=4 SV=1: Glycos_transf_2: DUF288 [Gemmataceae bacterium]	VTT99839.1		Arthrospira ncbi.fasta	66556.9	1	2	2	7	0.000298	0.0434	NLGYLLAIGRGAK	K	C	0.988	0.162	0.807	3.1	12	0					0	0	5	0	2	1345.8	2751.02	6789.57	600	333	345	Empty	true
My Experiment	14gg Glif	BioSample 4	Mudpit_14gG1	GTP-binding protein [Microcystis aeruginosa NIES-3804]	GCL48566.1		Arthrospira ncbi.fasta	60879.2	0.987	1	1	1	4.26e-05	0.0238	DHPHPQTVIGSGK	R	V	0.991	0.0625	1.01	3.74	17	0					0	0	1	0	2	1372.7	2270.07	3201.98	754	232	244	Empty	true
My Experiment	14gg Glif	BioSample 4	Mudpit_14gG1	glycosyl transferase family 2 [Arthrospira platensis C1]	EKD07734.1		Arthrospira ncbi.fasta	240937	0.96	1	1	1	4.26e-05	0.00609	DAQMSLKLADAFR	K	S	0.972	0.134	0.745	5.76	3	0					0	0	1	0	2	1465.75	2935.73	1698.72	118	418	430	Empty	true
My Experiment	14gg Glif	BioSample 4	Mudpit_14gG1	two-component hybrid histidine kinase [Arthrospira platensis NIES-46]	GCE94674.1		Arthrospira ncbi.fasta	139048	1	2	2	2	8.53e-05	0.0177	LDGYATTKELRK	K	R	0.977	0.0585	0.696	13	21	0					0	0	1	0	2	1394.76	3139.99	1065.6	58	1038	1049	Empty	true
My Experiment	14gg Glif	BioSample 4	Mudpit_14gG1	two-component hybrid histidine kinase [Arthrospira platensis NIES-46]	GCE94674.1		Arthrospira ncbi.fasta	139048	1	2	2	2	8.53e-05	0.0177	LKTSTLQRER	K	E	0.986	0	0.738	29.3	10	0					0	0	1	0	2	1231.71	1390.84	1543.89	217	445	454	Empty	true
My Experiment	14gg Glif	BioSample 4	Mudpit_14gG1	Crm2 family CRISPR-associated protein [Arthrospira platensis NIES-46]	GCE95897.1		Arthrospira ncbi.fasta	56035.4	0.999	2	2	2	8.53e-05	0.0533	ATVSAIAGAVDFDER	R	G	0.965	0.0483	0.605	17.6	76	0					0	0	1	0	2	1521.75	3278.04	1251.28	51	156	170	Empty	true
My Experiment	14gg Glif	BioSample 4	Mudpit_14gG1	Crm2 family CRISPR-associated protein [Arthrospira platensis NIES-46]	GCE95897.1		Arthrospira ncbi.fasta	56035.4	0.999	2	2	2	8.53e-05	0.0533	VNNHPPTTAEK	R	M	0.978	0.28	0.807	3.98	36	0					0	0	1	0	2	1207.61	2898.36	1352.59	80	435	445	Empty	true
My Experiment	14gg Glif	BioSample 4	Mudpit_14gG1	radical SAM domain protein [Arthrospira platensis NIES-46]	GCE93062.1		Arthrospira ncbi.fasta	99473.8	1	3	3	3	0.000128	0.0439	DSNISLSLPSQRVDR	R	F	0.985	0.0071	0.748	21.1	6	0					0	0	1	0	2	1686.88	1595.12	937.29	111	335	349	Empty	true
My Experiment	14gg Glif	BioSample 4	Mudpit_14gG1	radical SAM domain protein [Arthrospira platensis NIES-46]	GCE93062.1		Arthrospira ncbi.fasta	99473.8	1	3	3	3	0.000128	0.0439	DTQTPLFAVESRR	R	S	0.989	0	0.808	13.1	25	0					0	0	1	0	2	1519.79	2257.01	1526.88	362	86	98	Empty	true
My Experiment	14gg Glif	BioSample 4	Mudpit_14gG1	radical SAM domain protein [Arthrospira platensis NIES-46]	GCE93062.1		Arthrospira ncbi.fasta	99473.8	1	3	3	3	0.000128	0.0439	EQLLQLEAIVK	R	E	0.983	0.002	0.696	18.6	13	0					0	0	1	0	2	1283.76	3203.42	1411.07	134	815	825	Empty	true
My Experiment	14gg Glif	BioSample 4	Mudpit_14gG1	putative alpha-mannosidase [Microcystis aeruginosa NIES-3804]	GCL49110.1		Arthrospira ncbi.fasta	115444	1	2	2	2	8.53e-05	0.023	PESPKWEVYGHK	R	W	0.97	-0.0321	0.662	15.1	45	0					0	0	1	0	2	1456.72	2055.52	1469.94	177	816	827	Empty	true
My Experiment	14gg Glif	BioSample 4	Mudpit_14gG1	putative alpha-mannosidase [Microcystis aeruginosa NIES-3804]	GCL49110.1		Arthrospira ncbi.fasta	115444	1	2	2	2	8.53e-05	0.023	YGYDATNRQLR	K	L	0.989	0.0138	0.779	10	6	0					0	0	1	0	2	1356.67	2241.46	4928.83	78	848	858	Empty	true
My Experiment	14gg Glif	BioSample 4	Mudpit_14gG1	transcription-repair coupling factor [Pseudohongiella spirulinae]	ALO46521.1		Arthrospira ncbi.fasta	130018	1	3	3	3	0.000128	0.0358	AMDRLVCGDVGFGK	R	T	0.983	-0.0238	0.702	17.2	11	0					0	0	1	0	2	1467.71	1290.64	1337.74	147	621	634	Empty	true
My Experiment	14gg Glif	BioSample 4	Mudpit_14gG1	transcription-repair coupling factor [Pseudohongiella spirulinae]	ALO46521.1		Arthrospira ncbi.fasta	130018	1	3	3	3	0.000128	0.0358	FGLLPEQVKILLSVTR	R	L	0.988	0.0891	0.783	8.87	56	0					0	0	1	0	2	1813.09	1979.71	3198.22	212	1050	1065	Empty	true
My Experiment	14gg Glif	BioSample 4	Mudpit_14gG1	transcription-repair coupling factor [Pseudohongiella spirulinae]	ALO46521.1		Arthrospira ncbi.fasta	130018	1	3	3	3	0.000128	0.0358	KTQDNTDFIIK	R	S	0.975	0	0.642	23.9	33	0					0	0	1	0	2	1322.7	1685.22	1230.85	86	462	472	Empty	true
My Experiment	14gg Glif	BioSample 4	Mudpit_14gG1	hypothetical protein SPLC1_S082910 [Arthrospira platensis C1]	EKD10616.1		Arthrospira ncbi.fasta	70882.1	0.987	1	1	1	4.26e-05	0.0177	YNNPYSKHLKK	K	I	0.991	0.176	0.933	5.76	6	0					0	0	1	0	2	1391.74	2987.19	1723.74	59	100	110	Empty	true
My Experiment	14gg Glif	BioSample 4	Mudpit_14gG1	hypothetical protein PS2015_1794 [Pseudohongiella spirulinae]	ALO46444.1		Arthrospira ncbi.fasta	21892.2	1	2	2	2	8.53e-05	0.124	GTEAVYVPFSVSANR	R	Q	0.991	0.0554	0.97	6.13	7	0					0	0	1	0	2	1596.8	2064.71	1254.15	425	115	129	Empty	true
My Experiment	14gg Glif	BioSample 4	Mudpit_14gG1	hypothetical protein PS2015_1794 [Pseudohongiella spirulinae]	ALO46444.1		Arthrospira ncbi.fasta	21892.2	1	2	2	2	8.53e-05	0.124	LRPQRSEGEFR	R	S	0.954	-0.0002	0.583	24.4	7	0					0	0	1	0	2	1374.72	1552.94	1204.48	184	165	175	Empty	true
My Experiment	14gg Glif	BioSample 4	Mudpit_14gG1	hypothetical protein NIES46_03990 [Arthrospira platensis NIES-46]	GCE92360.1		Arthrospira ncbi.fasta	50635.8	1	2	2	4	0.000171	0.0545	EGSGSQGAHSDIAR	R	P	0.975	-0.16	0.65	13.7	13	0					0	0	1	0	2	1371.62	1923.99	2264.29	1165	427	440	Empty	true
My Experiment	14gg Glif	BioSample 4	Mudpit_14gG1	hypothetical protein NIES46_03990 [Arthrospira platensis NIES-46]	GCE92360.1		Arthrospira ncbi.fasta	50635.8	1	2	2	4	0.000171	0.0545	TDDPDGLMSER	R	V	0.983	0.331	0.726	17.4	16	0					0	0	3	0	2	1235.52	1589.48	4204.81	414	26	36	Empty	true
My Experiment	14gg Glif	BioSample 4	Mudpit_14gG1	glucosamine--fructose-6-phosphate aminotransferase [Pseudohongiella spirulinae]	ALO47667.1		Arthrospira ncbi.fasta	66934	0.999	2	2	2	8.53e-05	0.0475	ESDFSLLTMAGR	R	E	0.972	0.159	0.697	2.75	23	0					0	0	1	0	2	1326.64	2138.49	1374.19	125	387	398	Empty	true
My Experiment	14gg Glif	BioSample 4	Mudpit_14gG1	glucosamine--fructose-6-phosphate aminotransferase [Pseudohongiella spirulinae]	ALO47667.1		Arthrospira ncbi.fasta	66934	0.999	2	2	2	8.53e-05	0.0475	GTDVDHPRNLAKSVTVE	K	-	0.979	0.0607	0.656	10.8	54	0					0	0	1	0	2	1837.94	2503.66	533.69	83	595	611	Empty	true
My Experiment	14gg Glif	BioSample 4	Mudpit_14gG1	hypothetical protein NIES3804_20300 [Microcystis aeruginosa NIES-3804]	GCL50462.1		Arthrospira ncbi.fasta	109109	0.966	1	1	1	4.26e-05	0.0126	QQIEKIANSLIK	K	R	0.977	0	0.674	25.5	17	0					0	0	1	0	2	1384.82	308.328	1365.89	37	943	954	Empty	true
My Experiment	14gg Glif	BioSample 4	Mudpit_14gG1	Pyruvate dehydrogenase E1 component [Pseudohongiella spirulinae]	ALO46909.1		Arthrospira ncbi.fasta	100782	0.967	1	1	1	4.26e-05	0.019	ALTDEPLRLLGSGTILR	K	E	0.978	0	0.664	26.2	7	0					0	0	1	0	2	1825.05	1870.58	2130.16	295	729	745	Empty	true
My Experiment	14gg Glif	BioSample 4	Mudpit_14gG1	hypothetical protein NIES3804_21830 [Microcystis aeruginosa NIES-3804]	GCL50615.1		Arthrospira ncbi.fasta	128172	0.995	1	1	1	4.26e-05	0.0155	MMTANSAYELLEYAYDK	-	L	0.954	0.0844	0.656	22.2	1	0					0	0	1	0	2	2012.9	1251.84	956.77	116	1	17	Empty	true
My Experiment	14gg Glif	BioSample 4	Mudpit_14gG1	hypothetical protein NIES3804_02180 [Microcystis aeruginosa NIES-3804]	GCL48667.1		Arthrospira ncbi.fasta	74311.2	0.999	2	2	2	8.53e-05	0.0366	PQHQVKVNSFAIGK	K	Y	0.978	-0.113	0.66	38.7	4	0					0	0	1	0	2	1552.86	1343.08	838.09	96	456	469	Empty	true
My Experiment	14gg Glif	BioSample 4	Mudpit_14gG1	hypothetical protein NIES3804_02180 [Microcystis aeruginosa NIES-3804]	GCL48667.1		Arthrospira ncbi.fasta	74311.2	0.999	2	2	2	8.53e-05	0.0366	RYGKCYWCER	R	F	0.958	0	0.586	10.2	15	0					0	0	1	0	2	1363.6	2644.98	1197.58	123	319	328	Empty	true
My Experiment	14gg Glif	BioSample 4	Mudpit_14gG1	hypothetical protein NIES46_30390 [Arthrospira platensis NIES-46]	GCE94979.1		Arthrospira ncbi.fasta	103177	0.999	2	2	2	8.53e-05	0.0264	TDFNHDETGARR	R	F	0.986	0.0052	0.781	18.1	8	0					0	0	1	0	2	1418.64	1960.76	2091.18	146	555	566	Empty	true
My Experiment	14gg Glif	BioSample 4	Mudpit_14gG1	hypothetical protein NIES46_30390 [Arthrospira platensis NIES-46]	GCE94979.1		Arthrospira ncbi.fasta	103177	0.999	2	2	2	8.53e-05	0.0264	YLECLLVGTVAR	R	T	0.957	0	0.583	36.6	3	0					0	0	1	0	2	1336.73	1051.19	1241.09	162	435	446	Empty	true
My Experiment	14gg Glif	BioSample 4	Mudpit_14gG1	heat repeat-containing protein : HEAT repeat-containing protein OS=Leptolyngbya sp. PCC 7375 GN=Lepto7375DRAFT_2567 PE=4 SV=1: HEAT_2 [Gemmata obscuriglobus UQM 2246]	VTS10532.1		Arthrospira ncbi.fasta	92204.8	0.984	1	1	1	4.26e-05	0.0164	STPAPAPIPFADQR	R	E	0.981	0	0.718	17.2	1	0					0	0	1	0	2	1467.76	2709.8	1331.11	140	68	81	Empty	true
My Experiment	14gg Glif	BioSample 4	Mudpit_14gG1	transposase [Microcystis aeruginosa NIES-3804]	GCL48505.1		Arthrospira ncbi.fasta	23476.4	0.999	2	2	2	8.53e-05	0.117	EWDCPDCGTHHDR	R	D	0.987	0.0572	0.758	17.1	1	0					0	0	1	0	2	1570.58	1089.04	1368.27	100	147	159	Empty	true
My Experiment	14gg Glif	BioSample 4	Mudpit_14gG1	transposase [Microcystis aeruginosa NIES-3804]	GCL48505.1		Arthrospira ncbi.fasta	23476.4	0.999	2	2	2	8.53e-05	0.117	RCSNCGYIAEK	K	M	0.96	-0.0773	0.59	26.7	1	0					0	0	1	0	2	1243.56	2002.18	1733.46	76	130	140	Empty	true
My Experiment	14gg Glif	BioSample 4	Mudpit_14gG1	PspA/IM30 family protein [Microcystis aeruginosa NIES-3804]	GCL51811.1		Arthrospira ncbi.fasta	26809.8	1	2	2	8	0.000341	0.102	GLQEAARLAMVK	K	V	0.99	0.0892	0.864	9.81	3	0					0	0	7	0	2	1286.72	1060.7	11208.6	1642	101	112	Empty	true
My Experiment	14gg Glif	BioSample 4	Mudpit_14gG1	PspA/IM30 family protein [Microcystis aeruginosa NIES-3804]	GCL51811.1		Arthrospira ncbi.fasta	26809.8	1	2	2	8	0.000341	0.102	VLSLEKILPAMK	K	D	0.971	0.129	0.673	9.34	9	0					0	0	1	0	2	1341.82	823.728	1463.6	70	113	124	Empty	true
My Experiment	14gg Glif	BioSample 4	Mudpit_14gG1	hypothetical protein NIES46_36660 [Arthrospira platensis NIES-46]	GCE95600.1		Arthrospira ncbi.fasta	61697.4	1	2	2	2	8.53e-05	0.0442	AYQIWQDAPWDK	K	L	0.991	0.318	1.01	6.38	29	0					0	0	1	0	2	1520.72	2361.34	1094.29	279	158	169	Empty	true
My Experiment	14gg Glif	BioSample 4	Mudpit_14gG1	hypothetical protein NIES46_36660 [Arthrospira platensis NIES-46]	GCE95600.1		Arthrospira ncbi.fasta	61697.4	1	2	2	2	8.53e-05	0.0442	ISCSLPDATETK	R	M	0.988	0.0164	0.759	15.2	43	0					0	0	1	0	2	1264.61	1525.55	1055.03	133	320	331	Empty	true
My Experiment	14gg Glif	BioSample 4	Mudpit_14gG1	O-methyltransferase family 2 [Microcystis aeruginosa NIES-3804]	GCL48917.1		Arthrospira ncbi.fasta	39391.2	1	2	2	2	8.53e-05	0.0667	AKNLLKQEGVSER	K	C	0.991	0.11	1.02	10.7	1	0					0	0	1	0	2	1471.82	1384.25	1023.74	131	215	227	Empty	true
My Experiment	14gg Glif	BioSample 4	Mudpit_14gG1	O-methyltransferase family 2 [Microcystis aeruginosa NIES-3804]	GCL48917.1		Arthrospira ncbi.fasta	39391.2	1	2	2	2	8.53e-05	0.0667	LLIAERIIRK	R	I	0.964	0.0035	0.595	47	17	0					0	0	1	0	2	1224.82	2872.61	1115.79	107	277	286	Empty	true
My Experiment	14gg Glif	BioSample 4	Mudpit_14gG1	hypothetical protein NIES3804_08260 [Microcystis aeruginosa NIES-3804]	GCL49272.1		Arthrospira ncbi.fasta	166889	1	3	3	3	0.000128	0.0262	GLKHKIPSTTYK	K	K	0.952	-0.0216	0.588	49.1	19	0					0	0	1	0	2	1372.79	1079.89	1102.84	99	847	858	Empty	true
My Experiment	14gg Glif	BioSample 4	Mudpit_14gG1	hypothetical protein NIES3804_08260 [Microcystis aeruginosa NIES-3804]	GCL49272.1		Arthrospira ncbi.fasta	166889	1	3	3	3	0.000128	0.0262	SPLNGFDFSPIR	R	V	0.987	0	0.751	30.7	13	0					0	0	1	0	2	1349.68	1573.57	1560.94	123	1046	1057	Empty	true
My Experiment	14gg Glif	BioSample 4	Mudpit_14gG1	hypothetical protein NIES3804_08260 [Microcystis aeruginosa NIES-3804]	GCL49272.1		Arthrospira ncbi.fasta	166889	1	3	3	3	0.000128	0.0262	YMLATYVLRNLDPDK	K	Q	0.991	0.205	0.855	5.1	33	0					0	0	1	0	2	1811.94	1376.82	1267.93	268	439	453	Empty	true
My Experiment	14gg Glif	BioSample 4	Mudpit_14gG1	isoleucyl-tRNA synthetase [Arthrospira platensis NIES-46]	GCE93438.1		Arthrospira ncbi.fasta	109702	1	2	2	2	8.53e-05	0.0249	ATEQWFASVEGFR	R	S	0.961	0.0895	0.618	22.3	8	0					0	0	1	0	2	1527.72	2070.26	1525.58	131	428	440	Empty	true
My Experiment	14gg Glif	BioSample 4	Mudpit_14gG1	isoleucyl-tRNA synthetase [Arthrospira platensis NIES-46]	GCE93438.1		Arthrospira ncbi.fasta	109702	1	2	2	2	8.53e-05	0.0249	YLLVAAELVER	K	L	0.991	0.137	0.96	1.32	42	0					0	0	1	0	2	1275.73	1562.61	1323.56	66	281	291	Empty	true
My Experiment	14gg Glif	BioSample 4	Mudpit_14gG1	hypothetical protein B9S53_05845 [Arthrospira sp. O9.13F]	RAQ46791.1		Arthrospira ncbi.fasta	82962.5	1	2	2	3	0.000128	0.0338	SPKVATPPAISDR	R	V	0.977	-0.0684	0.665	16.5	29	0					0	0	1	0	2	1338.74	1410.41	1428.87	258	16	28	Empty	true
My Experiment	14gg Glif	BioSample 4	Mudpit_14gG1	hypothetical protein B9S53_05845 [Arthrospira sp. O9.13F]	RAQ46791.1		Arthrospira ncbi.fasta	82962.5	1	2	2	3	0.000128	0.0338	YQKLTDLLQIAR	R	E	0.991	0.0152	0.992	5.6	33	0					0	0	2	0	2	1461.84	1864.04	4588.01	368	292	303	Empty	true
My Experiment	14gg Glif	BioSample 4	Mudpit_14gG1	hypothetical protein NIES3807_22210 [Microcystis aeruginosa NIES-3807]	GCL59051.1		Arthrospira ncbi.fasta	153276	1	2	2	2	8.53e-05	0.0105	IYQKVPVLSNLKK	K	K	0.979	0.273	0.66	12.8	6	0					0	0	1	0	2	1529.94	1379.01	905.38	100	1003	1015	Empty	true
My Experiment	14gg Glif	BioSample 4	Mudpit_14gG1	hypothetical protein NIES3807_22210 [Microcystis aeruginosa NIES-3807]	GCL59051.1		Arthrospira ncbi.fasta	153276	1	2	2	2	8.53e-05	0.0105	KIYQKVPVLSNLK	R	K	0.983	0.267	0.695	10.1	6	0					0	0	1	0	2	1529.94	1961.8	2023.58	749	1002	1014	Empty	true
My Experiment	14gg Glif	BioSample 4	Mudpit_14gG1	hypothetical protein NIES3787_23680 [Microcystis aeruginosa NIES-3787]	GCL46670.1		Arthrospira ncbi.fasta	45634.8	0.926	1	1	1	4.26e-05	0.0327	SSAIIKLLIEKAK	R	T	0.948	0.623	0.82	10.8	1	0					0	0	1	0	2	1413.9	2254.99	2475.62	155	309	321	Empty	true
My Experiment	14gg Glif	BioSample 4	Mudpit_14gG1	LOG family protein ygdH [Pseudohongiella spirulinae]	ALO45920.1		Arthrospira ncbi.fasta	55773	0.999	2	2	2	8.53e-05	0.0458	EQYNPCYTMHPL	R	-	0.952	0.341	0.579	42.4	2	0					0	0	1	0	2	1495.63	2564.67	3131.97	123	491	502	Empty	true
My Experiment	14gg Glif	BioSample 4	Mudpit_14gG1	LOG family protein ygdH [Pseudohongiella spirulinae]	ALO45920.1		Arthrospira ncbi.fasta	55773	0.999	2	2	2	8.53e-05	0.0458	LVREHGPFQIR	R	G	0.983	-0.0327	0.69	19.7	22	0					0	0	1	0	2	1351.76	1465.12	1676.88	159	454	464	Empty	true
My Experiment	14gg Glif	BioSample 4	Mudpit_14gG1	DUF3883 domain-containing protein [Arthrospira sp. PLM2.Bin9]	TVU55427.1		Arthrospira ncbi.fasta	207380	0.999	2	2	2	8.53e-05	0.0122	KLAEYYLGRR	K	D	0.953	0.0912	0.627	5.74	10	0					0	0	1	0	2	1268.71	1471.54	1049.72	30	717	726	Empty	true
My Experiment	14gg Glif	BioSample 4	Mudpit_14gG1	DUF3883 domain-containing protein [Arthrospira sp. PLM2.Bin9]	TVU55427.1		Arthrospira ncbi.fasta	207380	0.999	2	2	2	8.53e-05	0.0122	VRTSPGYSLARK	K	L	0.972	-0.0201	0.637	6.22	26	0					0	0	1	0	2	1334.75	498.798	1413.08	129	263	274	Empty	true
My Experiment	14gg Glif	BioSample 4	Mudpit_14gG1	hypothetical protein NIES3804_23870 [Microcystis aeruginosa NIES-3804]	GCL50816.1		Arthrospira ncbi.fasta	41180.8	1	2	2	2	8.53e-05	0.0787	KIISWSNSEAAAPLYK	K	R	0.991	0.0637	1	3.54	51	0					0	0	1	0	2	1777.95	2432.45	1043.36	145	178	193	Empty	true
My Experiment	14gg Glif	BioSample 4	Mudpit_14gG1	hypothetical protein NIES3804_23870 [Microcystis aeruginosa NIES-3804]	GCL50816.1		Arthrospira ncbi.fasta	41180.8	1	2	2	2	8.53e-05	0.0787	MDFLLLLPKSK	R	R	0.981	0.0254	0.691	15.6	39	0					0	0	1	0	2	1304.76	1263.63	1043.68	111	259	269	Empty	true
My Experiment	14gg Glif	BioSample 4	Mudpit_14gG1	Trigger factor [Pseudohongiella spirulinae]	ALO46090.1		Arthrospira ncbi.fasta	51351.4	1	3	3	4	0.000171	0.054	RVKLGLILGEVIK	K	Q	0.991	0.851	0.969	2.91	1	0					0	0	2	0	2	1437.95	1465.7	2648.84	263	346	358	Empty	true
My Experiment	14gg Glif	BioSample 4	Mudpit_14gG1	Trigger factor [Pseudohongiella spirulinae]	ALO46090.1		Arthrospira ncbi.fasta	51351.4	1	3	3	4	0.000171	0.054	SYYAALNEQGVK	R	P	0.949	0.053	0.561	21.8	18	0					0	0	1	0	2	1342.66	2860.53	1297.11	110	74	85	Empty	true
My Experiment	14gg Glif	BioSample 4	Mudpit_14gG1	Trigger factor [Pseudohongiella spirulinae]	ALO46090.1		Arthrospira ncbi.fasta	51351.4	1	3	3	4	0.000171	0.054	VKLGLILGEVIK	R	Q	0.964	0.615	0.702	5.19	1	0					0	0	1	0	2	1281.85	3331.48	1799.98	144	347	358	Empty	true
My Experiment	14gg Glif	BioSample 4	Mudpit_14gG1	type 2 NADH dehydrogenase [Microcystis aeruginosa NIES-3804]	GCL49031.1		Arthrospira ncbi.fasta	47208.7	1	2	2	2	8.53e-05	0.0524	FVYILRLPSKR	R	H	0.971	0.0795	0.632	14.7	4	0					0	0	1	0	2	1391.85	1230.73	1691.21	71	366	376	Empty	true
My Experiment	14gg Glif	BioSample 4	Mudpit_14gG1	type 2 NADH dehydrogenase [Microcystis aeruginosa NIES-3804]	GCL49031.1		Arthrospira ncbi.fasta	47208.7	1	2	2	2	8.53e-05	0.0524	LRYSQVLSNTK	R	S	0.985	0.062	0.716	11.3	18	0					0	0	1	0	2	1308.73	1480.87	1326.61	89	393	403	Empty	true
My Experiment	14gg Glif	BioSample 4	Mudpit_14gG1	TonB-dependent outer membrane receptor [Pseudohongiella spirulinae]	ALO45710.1		Arthrospira ncbi.fasta	75905.7	0.998	1	1	1	4.26e-05	0.0336	AVRNGQIGLWGNIDPTAGGDSER	R	H	0.991	0.21	0.898	8.21	2	0					0	0	1	0	2	2383.18	1866.32	1991.8	343	254	276	Empty	true
My Experiment	14gg Glif	BioSample 4	Mudpit_14gG1	Diguanylate cyclase with PAS/PAC and GAF sensors [Arthrospira sp. SRM16]	SMN35255.1		Arthrospira ncbi.fasta	122455	0.987	1	1	1	4.26e-05	0.0112	DPNSVYLGCNRR	K	G	0.991	0.0928	0.895	17.3	37	0					0	0	1	0	2	1393.66	2228.9	1040.89	167	224	235	Empty	true
My Experiment	14gg Glif	BioSample 4	Mudpit_14gG1	hypothetical protein NIES46_05410 [Arthrospira platensis NIES-46]	GCE92501.1		Arthrospira ncbi.fasta	101377	1	2	2	2	8.53e-05	0.0288	RKQLNAALGELAK	K	V	0.991	0.0988	0.939	5.43	40	0					0	0	1	0	2	1411.84	2066.61	1563.57	150	79	91	Empty	true
My Experiment	14gg Glif	BioSample 4	Mudpit_14gG1	hypothetical protein NIES46_05410 [Arthrospira platensis NIES-46]	GCE92501.1		Arthrospira ncbi.fasta	101377	1	2	2	2	8.53e-05	0.0288	TTEDDDTREDAAK	R	S	0.968	0.0852	0.612	30	35	0					0	0	1	0	2	1466.62	1680.42	1352.28	213	455	467	Empty	true
My Experiment	14gg Glif	BioSample 4	Mudpit_14gG1	sulfate adenylyltransferase [Microcystis aeruginosa NIES-3804]	GCL48737.1		Arthrospira ncbi.fasta	44084.5	0.928	1	1	1	4.26e-05	0.0257	GFMEQDDYEK	K	V	0.949	0.684	0.618	8.87	4	0					0	0	1	0	2	1261.5	1875.98	2447.63	68	61	70	Empty	true
My Experiment	14gg Glif	BioSample 4	Mudpit_14gG1	hypothetical protein NIES46_46130 [Arthrospira platensis NIES-46]	GCE96541.1		Arthrospira ncbi.fasta	39173.7	1	2	2	2	8.53e-05	0.0665	LYFERQESKGR	R	I	0.989	0	0.784	4.91	45	0					0	0	1	0	2	1412.73	2866.94	1207.47	116	185	195	Empty	true
My Experiment	14gg Glif	BioSample 4	Mudpit_14gG1	hypothetical protein NIES46_46130 [Arthrospira platensis NIES-46]	GCE96541.1		Arthrospira ncbi.fasta	39173.7	1	2	2	2	8.53e-05	0.0665	SPPDSPKQPRAK	K	Q	0.984	0.109	0.712	13.2	6	0					0	0	1	0	2	1307.71	2118.26	879.81	77	121	132	Empty	true
My Experiment	14gg Glif	BioSample 4	Mudpit_14gG1	hypothetical protein NIES46_04580 [Arthrospira platensis NIES-46]	GCE92418.1		Arthrospira ncbi.fasta	43755.9	1	2	2	3	0.000128	0.0767	NLGSHSKPDSSR	R	D	0.979	0.0364	0.745	15.3	43	0					0	0	1	0	2	1284.63	2966.92	1782.86	166	194	205	Empty	true
[truncated: 672 more rows]
